# Supplementary material for: Proteomic analysis revealed common, unique and systemic signatures in gender-dependent hepatocarcinogenesis
Source: Biol Sex Differ. 2020 Aug 13;11:46. doi: 10.1186/s13293-020-00316-5 (PMC7427087; doi:10.1186/s13293-020-00316-5)
Supplement: Supplementary file 4 — Additional file 4: Figure S4. The presentation of images of original membrane for Western blot. [file 13293_2020_316_MOESM4_ESM.zip]

Archive with 5 entries (5 files):
- Figure S4A.tif
- Figure S4B.tif
- Figure S4C.tif
- Figure S4D.tif
- Figure S4E.tif
