# Supplementary material for: Proteomic analysis revealed common, unique and systemic signatures in gender-dependent hepatocarcinogenesis
Source: Biol Sex Differ. 2020 Aug 13;11:46. doi: 10.1186/s13293-020-00316-5 (PMC7427087; doi:10.1186/s13293-020-00316-5)
Supplement: Supplementary file 5 — Additional file 5: Figure S5. Bioinformatics analysis of DEPs during hepatocarcinogenesis in males and females. [file 13293_2020_316_MOESM5_ESM.zip]

Archive with 6 entries (6 files):
- Figure S5A.tif
- Figure S5B.tif
- Figure S5C.tif
- Figure S5D.tif
- Figure S5E.tif
- Figure S5F.tif
