# Supplementary material for: Proteomic analysis revealed common, unique and systemic signatures in gender-dependent hepatocarcinogenesis
Source: Biol Sex Differ. 2020 Aug 13;11:46. doi: 10.1186/s13293-020-00316-5 (PMC7427087; doi:10.1186/s13293-020-00316-5)
Supplement: Supplementary file 8 — Additional file 8: Table S1. Detailed information for identified and quantified proteins. [file 13293_2020_316_MOESM8_ESM.xlsx]

## Sheet: Protein quant
Table S1. Detailed information for identified and quantified proteins.
Note: MW1, molecular weight; MW, liver tissues of non-transgenic mice in 9 month-age male; MP, precancerous tissues of Hras12V transgenic mice in 9 month-age male; MT, HCC tissues of Hras12V transgenic mice in 9 month-age male. FW, liver tissues of non-transgenic mice in 15 month-age female; FP, precancerous tissues of Hras12V transgenic mice in 15 month-age female; FT, HCC tissues of Hras12V tra…
Identification				MW			MP	B	B	MT	C	C	FW	D	D	FP	E	E	FT	F	F	Relative quantitation
Protein accession	Protein description	Gene name	MW1 [kDa]	Rep.1	Rep.2	Rep.3	Rep.1	Rep.2	Rep.3	Rep.1	Rep.2	Rep.3	Rep.1	Rep.2	Rep.3	Rep.1	Rep.2	Rep.3	Rep.1	Rep.2	Rep.3	MP/MW Ratio	MP/MW P value	MT/MP Ratio	MT/MP P value	MT/MW Ratio	MT/MW P value	FP/FW Ratio	FP/FW P value	FT/FW Ratio	FT/FW P value	FT/FP Ratio	FT/FP P value	MW/FW Ratio	MW/FW P value	MP/FP Ratio	MP/FP P value	MT/FT Ratio	MT/FT P value
A0AUP1	Coiled-coil domain-containing protein 112	Ccdc112	52.776			1.27487			1.00247			0.782312			0.973034			1.15705			0.830925
A0JLY1	Coiled-coil domain-containing protein 173	Ccdc173	65.131	1.06005			0.81734			0.903989			1.00192			0.966374			1.23531
A0JNU3	60 kDa lysophospholipase	Aspg	60.594	0.748904	0.860236	0.842823	1.18681	1.15856	1.14684	0.936756	0.900364	0.975943	0.928792	0.953378	0.915252	1.00249	1.08079	0.983849	1.13507	1.16024	1.01012	0.702122	0.0111405	1.24143	0.0047605	0.871635	0.0646037	0.912066	0.0699044	0.846309	0.0527278	0.927904	0.236356	0.876508	0.0814334	1.1386	0.0335898	0.851041	0.0449632
A1L314	Macrophage-expressed gene 1 protein	Mpeg1	78.39	0.682677	0.885759	0.608639	0.900518	0.84867	0.841453	1.37417	1.24695	1.76978	0.735561	0.952467	0.6491	0.880468	0.868117	0.669898	1.27903	1.17034	1.39835	0.840361	0.233004	0.590002	0.0339756	0.495815	0.0100152	0.966361	0.797483	0.607405	0.0299957	0.628549	0.0169962	0.931518	0.679057	1.07118	0.485365	1.14117	0.368079
A1L3C1	Protein FAM71E1	Fam71e1	24.172			0.515193			0.572168			1.75348			0.53077			0.636688			1.87662
A1Y9I9	Transmembrane O-methyltransferase	Tomt	28.845
A2A432	Cullin-4B	Cul4b	110.7	1.01042	1.11001	1.00181	1.02074	1.06084	1.07444	1.07017	0.870159	0.962106	0.994774	1.0207	0.955651	0.917445	1.03774	0.995408	0.993463	0.916073	1.01419	0.989295	0.770985	1.08737	0.279728	1.07573	0.346477	1.00696	0.859712	1.01621	0.675938	1.00919	0.862728	1.05086	0.283352	1.06962	0.190513	0.992717	0.892156
A2A5R2	Brefeldin A-inhibited guanine nucleotide-exchange protein 2	Arfgef2	202.24	0.871582	0.974775	0.909177	0.931707	0.990123	0.955822	1.01562	0.971336	1.00441	0.971933	0.967156	0.96412	1.09743	1.03394	1.12604	1.04986	1.02488	1.02975	0.957564	0.317788	0.961987	0.159023	0.921163	0.111224	0.891264	0.0443505	0.935164	0.00722626	1.04926	0.194317	0.949134	0.243684	0.883418	0.0199014	0.963559	0.0898823
A2A5Z6	E3 ubiquitin-protein ligase SMURF2	Smurf2	86.174	0.760673	0.816308		0.7931	0.805356		1.1838	1.18343		0.856965	0.813879		1.00854	0.991436		1.37398	1.34214			0.758268		0.012394		0.0550868		0.0666418		0.0135809		0.00338881		0.325266		0.00276379		0.0541413
A2A6Q5	Cell division cycle protein 27 homolog	Cdc27	91.841
A2A7S8	Uncharacterized protein KIAA1522	Kiaa1522	104.84		0.928669	1.09063		1.02053	1.05954		1.14506	0.941773		0.879115	0.966488		0.869444	0.964742		1.14267	1.01109		0.754638		0.991256		0.828163		0.935519		0.193326		0.187609		0.465128		0.218689		0.797834
A2A8L5	Receptor-type tyrosine-protein phosphatase F	Ptprf	211.49	0.81538	0.726714	0.843572	1.34401	1.35924	1.25676	0.821316	0.842736	0.822327	1.08187	1.01287	1.0436	1.18142	1.22825	1.24284	0.766266	0.848728	0.813304	0.602439	0.00195157	1.59268	0.00112616	0.959494	0.439537	0.859227	0.00396423	1.2924	0.0033993	1.50414	0.00117704	0.760169	0.0147269	1.08419	0.0602636	1.02392	0.500598
A2A8Z1	Oxysterol-binding protein-related protein 9	Osbpl9	83.108	0.944415	0.899238	1.01924	0.898313	0.931895	0.904957	1.0876	1.18571	1.09398	0.928087	0.927005	0.941836	1.07633	0.919248	0.936157	1.06467	1.14038	1.09106	1.0467	0.347527	0.812276	0.00939926	0.850209	0.0265896	0.954019	0.465702	0.848554	0.0109159	0.889452	0.125385	1.02359	0.608564	0.932952	0.309562	1.02159	0.577433
A2A9C3	Protein SZT2	Szt2	377.62
A2ADA5	tRNA pseudouridine synthase-like 1	Pusl1	31.992	1.08893		1.05181	0.946488		1.37091	0.605065		0.832898	0.955425		0.997572	1.32102		0.982006	1.11815		0.805254		0.793271		0.195666		0.232941		0.485433		0.890954		0.496686		0.0851253		0.999651		0.332877
A2ADY9	Protein DDI1 homolog 2	Ddi2	44.59	1.00545	1.03752	0.996751	1.11737	1.05041	1.09461	0.957898	0.880331	0.889525	1.07332	1.15112	1.17485	1.08127	1.09194	1.11216	0.821203	0.776334	0.759367	0.931747	0.0390076	1.196	0.00728606	1.11437	0.0378403	1.03468	0.346862	1.44227	0.000594694	1.39393	0.00216042	0.894222	0.0390549	0.993007	0.741177	1.15735	0.0150245
A2AFS3	UPF0577 protein KIAA1324	Kiaa1324	110.68	0.219872	0.345826		0.246946	0.385815		2.34628	1.85525		0.188234	0.359664		0.79992	0.642176		2.12211	2.24628			0.756686		0.0348394		0.0332489		0.16854		0.0940222		0.0491109		0.89802		0.11736		0.765804
A2AGT5	Cytoskeleton-associated protein 5	Ckap5	225.63	0.95783	0.982156	1.01783	0.986357	0.984122	0.933751	0.98616	0.966088	0.977403	1.01345	1.09537	1.00787	0.994213	1.00973	1.06339	1.02891	0.979207	0.966925	1.01845	0.506995	0.991323	0.672845	1.00961	0.658835	1.01609	0.66827	1.04761	0.240838	1.03102	0.334657	0.949024	0.192801	0.946825	0.115551	0.984742	0.516492
A2AIL4	NADH dehydrogenase (ubiquinone) complex I, assembly factor 6	Ndufaf6	38.362			1.17217			0.943768			0.85209			0.977351			1.10595			0.954087
A2AJ15	Endoplasmic reticulum mannosyl-oligosaccharide 1,2-alpha-mannosidase	Man1b1	75.149			0.986829			0.951495			0.971238			1.032			1.05413			1.00095
A2AJ88	Patatin-like phospholipase domain-containing protein 7	Pnpla7	150.49		1.00138			1.05471			0.879231			1.08347			1.01866			0.971629
A2AJB2	Transmembrane protein 141	Tmem141	11.893	1.00562		0.986801	0.933977		1.00626	0.984907		1.02544	0.89494		0.885718	0.904725		0.991784	1.27075		1.09524		0.596978		0.507318		0.74405		0.403837		0.162841		0.152957		0.0201838		0.734626		0.259177
A2AJI0	MAP7 domain-containing protein 1	Map7d1	93.275	0.902269	0.875123	0.751592	0.877932	0.960877	0.881757	1.12741	1.12916	1.24764	0.923621	0.912144	0.933421	1.08843	0.861337	0.894857	1.07238	1.21574	1.25496	0.92958	0.322151	0.776371	0.00501569	0.721699	0.012699	0.973479	0.794565	0.781577	0.0343979	0.80287	0.0719019	0.91326	0.237568	0.956388	0.647905	0.989032	0.874934
A2AJL3	FGGY carbohydrate kinase domain-containing protein	Fggy	60.336	1.08376	1.0937	1.06124	1.14578	1.19145	1.17277	0.703123	0.649809	0.644572	1.20555	1.30174	1.29194	1.14476	1.26942	1.23051	0.5203	0.549678	0.579575	0.922703	0.00597383	1.75719	0.000671825	1.62137	0.00152418	1.0424	0.348081	2.30319	4.58586e-05	2.2095	5.4275e-05	0.85246	0.0142188	0.963045	0.3543	1.21094	0.0103965
A2AJQ3	Probable C-mannosyltransferase DPY19L4	Dpy19l4	83.603
A2AKK5	Acyl-coenzyme A amino acid N-acyltransferase 1	Acnat1	46.07	1.01528	0.985785	0.944997	0.963203	0.924167	1.0165	1.10237	1.16444	1.14346	1.01495	0.967644	0.960742	0.963075	0.997675	0.978878	0.935215	1.02465	0.960395	1.01453	0.692879	0.851509	0.0125739	0.863881	0.00610438	1.00126	0.960681	1.0079	0.810817	1.00663	0.821249	1.00093	0.97802	0.987837	0.695513	1.1678	0.0131514
A2ALU4	Protein Shroom2	Shroom2	164.7	0.841241	0.797232	0.975411	0.963129	0.9926	0.905694	0.921026	1.20242	1.13326	1.09695	0.815365	0.928796	1.13238	1.01495	0.955985	1.03516	1.15074	1.08575	0.913491	0.259252	0.878622	0.261827	0.802613	0.103136	0.915511	0.412556	0.868407	0.221583	0.948548	0.413368	0.920021	0.494578	0.922056	0.25172	0.995439	0.916217
A2ALW5	DnaJ homolog subfamily C member 25	Dnajc25	41.937	0.940124	1.06024	0.931366	0.943554	0.840879	0.941974	0.935166	1.06152	1.00637	1.0241	0.997235	0.956252	0.982668	0.984523	0.997822	1.06051	1.08264	1.14969	1.07531	0.270649	0.907877	0.141799	0.97625	0.683076	1.00424	0.866622	0.904262	0.0345834	0.900443	0.0452184	0.9846	0.740285	0.919526	0.15267	0.911996	0.113114
A2AM05	Centlein	Cntln	160.75	0.779502			1.03434			1.22906			0.79372			0.902212			1.25689
A2AMZ4	NADH dehydrogenase [ubiquinone] 1 alpha subcomplex assembly factor 8	Ndufaf8	7.7849
A2AN08	E3 ubiquitin-protein ligase UBR4	Ubr4	572.28	0.983645	0.953742	0.985113	0.984439	0.990498	0.997189	1.01796	0.994606	0.989044	0.936399	0.977591	1.00151	1.0368	1.04162	1.026	1.01434	0.999286	1.00722	0.983302	0.244936	0.990178	0.388756	0.973644	0.125896	0.939145	0.0781255	0.96513	0.205592	1.02767	0.0117892	1.0024	0.912105	0.957385	0.00192903	0.993634	0.559834
A2APV2	Formin-like protein 2	Fmnl2	123.1		0.86114	0.887449		0.9701	0.866646		1.07886	1.11696		0.963655	0.901789		0.973153	1.04024		1.13544	1.15991		0.549476		0.16892		0.0106972		0.246115		0.0770212		0.131894		0.270922		0.317928		0.186302
A2APY7	Arginine-hydroxylase NDUFAF5, mitochondrial	Ndufaf5	38.404
A2AQ07	Tubulin beta-1 chain	Tubb1	50.44	0.8967			1.00624			0.960305			0.950068			1.28039			0.928922
A2AQ19	RNA polymerase-associated protein RTF1 homolog	Rtf1	80.796	0.904314			0.934619			0.963245			1.01147			1.11396			1.0693
A2AQ25	Sickle tail protein	Skt	213.03	0.892202	0.945243	0.844823	0.842139	0.906125	0.900242	1.24235	1.15647	1.15106	0.936214	0.968602	0.932765	0.914348	0.945481	0.968109	1.12717	1.06361	1.17687	1.01275	0.777673	0.746084	0.00101419	0.755594	0.00298283	1.00341	0.872057	0.842599	0.0171092	0.839736	0.0123411	0.945266	0.212909	0.93655	0.0906588	1.05411	0.241321
A2AR02	Peptidyl-prolyl cis-trans isomerase G	Ppig	88.324	0.952043	0.970994	1.02126	0.963387	1.00048	0.98591	0.944402	0.969773	0.991699	1.06147	0.969334	0.886742	1.0384	0.977278	1.0048	1.03227	1.16436	1.10072	0.998144	0.932354	1.01511	0.449788	1.01322	0.639582	0.965923	0.557141	0.884816	0.128714	0.916032	0.11353	1.00917	0.853509	0.976593	0.330598	0.881276	0.0534763
A2AS89	Agmatinase, mitochondrial	Agmat	38.255	1.21269	1.18905	1.24524	0.995338	1.09484	1.02628	0.668407	0.628228	0.605916	1.24918	1.33049	1.32315	1.03378	1.09706	1.11919	0.668205	0.582864	0.645677	1.17024	0.0165448	1.63804	0.000251629	1.91689	0.000358726	1.20086	0.004585	2.05764	0.000648668	1.71347	0.00105806	0.934448	0.0577074	0.958901	0.317463	1.00306	0.942088
A2ASQ1	Agrin	Agrn	207.54	0.899931	0.846066	0.877328	0.887293	0.857147	0.963821	1.19925	1.38434	1.39902	0.850372	0.92322	0.802055	0.992348	1.02494	0.896122	1.05681	1.02259	1.05049	0.968638	0.486797	0.680021	0.00457814	0.658695	0.00786954	0.884066	0.0985534	0.822919	0.0341656	0.930835	0.207357	1.01851	0.691041	0.929585	0.246803	1.27245	0.0362084
A2ASS6	Titin	Ttn	3906.4		1.4267			1.30399			0.650663			1.04589			0.992216			0.644689
A2ASZ8	Calcium-binding mitochondrial carrier protein SCaMC-2	Slc25a25	52.62	1.32327	1.33183	1.143	0.975512	1.04832	1.39776	0.769191	0.652225	0.64428	1.17142	1.18237	1.14429	0.969417	0.985046	0.970374	0.794928	0.778692	0.724207	1.11004	0.417963	1.65639	0.0278433	1.83865	0.00140096	1.19599	0.00046737	1.52234	0.00202375	1.27287	0.0113113	1.08577	0.248033	1.16984	0.318952	0.898978	0.188101
A2ATU0	Probable 2-oxoglutarate dehydrogenase E1 component DHKTD1, mitochondrial	Dhtkd1	102.79	1.25312	1.30667	1.25673	1.35743	1.38938	1.31197	0.593203	0.444515	0.588638	1.11356	1.16785	1.13411	1.17442	1.23789	1.23506	0.624566	0.465032	0.495806	0.94031	0.0478936	2.49563	0.0088072	2.34667	0.0107284	0.936434	0.0434203	2.15436	0.0115936	2.3006	0.00918174	1.1174	0.00458013	1.11279	0.0111075	1.02583	0.857478
A2AWA9	Rab GTPase-activating protein 1	Rabgap1	120.8	0.793309	0.823393	0.663415	0.918417	0.880028	0.730263	1.18385	1.16399	1.42936	0.888791	0.88396	0.671155	0.988477	0.977194	0.824966	1.22607	1.28093	1.60315	0.901692	0.348175	0.669465	0.0141793	0.603652	0.00574547	0.875752	0.289177	0.594602	0.0141995	0.678961	0.0236993	0.932981	0.600415	0.90614	0.33748	0.918994	0.485163
A2AWP8	Rho guanine nucleotide exchange factor 10-like protein	Arhgef10l	139.99	0.779511	0.810767	0.793161	0.973126	0.816985	0.943799	1.00718	1.35078	1.13528	1.04522	0.787195	0.875516	1.05917	0.945002	1.02521	1.11986	1.24487	1.11497	0.871806	0.124619	0.782627	0.0873195	0.682299	0.0457259	0.893888	0.289244	0.778207	0.0730934	0.870587	0.0491442	0.880169	0.280292	0.902463	0.189954	1.00389	0.983344
A2BDX3	Adenylyltransferase and sulfurtransferase MOCS3	Mocs3	49.374	0.980093	1.0699	1.00411	0.968349	1.00047	0.940321	1.04025	0.809986	1.07578	0.911102	1.14588	0.921874	1.02146	1.01545	0.998447	1.01856	1.00325	1.02992	1.04983	0.211443	0.994235	0.986952	1.04377	0.639008	0.981388	0.774718	0.976122	0.728631	0.994634	0.627375	1.02526	0.734667	0.958421	0.126814	0.958806	0.634507
A2BE28	Ribosomal biogenesis protein LAS1L	Las1l	89.413	1.10419			1.05262			0.780613			1.1498			1.03929			0.87725
A2CG49	Kalirin	Kalrn	337
A2RSJ4	UHRF1-binding protein 1-like	Uhrf1bp1l	161.94	0.806757	0.898914	0.891109	1.1456	1.11089	1.20393	0.852588	0.998083	0.906354	1.13236	0.931482	1.0506	1.21042	1.22519	1.15642	0.860469	0.806893	0.812585	0.750424	0.00373539	1.25513	0.0215458	0.941878	0.367174	0.867041	0.114308	1.25585	0.0455687	1.44843	0.000183168	0.833788	0.0664961	0.96336	0.273913	1.11173	0.137282
A2RSQ0	DENN domain-containing protein 5B	Dennd5b	144.63	0.989097	0.912253	0.983273	0.999784	0.962994	1.11515	0.894388	0.977255	0.902989	1.06541	1.07005	1.08205	1.11865	1.09221	1.10097	0.861532	0.894828	0.834367	0.937197	0.295878	1.10931	0.133316	1.03964	0.36629	0.971516	0.0333444	1.24193	0.00635396	1.27834	0.00328255	0.896542	0.047967	0.929372	0.227671	1.07099	0.127124
A2RSY1	KAT8 regulatory NSL complex subunit 3	Kansl3	96.134	0.638903	0.665296		1.05028	0.964441		1.30992	1.45156		0.455698	0.373629		1.21191	1.13058		1.37607	1.35089			0.0303878		0.0448636		0.023103		0.0391995		0.0509317		0.123578		0.124348		0.11582		0.862433
A2RTL5	Arginine/serine-rich coiled-coil protein 2	Rsrc2	43.876	0.996789			0.98167			1.12089			0.974925			0.84637			1.06549
A3FIN4	Phospholipid-transporting ATPase FetA	Atp8b5	135.9		0.787938			0.682564			1.16216			0.789054			0.71401			1.78547
A3KGB4	TBC1 domain family member 8B	Tbc1d8b	127.89	0.824442	0.806525	0.718189	0.898805	0.898869	0.841771	1.25882	1.23476	1.3148	0.821875	0.859334	0.782182	0.922627	0.867894	0.877731	1.22471	1.25235	1.30682	0.890019	0.0921762	0.693064	0.000251215	0.61684	0.00285268	0.923223	0.0799344	0.651023	0.000388719	0.705163	0.000198573	0.953627	0.401463	0.989204	0.723221	1.00647	0.819788
A3KGF7	1-phosphatidylinositol 4,5-bisphosphate phosphodiesterase beta-2	Plcb2	134.54
A3KGS3	Ral GTPase-activating protein subunit alpha-2	Ralgapa2	210.29	0.869214			0.931482			1.10228			0.8876			0.983727			1.21817
A3KMP2	Tetratricopeptide repeat protein 38	Ttc38	52.223	1.01472	0.988832	0.965178	1.08748	1.02852	1.04403	0.804239	0.97257	0.940356	1.13452	1.08272	1.07566	1.15379	1.0971	1.08496	0.777751	0.797616	0.82174	0.939464	0.0485006	1.16299	0.109789	1.09258	0.254558	0.987126	0.637674	1.3737	0.000165674	1.39162	0.000216261	0.90155	0.00997251	0.947289	0.0996469	1.13352	0.164989
A6H5Y3	Methionine synthase	Mtr	139.07
A6H5Z3	Exocyst complex component 6B	Exoc6b	94.128
A6H611	Mitochondrial intermediate peptidase	Mipep	80.851	1.09842	0.984102	1.04628	1.02081	0.980299	1.06645	0.796329	0.843418	0.891679	1.18295	1.15593	1.1387	1.06443	1.09193	1.09717	0.773334	1.02221	0.854263	1.01996	0.655752	1.21179	0.0110162	1.23598	0.00967612	1.06887	0.0108464	1.31239	0.0736893	1.22784	0.120032	0.899705	0.0656237	0.942843	0.121414	0.955325	0.683897
A6H630	Protein-glutamate O-methyltransferase	Armt1	50.548		0.829478	0.864057		0.857926	0.927411		1.07887	1.177		0.872399	0.923847		1.00344	0.988789		1.31872	1.1734		0.388553		0.0582945		0.0567211		0.153171		0.0686808		0.158769		0.250239		0.205851		0.316641
A6H6A9	Rab GTPase-activating protein 1-like	Rabgap1l	92.403	0.852779	0.860377	0.880725	0.941533	1.03711	1.04305	1.03332	1.01697	0.940098	1.07166	0.968179	0.897556	0.901661	1.12946	1.096	1.16904	0.982424	1.13013	0.858419	0.0362491	1.01047	0.829681	0.867405	0.0301857	0.939326	0.530715	0.89511	0.209052	0.952928	0.60208	0.883056	0.136728	0.966286	0.723191	0.911262	0.228031
A6H8H2	DENN domain-containing protein 4C	Dennd4c	211.46	0.867955	1.01351	1.00409	1.04433	0.868647	1.00431	1.10389	1.08575	1.0796	0.822241	0.894977	0.914156	1.09511	0.978355	1.04601	1.08427	1.13938	0.951541	0.989122	0.897545	0.892346	0.170464	0.882639	0.124255	0.843531	0.0209215	0.82873	0.052935	0.982453	0.81517	1.0966	0.214925	0.935186	0.360558	1.02962	0.612895
A6X8Z5	Rho GTPase-activating protein 31	Arhgap31	155.27
A6X919	Probable C-mannosyltransferase DPY19L1	Dpy19l1	84.186			1.03827			1.11465			0.937803			1.04631			1.05988			0.823806
A7MCT6	Ethanolamine kinase 2	Etnk2	44.567	1.02397	1.01287	1.10469	1.06021	1.08451	1.07061	0.716768	0.688051	0.704268	1.02555	1.12796	1.23284	0.957896	0.983238	0.908416	1.19638	1.08129	0.998326	0.977044	0.47554	1.52452	5.33794e-05	1.48952	0.00144702	1.18838	0.0679001	1.03369	0.680606	0.869828	0.103771	0.927701	0.309544	1.12837	0.027597	0.643801	0.0109679
A8C756	Thyroid adenoma-associated protein homolog	Thada	217.29		0.803582	0.907196		0.886138	0.949679		1.16559	1.09152		0.996663	0.926402		0.99789	0.940749		1.12488	1.16556		0.434923		0.049642		0.0852252		0.876646		0.0853853		0.0581325		0.26324		0.355037		0.73589
A9JSM3	Transmembrane protein 238	Tmem238	18.226		1.17799	1.03971		0.955584	0.904118		0.980251	1.00651		0.978936	0.984824		0.959417	1.04708		0.955656	1.01117		0.178641		0.210898		0.324038		0.719927		0.973729		0.750226		0.305553		0.303219		0.781387
B1AR13	CDGSH iron-sulfur domain-containing protein 3, mitochondrial	Cisd3	15.676	1.14217	1.1728	1.17033	0.929899	0.843487	0.977975	0.762303	0.798355	0.741276	1.29756	1.44088	1.34639	0.889502	0.989116	0.979383	0.667224	0.910144	0.837343	1.26676	0.0278867	1.19524	0.0368699	1.51408	0.000855003	1.42926	0.00150047	1.69164	0.020431	1.18358	0.190141	0.853231	0.0285407	0.962688	0.522414	0.953296	0.712486
B1AUE5	Peroxisome biogenesis factor 10	Pex10	37.157	0.853407	1.02419	0.753747	0.885139	0.958457	1.36537	0.825673	0.965601	0.488556	0.964883	1.13832	1.04513	1.13816	1.04236	1.38082	1.32844	0.8806	0.98464	0.819998	0.314262	1.40755	0.224285	1.15418	0.497269	0.88403	0.299133	0.985801	0.993701	1.11512	0.478291	0.83579	0.162468	0.901055	0.509912	0.713857	0.221788
B1AVZ0	Uracil phosphoribosyltransferase homolog	Uprt	34.278			0.744592			0.723777			1.29063			0.839122			0.825786			1.51223
B1AXP6	Mitochondrial import receptor subunit TOM5 homolog	Tomm5	6.0372	0.925033	1.07424		1.12135	1.14324		1.03467	0.990322		0.995032	0.763079		0.862648	0.962268		1.05527	1.06843			0.334271		0.0830527		0.872516		0.797718		0.375949		0.214467		0.49095		0.147677		0.255007
B1AY10	Transcriptional repressor NF-X1	Nfx1	123.81			0.989544			0.941684			1.03205			1.06257			1.0375			0.936815
B1AY13	Ubiquitin carboxyl-terminal hydrolase 24	Usp24	294	0.946519	0.993237	1.04005	1.216	1.06496	1.02963	0.905481	0.980208	0.893456	1.02739	0.992974	1.09447	1.04297	1.09613	1.02131	0.879395	0.885225	0.818738	0.900083	0.168712	1.19122	0.0552974	1.0722	0.153764	0.985582	0.697229	1.20573	0.00823125	1.22337	0.0038302	0.956648	0.324539	1.04752	0.486145	1.07579	0.130947
B1AZA5	Transmembrane protein 245	Tmem245	97.356	0.994323	0.96723	0.945704	1.0242	0.903784	0.942776	0.99957	1.10719	1.13465	0.909726	1.09877	0.89136	1.02469	0.990055	0.95398	1.059	0.930997	1.11511	1.01271	0.753382	0.885652	0.0859662	0.896911	0.0954189	0.976802	0.725202	0.933897	0.460545	0.956076	0.521226	1.00255	0.928258	0.967003	0.470505	1.04389	0.543428
B1AZI6	THO complex subunit 2	Thoc2	182.77	0.885844	0.938998	0.954913	1.01925	0.951236	0.956521	1.10003	1.11937	1.06047	1.02445	0.949171	1.01453	0.867017	1.02805	1.02809	1.0832	1.0164	1.00282	0.949692	0.179289	0.892415	0.0169972	0.847519	0.00559273	1.02223	0.719607	0.963167	0.32876	0.94222	0.395314	0.93026	0.0943828	1.00132	0.952602	1.0572	0.132536
B1AZP2	Disks large-associated protein 4	Dlgap4	108.04
B2RPV6	Multimerin-1	Mmrn1	136.1		0.947929			0.949899			1.15315			0.8459			0.97319			1.11166
B2RQC6	CAD protein	Cad	243.24	0.905123	0.792369	0.892827	0.967818	0.878846	0.933887	1.11948	1.26608	1.16474	0.870625	0.819174	0.814099	1.01357	0.967673	0.942511	1.19346	1.21849	1.20046	0.931585	0.239943	0.783187	0.00712985	0.729606	0.00511122	0.856399	0.00679636	0.693138	0.00182991	0.809363	0.00632004	1.03451	0.540931	0.951021	0.230111	0.982806	0.66045
B2RQE8	Rho GTPase-activating protein 42	Arhgap42	94.635	0.852156		1.09314	0.8492		1.02375	0.833826		0.967693	0.953414		0.964569	1.22907		1.0601	1.28363		0.900565		0.846488		0.7858		0.678986		0.25384		0.635108		0.796927		0.967186		0.23824		0.48689
B2RR83	Probable ATP-dependent RNA helicase YTHDC2	Ythdc2	161.09			1.32843			0.987505			1.06858			0.720807			0.91896			0.981841
B2RRE7	OTU domain-containing protein 4	Otud4	123.05
B2RUR8	OTU domain-containing protein 7B	Otud7b	91.982		1.13139			0.991209			0.901017			1.07793			1.01464			0.898539
B2RVL6	Zinc finger CCHC domain-containing protein 24	Zcchc24	26.96	0.893663	1.01546	0.915917	1.04651	1.00644	1.00582	1.08163	0.983147	1.07217	0.952285	0.985815	0.874282	1.00572	1.00059	0.980725	1.02128	1.00894	1.13645	0.923588	0.165554	0.975078	0.518834	0.90057	0.105015	0.941527	0.223626	0.888118	0.0851112	0.943274	0.268405	1.0045	0.940554	1.02401	0.211801	0.990612	0.863784
B2RX12	Canalicular multispecific organic anion transporter 2	Abcc3	169.12	0.928673	0.980053	0.987516	0.76582	0.877294	0.88744	1.02079	1.10165	1.04659	0.819501	0.879027	0.82499	0.958214	0.941962	0.995659	1.53852	1.17313	1.16393	1.14451	0.0860289	0.798525	0.0251357	0.913918	0.0397171	0.87143	0.00951959	0.651134	0.037954	0.747201	0.0865839	1.1477	0.0100232	0.87386	0.0889689	0.817695	0.163737
B2RXC1	Trafficking protein particle complex subunit 11	Trappc11	128.39	0.762145	0.940185	0.941352	0.891666	1.0377	0.920177	1.30239	1.09887	1.13641	0.905021	0.912566	0.93308	0.800106	0.955232	0.90903	1.30176	1.04864	1.03921	0.927755	0.415407	0.805488	0.036795	0.747295	0.0320845	1.03239	0.581821	0.811501	0.107689	0.786041	0.0645532	0.961106	0.592737	1.0695	0.389568	1.04368	0.642518
B2RXS4	Plexin-B2	Plxnb2	206.23	1.09989	1.13095	1.05957	1.01176	1.01076	1.01679	0.925177	0.887679	0.901721	1.02863	1.05249	1.10182	1.02858	1.03942	1.04978	0.919056	0.919054	0.88796	1.08262	0.0514064	1.11963	0.00986791	1.21213	0.00203524	1.0209	0.423525	1.16759	0.00581385	1.14369	0.00192694	1.03377	0.295703	0.974832	0.0396174	0.995784	0.811543
B2RY04	Dedicator of cytokinesis protein 5	Dock5	214.43		0.894466	0.869357		0.871337	0.934895		1.0883	1.03213		1.02989	1.06221		0.973379	0.946457		1.12303	1.13916		0.629039		0.075516		0.0467083		0.0550995		0.0818534		0.0228666		0.0151088		0.305611		0.22824
B2RY56	RNA-binding protein 25	Rbm25	99.551	0.977959	0.997844	1.01809	0.984509	1.05974	0.927419	0.947339	0.966461	1.06811	0.928913	1.01954	0.948541	1.09448	0.990637	1.01958	1.07842	0.919848	1.0813	1.00748	0.844426	0.996564	0.950448	1.00402	0.902861	0.933098	0.166239	0.940714	0.399519	1.00816	0.879457	1.03345	0.360575	0.95715	0.416077	0.968289	0.663447
B5X0G2	Major urinary protein 17	Mup17	20.638	3.67831	3.82474	3.84175	1.4547	1.17339	1.13714	0.190069	0.225056	0.26879	0.18537	0.219953	0.270917	0.2008	0.291462	0.32375	0.110914	0.20559	0.242515	3.01304	0.00387744	5.50542	0.000251013	16.5881	0.00104604	0.828713	0.382221	1.20969	0.447631	1.45972	0.229097	16.7763	0.00129176	4.61419	0.00237304	1.22342	0.421772
B7ZMP1	Probable Xaa-Pro aminopeptidase 3	Xpnpep3	56.677	1.12355	1.1233	1.08783	1.10683	1.05056	1.14487	0.774158	0.812385	0.789587	1.12654	1.19725	1.10959	1.08225	1.05319	1.05847	0.854485	0.817069	0.830055	1.00982	0.733185	1.38976	0.00114616	1.40341	6.95695e-05	1.07497	0.0769938	1.37247	0.00101	1.27675	0.000272468	0.971253	0.347987	1.03392	0.319571	0.949841	0.0551788
B8JK39	Integrin alpha-9	Itga9	114.41		0.842612	0.985263		1.12685	1.24997		0.912199	0.752843		0.995738	1.10543		1.32246	1.13555		0.809553	0.802616		0.124176		0.114177		0.52654		0.25052		0.122589		0.113607		0.289519		0.765215		0.821328
B9EJR8	Dynein assembly factor 5, axonemal	Dnaaf5	93.85
B9EKI3	TATA element modulatory factor	Tmf1	121.8	0.882156	0.982091	1.01506	0.864181	0.56897	0.777524	1.28159	1.41797	1.28996	0.853911	0.797199	0.903989	0.942464	0.821541	0.74832	1.16132	1.3548	1.2343	1.30245	0.147059	0.55412	0.0335818	0.721716	0.00444446	1.01703	0.808822	0.681282	0.00309091	0.669877	0.0106022	1.12688	0.101563	0.879932	0.400553	1.06375	0.326587
D3YXK2	Scaffold attachment factor B1	Safb	105.1	0.926269	0.94273	0.947712	1.04672	1.01752	0.955876	0.986978	1.096	0.976791	0.85664	0.906551	0.965262	1.13034	0.97935	1.04688	1.05815	1.04828	1.06399	0.93265	0.11558	0.987039	0.800091	0.920563	0.153013	0.864374	0.0563176	0.860598	0.0462319	0.995632	0.897125	1.03235	0.440959	0.956772	0.438544	0.965101	0.421884
D3YZP9	Coiled-coil domain-containing protein 6	Ccdc6	52.938	0.877063	0.860781	0.862742	0.825163	0.969338	0.896348	1.10916	1.10048	1.11183	1.02593	0.890701	0.86427	0.947916	1.01617	1.06164	1.18347	1.15094	1.17061	0.966456	0.563323	0.81014	0.0440528	0.782965	4.17165e-05	0.919085	0.251774	0.793405	0.0444971	0.863254	0.03962	0.935161	0.347998	0.889325	0.114029	0.94763	0.0131421
D3Z4S3	Putative peptidyl-tRNA hydrolase PTRHD1	Ptrhd1	16.037	0.794466		0.85097	0.974874		0.853293	1.22197		1.16152	0.781957		0.787816	0.940355		0.919034	1.28214		1.38299		0.337064		0.121511		0.0166595		0.0274651		0.043622		0.0488166		0.403107		0.822741		0.152446
D3Z6Q9	Bridging integrator 2	Bin2	52.553	0.579097	0.831792	0.818094	0.833158	0.882481	1.07336	1.21954	1.10167	1.01756	1.11529	1.07912	1.1149	1.05878	1.00415	0.981597	1.14646	1.009	0.96862	0.799205	0.187014	0.835339	0.129171	0.667607	0.0549833	1.08697	0.0460522	1.05929	0.358038	0.974534	0.70064	0.673549	0.0731143	0.916072	0.348688	1.06872	0.414838
D3Z7P3	Glutaminase kidney isoform, mitochondrial	Gls	73.963	0.685167		1.43174	0.68081		1.33338	1.12056		0.414373	0.922121		1.32981	0.867338		1.13528	1.66829		0.440726		0.945163		0.639486		0.611665		0.680608		0.767612		0.863051		0.8195		0.925284		0.809887
E9PVB5	Tetratricopeptide repeat protein 17	Ttc17	135.52	0.879554	0.867817		0.92325	1.32325		1.15608	0.988591		0.89521	0.867706		1.00185	0.876132		1.13719	1.08288			0.41561		0.886792		0.233329		0.525859		0.0243282		0.210344		0.67752		0.521115		0.717986
E9PW74	GTPase IMAP family member GIMD1	Gimd1	24.218	0.744743			0.937791			1.22417			1.05318			0.993197			1.01795
E9PZJ8	Activating signal cointegrator 1 complex subunit 3	Ascc3	250.55	1.06884	1.04047	1.02902	0.961835	0.94992	0.925758	0.981687	1.12858	1.03774	1.10227	0.901979	0.911509	1.00478	0.998209	1.03411	0.911585	0.992278	1.0013	1.10602	0.00319795	0.901367	0.118753	0.996926	0.973448	0.960046	0.562889	1.00365	0.998057	1.04541	0.26668	1.07634	0.354779	0.934283	0.0122098	1.08359	0.195638
E9PZM4	Chromodomain-helicase-DNA-binding protein 2	Chd2	210.8		1.04433			1.09168			0.949739			0.981401			0.985974			0.957149
E9Q1P8	Interferon regulatory factor 2-binding protein 2	Irf2bp2	59.291			0.903337			0.787236			1.06606			0.999821			1.04777			1.1666
E9Q4Z2	Acetyl-CoA carboxylase 2	Acacb	275.75	0.865833	0.938257	0.910159	1.33119	1.26683	1.30031	0.982025	0.906404	0.888546	1.02192	1.00084	1.00597	1.0584	1.15892	1.15276	0.712325	0.757556	0.752066	0.69626	0.000560402	1.4038	0.00263921	0.977412	0.593175	0.898714	0.0632677	1.3631	0.00187532	1.51672	0.000637773	0.896166	0.0349895	1.15675	0.0223909	1.24979	0.00603697
E9Q555	E3 ubiquitin-protein ligase RNF213	Rnf213	584.49	0.756581	0.772302	0.756525	0.862203	0.870785	0.863503	1.04428	1.06874	1.0987	0.885012	0.880111	0.91521	1.05308	1.04462	0.988467	1.41739	1.29847	1.33108	0.88019	0.000694751	0.808444	0.00349792	0.711584	0.000338313	0.868497	0.00680566	0.662312	0.000992235	0.762595	0.00156421	0.852658	0.00116242	0.841331	0.0115804	0.793617	0.00380254
E9Q557	Desmoplakin	Dsp	332.91	0.993094	1.00828	0.99683	0.860621	0.914085	0.903978	0.86357	0.86099	0.872282	1.19977	1.26346	1.23332	1.08662	1.09595	1.05327	0.915909	0.867924	0.881327	1.11928	0.0207533	1.03152	0.235997	1.15456	2.18482e-05	1.14238	0.00267156	1.38699	0.000120536	1.21412	0.000903048	0.81108	0.00274524	0.827818	0.00195087	0.974366	0.245733
E9Q634	Unconventional myosin-Ie	Myo1e	126.82	0.897936	0.907698	0.897943	0.903949	0.872668	0.906808	1.26256	1.15385	1.24428	0.812756	0.877455	0.869419	0.882688	0.907645	0.928736	1.21924	1.14513	1.18947	1.00751	0.604625	0.733037	0.00292768	0.738542	0.00762132	0.941362	0.112342	0.720242	0.000595515	0.765106	0.000425796	1.05624	0.146414	0.986891	0.532087	1.03007	0.438105
E9Q735	Ubiquitin conjugation factor E4 A	Ube4a	118.2	0.956545	1.06353	1.01374	0.969901	1.00096	0.91173	0.955279	0.980297	0.886362	1.1222	1.05813	1.05861	1.0097	0.988098	1.00222	0.963406	0.91824	1.08659	1.05246	0.28398	1.02149	0.627509	1.07508	0.167948	1.07964	0.0484723	1.0912	0.208668	1.01071	0.818173	0.936669	0.156295	0.960856	0.274182	0.950713	0.459336
E9QAM5	Helicase with zinc finger domain 2	Helz2	331.56	1.02211	1.03714	1.04104	1.04004	1.01984	1.00345	1.03323	1.04013	0.997207	0.930301	0.893294	0.954291	1.03303	1.03702	1.00561	0.97929	0.969425	0.954544	1.01207	0.378983	0.99764	0.89736	1.00968	0.54646	0.903184	0.0184517	0.956817	0.134387	1.05938	0.0106807	1.11606	0.0220995	0.99599	0.790236	1.05763	0.0308417
F2YMG0	Serine protease 56	Prss56	65.133	0.873154			0.974468			1.02108			0.964305			1.08229			1.08396
F6ZDS4	Nucleoprotein TPR	Tpr	273.99	1.04125	1.04884	1.03312	0.961122	0.981494	0.971267	1.02052	1.00207	1.04632	0.958494	0.986488	0.960371	1.02078	0.989416	1.00287	0.995092	0.96856	1.01155	1.07184	0.00115761	0.949489	0.0361583	1.0177	0.291752	0.96425	0.0483652	0.976524	0.212202	1.01273	0.463706	1.07499	0.00698186	0.967081	0.0444805	1.03149	0.156611
F8VPU2	FERM, RhoGEF and pleckstrin domain-containing protein 1	Farp1	118.87	0.757666	0.811893	0.754476	0.940192	0.968957	0.931475	1.40781	1.30264	1.26865	0.663281	0.74924	0.774092	0.983598	0.989909	0.969393	1.28295	1.18917	1.25522	0.818143	0.00511611	0.713886	0.0039414	0.584061	0.000250131	0.743013	0.0222477	0.586641	0.00236895	0.789544	0.00594953	1.06285	0.321508	0.965247	0.0771869	1.06754	0.174489
G3X982	Aldehyde oxidase 3	Aox3	146.9	3.45922	3.19697	3.12402	0.355217	0.427122	0.426652	0.306878	0.368705	0.361419	1.35288	1.38265	1.36497	0.244187	0.381824	0.389944	0.341781	0.353872	0.346912	8.08956	8.69392e-05	1.16585	0.144307	9.43123	4.93177e-05	4.0361	0.0112964	3.93308	3.61606e-07	0.974477	0.784197	2.38513	0.000843877	1.19	0.337396	0.994665	0.897246
G3X9K3	Brefeldin A-inhibited guanine nucleotide-exchange protein 1	Arfgef1	208.5	0.831195	0.844442	0.867099	0.953939	0.908107	0.962592	1.09859	1.14753	1.10746	0.822229	0.859711	0.894482	0.926785	0.894177	0.966133	1.43981	1.28806	1.14431	0.900199	0.0118353	0.842277	0.0021947	0.758216	0.000114127	0.924411	0.0763403	0.665366	0.0166706	0.719772	0.0290443	0.986925	0.673057	1.01347	0.663126	0.866067	0.165509
G5E829	Plasma membrane calcium-transporting ATPase 1	Atp2b1	134.75	0.989514	1.05559	1.02091	0.917248	0.903894	0.910885	1.01224	1.03529	1.04847	1.04323	0.997185	1.03728	0.965285	0.981913	0.991216	1.01898	1.02118	0.985499	1.12225	0.0209801	0.88244	0.00257521	0.990317	0.670607	1.0474	0.0624372	1.0172	0.407404	0.971163	0.113107	0.996205	0.874923	0.929762	0.00333697	1.02324	0.211314
G5E870	E3 ubiquitin-protein ligase TRIP12	Trip12	224.13	0.756578	0.869125	0.911903	0.918099	0.828874	0.940187	1.11949	1.15125	1.09023	0.873685	0.823594	0.924725	0.925856	0.980853	0.976595	1.42389	1.28254	1.32164	0.944345	0.441291	0.799519	0.0171739	0.755022	0.0292789	0.909375	0.0839862	0.650934	0.000729612	0.715803	0.00190448	0.967812	0.628813	0.931973	0.197535	0.834388	0.0144458
G5E8K5	Ankyrin-3	Ank3	214.06	0.800085	0.898202	0.862141	0.893968	0.763862	0.876564	1.33298	1.3529	1.21534	0.888417	0.847117	0.882073	0.945144	0.902198	0.939175	1.1403	1.1462	1.16575	1.01027	0.858533	0.649642	0.00312299	0.656316	0.000906098	0.939383	0.0395515	0.758231	0.00068013	0.807158	0.00126382	0.978156	0.581589	0.90952	0.181665	1.13005	0.0636946
O08528	Hexokinase-2	Hk2	102.53	0.632096	0.714929	0.689774	0.610175	0.815788	0.786704	1.36156	1.21739	1.14283	0.77693	0.913017	0.953866	0.897657	0.896485	0.904445	1.66958	1.39162	1.4669	0.920518	0.503153	0.594519	0.0136176	0.547265	0.00107235	0.979703	0.73437	0.583869	0.00304982	0.595965	0.0107193	0.770402	0.0332599	0.819935	0.151996	0.82193	0.0584702
O08529	Calpain-2 catalytic subunit	Capn2	79.871	0.834726	0.868858	0.819915	0.851066	0.845587	0.872389	1.21001	1.13544	1.1371	0.810893	0.863627	0.8332	0.923895	0.948059	0.92473	1.33195	1.26937	1.38162	0.982272	0.421633	0.737692	0.00134496	0.724615	0.000355954	0.896676	0.0143005	0.629615	0.000185927	0.702166	0.00220279	1.00629	0.813445	0.918603	0.00275107	0.874364	0.0149254
O08539	Myc box-dependent-interacting protein 1	Bin1	64.469	0.80474	0.856573	0.829415	0.799454	0.876471	0.800407	1.33464	1.24525	1.31288	0.853701	0.84812	0.819339	0.800191	0.857311	0.846764	1.39287	1.27322	1.39564	1.00581	0.867034	0.636135	0.000500807	0.639833	9.91082e-05	1.00675	0.794034	0.620712	0.00125425	0.616553	0.000375882	0.987929	0.609958	0.988846	0.770068	0.958406	0.324607
O08547	Vesicle-trafficking protein SEC22b	Sec22b	24.74	0.88276	0.902893	0.906893	0.968465	0.880196	0.889145	1.34073	1.28943	1.29382	0.799356	0.806588	0.771085	0.865734	0.865346	0.897064	1.11246	1.25891	1.24395	0.983468	0.659071	0.697713	0.00272235	0.686179	4.54532e-05	0.904451	0.00557293	0.657488	0.00455342	0.726947	0.00997553	1.13274	0.00316159	1.04173	0.317846	1.08537	0.159745
O08553	Dihydropyrimidinase-related protein 2	Dpysl2	62.277	0.907226	0.934566	0.920902	0.871572	0.820166	0.844713	1.04028	1.04511	1.04954	1.16166	1.15862	1.07598	0.951699	0.972042	0.949736	1.04495	1.09169	1.1582	1.0892	0.0234916	0.809094	0.00592293	0.881262	0.00248918	1.18193	0.0157983	1.03078	0.47778	0.872113	0.0381859	0.813452	0.00868472	0.882711	0.00997424	0.951465	0.242261
O08573	Galectin-9	Lgals9	40.035	0.952848	0.944158	1.01469	1.10248	1.12161	1.15222	0.825264	0.754717	0.802201	1.1743	1.15139	1.12146	1.18422	1.16774	1.16281	0.807304	0.810928	0.792076	0.862388	0.00922804	1.41732	0.00149663	1.22228	0.00476699	0.980761	0.278483	1.43017	0.000140255	1.45823	3.97732e-06	0.844666	0.00599977	0.960606	0.0713421	0.988331	0.689901
O08579	Emerin	Emd	29.435			0.987868			0.981863			0.922735			1.09889			1.05153			0.960486
O08582	GTP-binding protein 1	Gtpbp1	72.3	1.06243	1.01068	0.940652	1.10952	1.02459	1.15121	0.728188	1.06858	0.783332	1.27632	0.983234	1.27991	1.02975	0.984624	1.16812	0.788681	0.932661	0.709235	0.917341	0.154811	1.27333	0.15434	1.16808	0.286172	1.11217	0.385276	1.45623	0.034323	1.30936	0.0542572	0.851472	0.211955	1.03231	0.621795	1.06152	0.735884
O08583	THO complex subunit 4	Alyref	26.94	0.919225	0.986347	0.935651	0.990075	0.959596	0.972069	1.0345	1.05483	1.02118	0.943894	0.923475	0.923159	0.992813	1.00395	1.04675	1.04522	1.07379	0.988659	0.972442	0.314867	0.939312	0.00876679	0.913426	0.0341603	0.916876	0.0191859	0.89795	0.0385183	0.979358	0.525813	1.01817	0.500205	0.959988	0.110822	1.00092	0.960637
O08585	Clathrin light chain A	Clta	25.604	0.879249	1.0064	0.857133	0.956156	0.929023	0.97839	1.12076	1.08127	1.00428	0.918783	0.909208	0.945983	1.01364	1.0646	1.07404	1.10883	1.04112	1.06216	0.957818	0.462548	0.893104	0.0556222	0.855431	0.0665722	0.879988	0.00635337	0.863598	0.00466406	0.981374	0.508257	0.988754	0.812019	0.908411	0.0158977	0.998193	0.950525
O08586	Phosphatidylinositol 3,4,5-trisphosphate 3-phosphatase and dual-specificity protein phosphatase PTEN	Pten	47.152			0.861921			1.06417			1.02067			0.906566			1.07478			1.06364
O08599	Syntaxin-binding protein 1	Stxbp1	67.568		0.984414			0.983026			0.93044			1.18123			1.09767			0.836212
O08600	Endonuclease G, mitochondrial	Endog	32.19	0.922776	0.957424	0.885134	1.14539	1.14979	1.14389	0.874534	0.876425	0.792935	1.03483	1.02698	1.10444	1.13384	1.12714	1.06535	0.918555	0.873631	0.928859	0.804093	0.0103277	1.35189	0.0115617	1.08705	0.112806	0.951877	0.181095	1.16362	0.00785451	1.22245	0.00185859	0.873376	0.0138816	1.03389	0.231004	0.934896	0.166237
O08601	Microsomal triglyceride transfer protein large subunit	Mttp	99.098	0.782394	0.735807	0.756669	0.798766	0.756724	0.754948	1.52412	1.46629	1.46001	0.659343	0.685805	0.699737	0.818329	0.797867	0.789175	1.3736	1.4422	1.47917	0.984605	0.577613	0.519151	1.82229e-05	0.511159	1.31033e-05	0.850133	0.00286172	0.476112	1.75386e-05	0.560043	0.000191455	1.11247	0.0128492	0.960533	0.14759	1.03619	0.247644
O08609	Max-like protein X	Mlx	33.339	0.911198	0.886156	0.961204	1.01671	1.01492	0.984575	0.869975	1.00786	0.904155	1.05545	0.995842	1.01509	1.00157	1.05362	1.08949	1.13672	1.0347	1.04092	0.914577	0.047161	1.08419	0.19639	0.991577	0.896482	0.975103	0.45598	0.954564	0.276029	0.978937	0.620936	0.899613	0.0265431	0.959148	0.228456	0.866033	0.0610362
O08638	Myosin-11	Myh11	227.03	0.99322	0.989412	0.995218	0.887398	0.85323	0.906552	1.02835	1.01067	1.04112	0.898785	0.998064	0.985593	1.08954	1.06889	1.05257	1.01396	1.01782	1.05699	1.12491	0.0210623	0.859437	0.0051946	0.966793	0.05456	0.897677	0.0703502	0.933202	0.156595	1.03957	0.0841914	1.0331	0.415622	0.824409	0.00202287	0.997205	0.874186
O08663	Methionine aminopeptidase 2	Metap2	52.921	0.868823	0.821319	0.914636	0.95884	0.97074	0.969847	1.09647	1.19081	1.10824	0.925636	0.85391	0.958418	0.95592	0.922344	0.957134	1.25001	1.1322	1.09908	0.898377	0.071353	0.853896	0.0239121	0.767121	0.00312111	0.965636	0.407543	0.786479	0.0101919	0.814468	0.0259813	0.951356	0.343412	1.02258	0.19817	0.975364	0.637196
O08677	Kininogen-1	Kng1	73.101	0.501627			0.850563			1.74432			0.529903			0.98016			1.40411
O08692	Neutrophilic granule protein	Ngp	19.331	0.705617	0.665997	0.775733	0.684772	0.705615	0.762497	1.49878	1.09969	1.08821	1.04776	1.00586	0.998599	0.810223	0.706861	0.765384	1.37996	1.73688	1.75151	0.997428	0.952033	0.583963	0.0288187	0.582461	0.0235826	1.33724	0.0102013	0.626951	0.0241354	0.468838	0.00346397	0.703537	0.00946828	0.943226	0.321345	0.757275	0.101883
O08705	Sodium/bile acid cotransporter	Slc10a1	39.413	1.58951	1.7773	1.83506	1.26072	1.17485	1.2331	0.370401	0.23449	0.24984	1.55841	1.59523	1.55236	0.91174	1.08366	1.02038	0.321074	0.250442	0.224949	1.41791	0.0063841	4.2922	0.00818178	6.08597	0.00341859	1.56046	0.0108798	5.90861	0.00328674	3.78645	0.00172686	1.10537	0.147832	1.21649	0.0441626	1.07315	0.751251
O08709	Peroxiredoxin-6	Prdx6	24.87	0.955283	0.998278	1.01003	1.02243	1.06382	1.07926	0.800549	0.802462	0.790172	0.931583	0.905535	0.909366	1.0026	1.03336	1.05675	1.29124	1.13438	1.11136	0.936214	0.0482959	1.32272	0.0017372	1.23835	0.00380441	0.888052	0.00540106	0.776503	0.0297303	0.874389	0.0947518	1.07905	0.0284478	1.02354	0.35494	0.676615	0.0135904
O08715	A-kinase anchor protein 1, mitochondrial	Akap1	92.194	1.17978	1.17769	1.19109	1.00976	0.992464	1.01538	0.905865	0.87183	0.829569	0.961056	1.04635	1.01089	0.995351	1.02132	1.08523	0.90031	0.826904	0.902042	1.17595	0.000247501	1.15739	0.0225866	1.36103	0.00596504	0.973046	0.48627	1.14797	0.0225693	1.17977	0.0129658	1.17569	0.0205875	0.972824	0.405165	0.991636	0.840681
O08736	Caspase-12	Casp12	47.853	0.758983			0.947631			1.45609			0.695571			0.76528			1.35805
O08738	Caspase-6	Casp6	31.595	0.873914	0.843314	0.89649	0.983433	1.04379	1.0098	0.953692	0.909568	0.853743	1.03415	1.17042	1.10554	1.13633	1.17046	1.25723	1.05507	0.796828	0.856112	0.860616	0.00372703	1.11779	0.0526639	0.961985	0.372896	0.928759	0.189014	1.22234	0.118816	1.3161	0.065838	0.789615	0.010452	0.852136	0.0168147	1.00332	0.923611
O08740	DNA-directed RNA polymerase II subunit RPB11	Polr2j	13.251	0.814297	1.02562	1.10098	0.995247	0.975924	0.875438	1.13195	1.10048	1.00147	0.92967	0.931696	0.964492	1.09934	0.935587	1.06768	1.03051	1.026	0.984666	1.03312	0.811539	0.880241	0.0790858	0.909397	0.38608	0.910801	0.20281	0.929202	0.0186423	1.0202	0.759314	1.04071	0.760026	0.91749	0.254557	1.06337	0.240124
O08749	Dihydrolipoyl dehydrogenase, mitochondrial	Dld	54.272	1.29507	1.3068	1.30049	1.03075	1.04639	1.02161	0.75552	0.679074	0.68082	1.16483	1.16672	1.20938	0.970925	1.00047	1.03552	0.724314	0.73445	0.716188	1.25933	0.000240532	1.46484	0.00659596	1.84472	0.00312618	1.17759	0.00315907	1.62805	2.82326e-05	1.38252	0.00111098	1.10207	0.0125543	1.03054	0.239133	0.972626	0.498627
O08756	3-hydroxyacyl-CoA dehydrogenase type-2	Hsd17b10	27.418	1.33897	1.49317	1.47479	1.10114	1.12519	1.10848	0.679306	0.677396	0.621722	1.09604	1.02702	1.04006	1.01475	1.06888	1.06379	0.714275	0.668794	0.658422	1.29151	0.0153171	1.68559	0.00211426	2.17695	8.06995e-05	1.00499	0.860983	1.54941	0.000218989	1.54172	0.000312982	1.36161	0.00355221	1.05954	0.0580535	0.969107	0.45688
O08759	Ubiquitin-protein ligase E3A	Ube3a	99.818	0.965444	0.944421	0.910741	1.0441	1.0227	0.999216	0.982399	1.01622	1.01125	1.00971	1.02654	0.988264	1.01909	1.03119	1.03072	1.01033	0.994866	1.01108	0.91996	0.0197299	1.01866	0.328635	0.937121	0.0405773	0.981667	0.226973	1.00273	0.843439	1.02146	0.0355427	0.932581	0.0331948	0.995135	0.736245	0.997872	0.863439
O08784	Treacle protein	Tcof1	135	0.902044	0.995008	1.0225	0.980232	0.983081	1.0093	1.01456	1.01314	0.977788	1.0231	1.04019	1.06388	1.06493	1.02009	1.01613	0.994366	0.95082	0.911568	0.982152	0.665575	0.989061	0.514991	0.971408	0.515548	1.00839	0.678235	1.09466	0.0509178	1.08555	0.0603991	0.933612	0.200844	0.958553	0.0882746	1.05206	0.166984
O08785	Circadian locomoter output cycles protein kaput	Clock	96.392		1.16249			0.891166			1.01061			0.980053			0.930291			1.02462
O08788	Dynactin subunit 1	Dctn1	141.67	0.847727	0.921033	0.877234	1.01097	0.966557	0.963721	1.0616	1.03984	1.03653	0.958476	0.94331	0.994508	1.05934	1.07213	1.01599	1.00227	1.11218	1.06708	0.899616	0.0272977	0.937311	0.0348012	0.84322	0.0130488	0.9202	0.0212776	0.910346	0.0714482	0.989292	0.787164	0.913579	0.0422034	0.934482	0.039578	0.986306	0.714466
O08795	Glucosidase 2 subunit beta	Prkcsh	58.792	0.692496	0.712532	0.679909	0.823822	0.80339	0.798001	1.62113	1.5659	1.55498	0.729763	0.704336	0.722751	0.860328	0.769391	0.767029	1.22293	1.32895	1.40141	0.859693	0.00131761	0.511431	4.27259e-06	0.439673	1.6805e-06	0.899907	0.100891	0.545585	0.00259385	0.606268	0.00080465	0.966659	0.124683	1.01188	0.76456	1.19951	0.0336342
O08796	Eukaryotic elongation factor 2 kinase	Eef2k	81.738		1.0943	1.05267		1.13699	1.18567		0.762669	0.842498		1.0981	1.0258		1.12992	1.06916		0.806638	0.849198		0.111206		0.052312		0.0751343		0.51175		0.0332362		0.0174974		0.807994		0.263441		0.64179
O08800	Serpin B8	Serpinb8	42.15			0.792425			0.824052			0.939266			1.14106			1.23963			1.04256
O08807	Peroxiredoxin-4	Prdx4	31.052	0.773221	0.653227	0.722601	0.781602	0.755911	0.797412	1.63138	1.45438	1.42024	0.674973	0.81948	0.68854	0.959785	0.81372	0.899778	1.20277	1.44949	1.42749	0.920393	0.218607	0.518181	0.0017353	0.47693	0.000373942	0.816596	0.0627695	0.535079	0.0018919	0.655256	0.00609766	0.98445	0.866134	0.87343	0.0974574	1.10448	0.248403
O08808	Protein diaphanous homolog 1	Diaph1	139.34	0.855372	0.873854	0.902897	1.00895	0.982493	1.04855	1.01041	1.06202	1.06156	1.03372	0.946402	0.976143	1.0597	1.02572	1.0272	1.03749	1.0648	1.05102	0.865831	0.00468718	0.97001	0.291779	0.839865	0.00158653	0.949767	0.170972	0.937511	0.118542	0.987095	0.378629	0.890354	0.0265535	0.976668	0.347994	0.99387	0.750697
O08810	116 kDa U5 small nuclear ribonucleoprotein component	Eftud2	109.36	0.9459	0.92283	0.920169	1.01633	1.01484	0.972011	1.04567	1.0947	1.06734	0.958987	0.976012	0.932121	1.02036	1.0412	1.01026	1.01864	0.978863	1.03088	0.92865	0.0189423	0.936239	0.0292449	0.869438	0.00172029	0.93336	0.0171734	0.946748	0.058245	1.01434	0.47905	0.972718	0.171744	0.977652	0.268293	1.05921	0.0499166
O08811	TFIIH basal transcription factor complex helicase XPD subunit	Ercc2	86.841
O08912	Polypeptide N-acetylgalactosaminyltransferase 1	Galnt1	64.254	1.00179	0.929916	0.934202	0.95736	1.03506	0.954743	1.04952	1.05755	1.15403	1.02459	0.945028	0.996302	0.930357	1.10796	1.00523	1.02424	0.924186	0.950913	0.97243	0.480595	0.90373	0.0677702	0.878814	0.0317982	0.974495	0.699708	1.02296	0.585104	1.04974	0.480455	0.966279	0.367149	0.968331	0.631669	1.12478	0.0528694
O08914	Fatty-acid amide hydrolase 1	Faah	63.221	1.14037	1.12146	1.06299	1.03355	1.11214	1.08397	0.835681	0.794852	0.861959	1.12145	1.17475	1.18436	1.06633	1.02235	1.04832	0.813966	0.79426	0.790261	1.02947	0.39011	1.29576	0.0012988	1.33394	0.000858943	1.10952	0.0098786	1.45115	0.000266514	1.3079	0.00010599	0.955258	0.169519	1.02954	0.323838	1.03919	0.244523
O08915	AH receptor-interacting protein	Aip	37.605	0.860955	1.09771	0.958177	0.967586	0.955291	0.994221	1.07239	0.969906	0.952174	0.962738	1.0473	1.03725	1.15933	1.08029	1.06445	0.981483	0.93335	0.966506	0.999912	0.951072	0.974163	0.576168	0.974078	0.731858	0.922286	0.0968116	1.0576	0.161978	1.14671	0.0182575	0.957192	0.575461	0.882882	0.0272265	1.03926	0.426132
O08917	Flotillin-1	Flot1	47.513	0.91587	0.870492	0.904228	1.02181	1.03592	1.03757	1.08275	1.02762	1.10237	0.995919	1.09335	1.0597	1.06617	1.06837	1.0284	0.925098	0.913973	0.883889	0.869252	0.00705162	0.963444	0.218412	0.837475	0.00337411	0.995581	0.878789	1.15645	0.0188978	1.16158	0.00129003	0.854437	0.013936	0.978614	0.218141	1.17987	0.00467024
O08919	Numb-like protein	Numbl	64.13	0.90215	1.08388		0.99533	1.04575		1.21383	0.989059		0.871254	0.905325		1.00385	0.968652		1.01663	1.01089			0.792298		0.611082		0.53411		0.0578358		0.0859189		0.359776		0.444655		0.389915		0.586578
O08966	Solute carrier family 22 member 1	Slc22a1	61.52	1.23855	1.10534	1.12791	0.940787	0.927523	0.968324	0.462333	0.738802	0.675594	1.45423	1.17961	1.26019	1.04512	1.13993	1.08547	0.841692	0.859356	0.857519	1.22392	0.0194039	1.51148	0.0937368	1.84992	0.0411719	1.19065	0.0937805	1.52196	0.0203418	1.27826	0.00720339	0.891569	0.207663	0.867335	0.0156227	0.733508	0.148494
O08997	Copper transport protein ATOX1	Atox1	7.3384	0.702016	0.709191	0.652829	0.92078	0.938959	0.877922	1.42	1.28007	1.43665	0.660887	0.648276	0.700312	0.977382	0.979641	0.959318	1.2789	1.33779	1.24778	0.753942	0.00133575	0.661796	0.00195642	0.498955	0.000199247	0.68904	0.00214191	0.519987	3.34395e-05	0.754654	0.00263821	1.02715	0.488115	0.938731	0.0737987	1.07045	0.204086
O09005	Sphingolipid delta(4)-desaturase DES1	Degs1	38.241
O09012	Peroxisomal targeting signal 1 receptor	Pex5	70.755	1.05702	1.08735	1.10463	1.04149	1.05197	1.09757	0.808204	0.822902	0.820203	1.18772	1.10408	1.04305	1.02635	1.02416	1.08377	0.81316	0.868845	0.828994	1.01816	0.43158	1.30177	0.00160111	1.32541	0.000495619	1.06399	0.244232	1.3281	0.00675575	1.24822	0.00121819	0.974255	0.585063	1.01811	0.50364	0.976228	0.351685
O09044	Synaptosomal-associated protein 23	Snap23	23.261	0.932848	0.947133	0.98063	0.935038	0.991953	0.949641	1.09834	1.07001	1.08006	0.868	0.940571	1.00075	0.931373	0.954784	0.991091	1.14359	1.05476	1.09562	0.994431	0.823827	0.885549	0.0106357	0.880617	0.00465158	0.976393	0.617079	0.852869	0.0395959	0.87349	0.0118057	1.01826	0.690618	0.999786	0.994019	0.986171	0.630751
O09061	Proteasome subunit beta type-1	Psmb1	26.372	0.99744	0.977337	0.899899	1.02878	1.02279	1.05237	0.944805	0.937631	0.99542	1.03772	0.998231	0.985682	1.00299	1.07596	1.03392	0.964301	1.02095	1.01081	0.926136	0.123765	1.07856	0.0389386	0.998895	0.965059	0.970689	0.315725	1.00853	0.733546	1.03899	0.230498	0.951366	0.247264	0.997134	0.916788	0.960547	0.192934
O09106	Histone deacetylase 1	Hdac1	55.074	0.92768	0.933198		0.976725	1.05281		1.06703	1.03353		0.942869	0.969939		0.985679	0.98474		1.10757	1.0228			0.259918		0.516162		0.0748683		0.282185		0.197386		0.302865		0.293132		0.582495		0.796614
O09110	Dual specificity mitogen-activated protein kinase kinase 3	Map2k3	39.296	0.928447	0.868725	0.894108	1.16582	1.0573	1.14727	0.903605	0.994271	0.990362	1.05034	1.0268	0.930039	1.00761	1.06731	1.04675	0.951177	0.96066	1.00693	0.798506	0.00566285	1.16694	0.0238044	0.931807	0.1432	0.963324	0.422135	1.03029	0.538402	1.06952	0.0510536	0.894952	0.0793736	1.07968	0.111853	0.989541	0.774795
O09111	NADH dehydrogenase [ubiquinone] 1 beta subcomplex subunit 11, mitochondrial	Ndufb11	17.444	1.20912	1.24234	1.18247	1.20196	1.11681	1.07098	0.761072	0.74712	0.74661	0.936321	1.12333	1.18347	1.14695	1.08243	1.12942	0.796268	0.727864	0.721215	1.07203	0.160197	1.50335	0.00547812	1.61164	0.000146217	0.965559	0.636384	1.44437	0.0221007	1.49589	0.00130563	1.1205	0.234117	1.00921	0.840244	1.00421	0.886234
O09117	Synaptophysin-like protein 1	Sypl1	28.899		0.859913	0.880945		1.01684	1.01179		1.04537	1.0156		1.09649	1.02923		1.01249	1.06494		0.967535	0.993825		0.0421221		0.469896		0.0134431		0.632569		0.203255		0.221479		0.0695709		0.522648		0.129188
O09131	Glutathione S-transferase omega-1	Gsto1	27.497	0.997164	0.99111	0.956784	1.02422	1.02141	1.03383	0.823069	0.824576	0.876368	1.19433	1.19467	1.1941	1.15629	1.15001	1.16407	0.800484	0.776627	0.781101	0.956354	0.0642601	1.22007	0.00888016	1.16682	0.00558027	1.03248	0.0117661	1.51941	0.000490037	1.47161	0.000126902	0.82193	0.00427866	0.887359	1.94859e-05	1.07031	0.0640358
O09158	Cytochrome P450 3A25	Cyp3a25	58.121	1.17408	1.16622	1.14778	1.15135	1.22211	1.27214	0.654276	0.606652	0.637353	1.04165	1.20748	1.1996	1.13185	1.18091	1.10606	0.839878	0.671726	0.719145	0.956789	0.270612	1.92048	9.21419e-05	1.83749	0.000566298	1.00875	0.905172	1.54599	0.00754259	1.53259	0.0165907	1.01141	0.80546	1.06633	0.15131	0.850961	0.129081
O09159	Lysosomal alpha-mannosidase	Man2b1	114.65	1.12385	1.14526	1.26708	0.848279	0.789443	0.872975	0.850807	0.80906	0.768383	1.15824	1.15746	1.2869	1.02227	1.02445	0.950037	0.895747	0.864725	0.810704	1.40845	0.00239065	1.03395	0.47097	1.45627	0.00171326	1.20217	0.0164099	1.40115	0.00206597	1.16552	0.0169163	0.981565	0.733042	0.837806	0.0111692	0.944412	0.239675
O09164	Extracellular superoxide dismutase [Cu-Zn]	Sod3	27.392	0.831005	0.974676	0.914115	0.729982	0.943687	0.787836	0.901179	0.881775	0.946226	1.3992	1.06286	1.31223	1.10243	1.12851	1.15844	0.976622	1.00604	0.888921	1.10493	0.322384	0.901921	0.287354	0.996562	0.926244	1.11356	0.347445	1.31436	0.0664005	1.18032	0.0334405	0.720613	0.0398026	0.72624	0.0463274	0.95041	0.323817
O09167	60S ribosomal protein L21	Rpl21	18.562	0.973947	0.982956	0.958178	1.06598	0.952385	1.00428	1.42745	1.39167	1.39738	0.618783	0.685525	0.660333	0.727289	0.751572	0.755715	1.08132	1.19715	1.19945	0.964414	0.392946	0.71686	0.00678205	0.69135	4.57024e-06	0.879201	0.0354126	0.564889	0.000257143	0.642503	0.00282932	1.48377	0.00379152	1.35267	0.00600411	1.21236	0.0250162
O09172	Glutamate--cysteine ligase regulatory subunit	Gclm	30.534	0.888139	0.871022	0.870356	0.921925	0.942882	0.921686	0.931733	1.02471	1.03443	0.885877	0.949022	0.926533	0.965728	0.954449	0.945413	1.41892	1.2565	1.26107	0.943666	0.00468253	0.931665	0.166645	0.87918	0.0571073	0.963652	0.198333	0.701496	0.00444526	0.727956	0.0139586	0.952229	0.126889	0.972397	0.0471963	0.759782	0.00677428
O09173	Homogentisate 1,2-dioxygenase	Hgd	49.959	1.12599	1.0677	1.04244	1.25362	1.25752	1.23272	0.516544	0.599265	0.599561	1.25004	1.26883	1.24537	1.18752	1.15123	1.17703	0.636053	0.638373	0.682264	0.864382	0.0178021	2.18254	0.00355628	1.88655	0.00183526	1.07067	0.00586406	1.92378	0.000666004	1.7968	0.000371933	0.859703	0.0171007	1.06488	0.00712949	0.876669	0.0978066
O09174	Alpha-methylacyl-CoA racemase	Amacr	41.704	1.20447	1.14852	1.18069	1.1214	1.05366	1.04985	0.780028	0.937484	0.932849	1.08884	1.04788	1.05595	0.973617	0.938872	0.947674	0.879854	0.889155	0.844835	1.09574	0.0296124	1.21679	0.0677137	1.33329	0.0350613	1.11626	0.00239324	1.22145	0.000737972	1.09424	0.0118259	1.10681	0.00536891	1.12753	0.0158801	1.01397	0.879945
O35071	Kinesin-like protein KIF1C	Kif1c	122.43	0.961038	1.10062		0.955494	0.875028		0.962719	0.87173		1.05784	1.13083		1.02234	0.949803		1.03124	1.07125			0.301946		0.980016		0.31268		0.171806		0.432127		0.298079		0.527124		0.32541		0.187647
O35075	Down syndrome critical region protein 3 homolog	Dscr3	32.97	0.946199	0.881362	0.948834	0.932893	1.01395	0.95253	0.971645	1.03149	1.04612	0.916483	1.00891	0.911622	1.10116	1.04108	1.0938	1.06687	1.01857	1.05924	0.957586	0.281244	0.950845	0.209432	0.910515	0.0473377	0.876693	0.03708	0.902164	0.0704518	1.02905	0.281702	0.978633	0.635346	0.895963	0.027327	0.969657	0.321228
O35099	Mitogen-activated protein kinase kinase kinase 5	Map3k5	154.51	0.957842		0.908566	0.864663		0.95905	1.25379		1.26016	0.86547		0.925032	0.989168		0.915566	1.06313		1.02035		0.730104		0.100768		0.0542214		0.352625		0.0802478		0.213866		0.434111		0.570706		0.0656271
O35114	Lysosome membrane protein 2	Scarb2	54.043	1.19003	1.22848	1.20914	1.02362	1.04914	1.07483	0.815808	0.777604	0.796301	1.006	0.991114	1.03761	1.0916	1.12793	1.10628	0.825196	0.841078	0.830592	1.15252	0.00203947	1.31714	0.000153719	1.51803	4.70555e-05	0.912477	0.00703273	1.21542	0.00162135	1.332	7.17888e-05	1.19538	0.00076402	0.946411	0.0380515	0.957085	0.0705127
O35127	Protein C10	Grcc10	13.194	0.934661	0.944578	0.940132	0.76919	0.723348	0.871821	1.158	1.14873	1.096	0.764507	0.822239	0.95242	1.15686	0.924195	0.934948	1.22435	1.27572	1.18155	1.19245	0.0821848	0.694842	0.0150231	0.828561	0.00684659	0.841897	0.155611	0.689688	0.019518	0.819207	0.0968591	1.11035	0.233894	0.783937	0.0622423	0.924249	0.0521052
O35129	Prohibitin-2	Phb2	33.296	1.20582	1.18656	1.24326	1.04569	1.01654	1.01204	0.761726	0.82237	0.767753	1.05769	1.10793	1.14123	1.09611	1.06808	1.08663	0.791272	0.762026	0.748716	1.1826	0.000878392	1.30717	0.00320628	1.54586	0.00043231	1.01724	0.537775	1.4365	0.000315107	1.41216	0.000436986	1.09943	0.0295985	0.94569	0.0141715	1.02165	0.516676
O35130	Ribosomal RNA small subunit methyltransferase NEP1	Emg1	26.974			0.985492			1.07886			0.976732			1.01751			1.07314			0.879913
O35143	ATPase inhibitor, mitochondrial	Atpif1	12.159		0.627717	0.644729		0.648519	0.74437		1.3684	1.33317		0.881105	0.845298		0.836796	0.883561		1.56053	1.48323		0.416952		0.0578442		0.000617194		0.925095		0.00394664		0.0043072		0.0113472		0.163759		0.0853734
O35144	Telomeric repeat-binding factor 2	Terf2	60.263	0.797067			0.924599			1.09336			0.994838			1.0857			1.09147
O35153	BET1-like protein	Bet1l	12.428		0.788718			1.13432			1.07375			0.833142			0.911978			1.23812
O35166	Golgi SNAP receptor complex member 2	Gosr2	24.725	0.974832	0.859345	0.900385	0.928025	0.945627	0.914287	1.12121	1.14932	0.980127	0.87116	0.893379	0.992592	1.00915	0.886945	1.05359	1.12376	1.2309	1.06699	0.980854	0.636807	0.857655	0.0872275	0.841235	0.0541253	0.934721	0.370035	0.805789	0.0203177	0.862064	0.0910328	0.991815	0.890582	0.945166	0.407734	0.950024	0.468709
O35206	Collagen alpha-1(XV) chain	Col15a1	140.47		0.321575	0.365925		0.299451	0.33141		2.29559	2.27058		0.370366	0.423742		0.374038	0.381818		2.16834	2.0725		0.41379		0.0151178		0.0207941		0.61018		0.0141205		0.00192339		0.262954		0.161123		0.17214
O35215	D-dopachrome decarboxylase	Ddt	13.077	1.09421	1.09091	1.11219	1.00696	1.03066	0.990418	0.935589	0.876241	0.901572	1.09911	1.16507	1.12556	1.00061	1.00831	1.01227	0.838565	0.824063	0.853979	1.08893	0.00718211	1.11596	0.0125552	1.21519	0.00545045	1.12199	0.0178455	1.34695	0.000372767	1.2005	0.0014056	0.97273	0.241925	1.00227	0.873057	1.0782	0.0384677
O35218	Cleavage and polyadenylation specificity factor subunit 2	Cpsf2	88.382	0.949717	0.967572	0.943355	1.08552	1.0361	1.18706	0.967359	0.981847	0.993046	0.980502	1.02176	0.941562	1.02965	1.05344	1.00317	0.995944	0.943585	0.944065	0.864588	0.0642949	1.12454	0.0961991	0.972263	0.0586574	0.953851	0.174283	1.02089	0.530798	1.07028	0.0434692	0.971743	0.356183	1.07207	0.223612	1.02034	0.37917
O35226	26S proteasome non-ATPase regulatory subunit 4	Psmd4	40.703	0.967553	0.928368	0.901594	1.00337	0.965264	0.999848	1.03235	1.05775	1.05801	0.975171	0.915036	0.889066	0.978208	1.021	1.00312	1.02077	1.06324	1.12045	0.942406	0.0810681	0.94294	0.0217788	0.888633	0.0177604	0.925705	0.0869665	0.867312	0.0206666	0.936921	0.123859	1.00656	0.851022	0.988725	0.552929	0.982413	0.597487
O35239	Tyrosine-protein phosphatase non-receptor type 9	Ptpn9	67.969	0.998468	0.915593		0.931144	0.955128		1.02939	1.07367		0.851	0.882886		1.17423	0.972931		1.03712	1.1789			0.80567		0.0671786		0.233898		0.258746		0.141936		0.796952		0.230449		0.407053		0.572092
O35242	Protein FAN	Nsmaf	104.54	0.863075			0.9133			1.14776			1.02345			0.936509			1.09061
O35250	Exocyst complex component 7	Exoc7	79.959	1.03402	1.02662	0.926587	1.05568	0.952612	0.953231	0.988081	1.02871	1.12019	0.96648	0.988213	0.984148	0.933102	0.995255	1.00746	0.98935	1.00586	1.00053	1.00868	0.870073	0.944069	0.318489	0.952261	0.394964	1.00103	0.955187	0.981007	0.091082	0.979998	0.476891	1.01646	0.71312	1.00876	0.856161	1.04715	0.349962
O35280	Serine/threonine-protein kinase Chk1	Chek1	54.381	0.838223	0.725463	0.860418	0.686841	0.673465	0.720854	1.33104	1.41874	1.29358	0.891577	0.896304	0.942019	0.768266	0.829346	0.878524	1.43205	1.39471	1.26171	1.16478	0.0910231	0.51471	7.40261e-05	0.599526	0.00333886	1.10248	0.110163	0.667706	0.00329489	0.605638	0.000788108	0.887983	0.139203	0.840487	0.0289082	0.988967	0.838128
O35286	Pre-mRNA-splicing factor ATP-dependent RNA helicase DHX15	Dhx15	91.006	0.957711	0.966784	0.984322	0.999105	0.965497	0.964954	1.01459	1.08284	1.06496	0.95024	0.945601	0.946208	1.05409	0.987731	0.992091	1.05516	1.03904	1.01088	0.992921	0.645332	0.926375	0.0388943	0.919817	0.0361448	0.93676	0.0897805	0.915291	0.0183262	0.977082	0.402435	1.02349	0.0974507	0.965603	0.240045	1.01846	0.486748
O35295	Transcriptional activator protein Pur-beta	Purb	33.901	0.84801	0.910475	0.910674	1.0048	0.994105	0.955079	1.08413	1.06961	1.03293	0.96522	0.90948	0.987296	1.03806	1.09265	1.05102	1.01795	1.02539	1.08143	0.90358	0.0295506	0.92698	0.023139	0.837601	0.00577306	0.899511	0.0286809	0.915907	0.0502606	1.01823	0.501283	0.932622	0.110401	0.928422	0.0272511	1.01981	0.45779
O35309	N-myc-interactor	Nmi	35.235	0.842044	0.865344	0.826292	0.910625	0.925071	0.916717	1.06596	1.01795	1.0411	1.01856	1.00064	0.974153	0.999742	1.02318	0.951104	1.16916	1.16872	1.2198	0.92053	0.0169011	0.880767	0.00603212	0.810773	0.000374019	1.0065	0.803728	0.841376	0.000882662	0.835943	0.00377613	0.846436	0.000868972	0.925485	0.0644615	0.878386	0.00267598
O35326	Serine/arginine-rich splicing factor 5	Srsf5	30.891	1.05643	1.02518	1.00078	0.905953	0.928436	0.900788	0.963705	0.99898	0.94516	1.01484	0.997942	1.02951	1.0305	0.982283	1.01023	1.01302	1.04237	1.04394	1.12694	0.00560526	0.94062	0.0431118	1.06002	0.0609872	1.00638	0.719055	0.981596	0.23555	0.975375	0.22261	1.01318	0.522874	0.904786	0.00602164	0.938217	0.0377169
O35343	Importin subunit alpha-3	Kpna4	57.922	1.03359	0.786355	0.891478	1.11292	2.0567	1.48363	0.796856	0.75994	0.859633	1.0753	0.83691	0.86586	1.20134	0.755997	0.922736	0.804815	0.866975	1.00388	0.582695	0.0838622	1.92567	0.0666349	1.12208	0.299566	0.964585	0.885224	1.03827	0.745532	1.07639	0.716164	0.976008	0.838366	1.61567	0.109123	0.90311	0.271368
O35344	Importin subunit alpha-4	Kpna3	57.772	1.16652	0.968824	1.02869	1.13372	1.06635	1.11787	0.900123	0.96276	0.891366	0.838728	1.06059	1.08528	1.02796	1.10992	1.01663	0.972651	0.849457	0.814231	0.953615	0.461669	1.20466	0.00448361	1.14878	0.115038	0.946138	0.542217	1.1321	0.297696	1.19655	0.057382	1.06012	0.569663	1.05181	0.210184	1.04473	0.494689
O35345	Importin subunit alpha-7	Kpna6	59.964	0.972859	1.0426	1.03631	1.01634	0.966642	1.00116	0.944445	0.923643	1.0234	1.07101	1.02056	0.946523	0.982338	1.0553	1.0355	0.96107	0.988055	0.958975	1.02266	0.45913	1.03204	0.421264	1.05543	0.234654	0.988594	0.786577	1.0447	0.358648	1.05675	0.108881	1.00451	0.907398	0.971041	0.333356	0.99429	0.855325
O35350	Calpain-1 catalytic subunit	Capn1	82.105	0.825722	0.866822	0.806216	0.968159	0.944307	0.994171	1.12586	1.15929	1.15839	0.861851	0.787883	0.848158	0.985937	0.922907	0.957173	1.20487	1.23023	1.17537	0.859674	0.00609778	0.844087	0.00136047	0.72564	0.00122351	0.871555	0.0187648	0.691845	0.00152565	0.793805	0.00101425	1.00035	0.986127	1.01417	0.590266	0.953759	0.0493487
O35379	Multidrug resistance-associated protein 1	Abcc1	171.18
O35381	Acidic leucine-rich nuclear phosphoprotein 32 family member A	Anp32a	28.537	0.954986	1.01975	1.02164	0.996567	1.04581	1.04791	0.983734	0.904154	0.943983	0.969384	1.08176	1.06117	1.09207	1.05043	1.01488	0.888054	0.845275	0.955971	0.969611	0.328081	1.09125	0.047933	1.05809	0.161713	0.985728	0.728482	1.1573	0.0412473	1.17405	0.0262231	0.962744	0.415964	0.978748	0.473732	1.05301	0.301083
O35382	Exocyst complex component 4	Exoc4	110.54	0.890487	0.884454	0.858791	0.968569	0.953107	0.951686	1.05459	1.09186	1.13904	0.951387	0.967406	0.954158	1.01171	0.962178	0.955966	1.13217	1.04152	1.07581	0.916603	0.00626048	0.874562	0.0213265	0.801626	0.00327738	0.980579	0.39543	0.884121	0.0324221	0.901631	0.030486	0.916734	0.00702707	0.980719	0.399017	1.01107	0.753151
O35386	Phytanoyl-CoA dioxygenase, peroxisomal	Phyh	38.607	1.60786	1.48099	1.58288	1.0754	1.07021	0.969176	0.679101	0.645564	0.746328	1.05565	1.19839	1.07085	0.963525	1.00475	0.996007	0.624897	0.614902	0.724648	1.49986	0.000957719	1.50401	0.00202369	2.25579	0.000302817	1.12165	0.0943946	1.69253	0.00172604	1.50897	0.0118644	1.40508	0.00371634	1.05077	0.286709	1.05424	0.47114
O35387	HCLS1-associated protein X-1	Hax1	31.654	1.21337		1.1383	0.955814		0.909522	1.00628		1.00213	0.864837		1.05381	1.0437		1.01044	0.94156		0.892597		0.033338		0.203413		0.126264		0.593924		0.753279		0.0901776		0.260127		0.100531		0.17965
O35403	Amine sulfotransferase	Sult3a1	35.181	0.358337	0.371873	0.45296	0.682123	0.769081	0.757048	0.362959	0.33538	0.478609	1.81698	1.7637	1.53908	2.44155	2.43297	2.45905	0.32773	0.340955	0.364639	0.535795	0.00460554	1.87625	0.0183198	1.00529	0.932655	0.698128	0.0190411	4.95466	5.60639e-05	7.09706	0.000221319	0.231098	0.000162998	0.301116	0.0009128	1.13899	0.385652
O35405	Phospholipase D3	Pld3	54.388	0.998614	0.922429	1.04886	0.877083	1.01199	0.952422	1.06457	1.21196	1.06027	0.792147	0.882757	0.918341	1.06304	0.963569	1.04783	1.18273	0.998301	0.969475	1.04519	0.470472	0.851563	0.0567895	0.890046	0.116683	0.843486	0.0393019	0.823121	0.0711233	0.975856	0.777044	1.14525	0.0801548	0.924233	0.20355	1.05913	0.482325
O35423	Serine--pyruvate aminotransferase, mitochondrial	Agxt	45.912	0.749801	0.697968	0.76494	1.59057	1.5328	1.44251	0.693766	0.640151	0.694946	1.09789	1.17502	1.11162	1.17182	1.23149	1.26793	0.722238	0.678351	0.729005	0.484618	5.38782e-05	2.25046	3.32412e-05	1.09061	0.0893878	0.921901	0.0596943	1.58928	0.000118204	1.72392	7.23572e-05	0.653773	0.000392384	1.24369	0.00459079	0.952699	0.242069
O35435	Dihydroorotate dehydrogenase (quinone), mitochondrial	Dhodh	42.699	0.995828	1.01272	1.05606	1.21723	1.07331	1.1622	0.9679	0.956874	0.893576	0.897979	1.0145	0.938406	1.02453	1.06167	1.10511	0.926618	0.878128	0.850797	0.887588	0.065944	1.22509	0.0139234	1.08738	0.0574433	0.89333	0.0652697	1.07356	0.189692	1.20175	0.00542384	1.07497	0.16524	1.08192	0.158779	1.06131	0.166715
O35445	E3 ubiquitin-protein ligase RNF5	Rnf5	19.837		0.941171	0.863349		1.02952	0.964492		0.78472	0.866896		1.12209	1.13927		1.127	1.19476		0.898479	0.968106		0.214342		0.104266		0.312209		0.533312		0.11047		0.0488419		0.111126		0.0749206		0.196886
O35448	Lysosomal thioesterase PPT2	Ppt2	34.366	0.97599	1.01354	1.01041	1.02442	0.960526	1.09087	0.965906	0.96923	0.930778	0.987924	1.021	0.931876	1.03728	0.964632	0.990422	1.01351	1.06696	1.0214	0.975332	0.591449	1.07324	0.190864	1.04677	0.0616798	0.982778	0.63382	0.948072	0.174879	0.964686	0.250368	1.02011	0.538724	1.0279	0.572291	0.92393	0.0199805
O35453	Serine protease hepsin	Hpn	46.821	1.19144	1.06846	1.05331	0.816597	0.82114	0.918895	0.90981	1.09205	1.02513	1.12628	1.14418	1.03421	0.95286	0.958173	0.948803	0.976223	0.966573	1.01648	1.29593	0.00905438	0.844612	0.0701188	1.09456	0.244636	1.15554	0.0435906	1.11671	0.053994	0.966396	0.154202	1.00259	0.969695	0.893979	0.0972711	1.02288	0.749256
O35459	Delta(3,5)-Delta(2,4)-dienoyl-CoA isomerase, mitochondrial	Ech1	36.118	1.36903	1.32564	1.32921	0.904999	0.888233	0.872294	0.781733	0.783362	0.774532	1.22298	1.23382	1.32657	0.970444	1.02795	1.04931	0.676565	0.688872	0.63146	1.5096	1.00251e-05	1.1393	0.00345896	1.71988	9.592e-05	1.24139	0.00352387	1.89463	6.6118e-05	1.52622	0.000305548	1.06357	0.123434	0.874601	0.0164784	1.17163	0.0250283
O35465	Peptidyl-prolyl cis-trans isomerase FKBP8	Fkbp8	43.528	0.941752	0.863294	0.908794	1.02147	1.01436	1.01256	0.951948	0.96587	0.989292	1.05565	1.00912	0.998128	1.09792	1.08682	1.07957	0.890781	1.01041	0.985271	0.890254	0.0422705	1.0486	0.0448646	0.933518	0.0943672	0.938298	0.0555535	1.06112	0.253968	1.1309	0.0815443	0.886038	0.0210589	0.933855	0.001006	1.00715	0.849766
O35473	Nuclear nucleic acid-binding protein C1D	C1d	15.945		0.843735			0.935971			1.06908			1.06821			1.09874			0.974851
O35488	Very long-chain acyl-CoA synthetase	Slc27a2	70.422	1.1622	1.17434	1.18783	0.938401	0.956399	0.961497	0.978245	0.953785	0.969686	1.04504	1.00893	1.00486	0.93992	0.972345	0.969625	0.891241	0.908903	0.90382	1.23389	3.25944e-05	0.984348	0.20626	1.21458	4.52677e-05	1.0614	0.0233999	1.13124	0.00363808	1.0658	0.0133967	1.15219	0.00214816	0.99112	0.54186	1.07313	0.00211798
O35490	Betaine--homocysteine S-methyltransferase 1	Bhmt	45.02	1.46517	1.50195	1.537	1.30611	1.24044	1.26473	0.364793	0.409148	0.378835	1.38738	1.32967	1.39335	1.04193	1.08855	1.07457	0.342208	0.390652	0.349954	1.18179	0.00125484	3.30617	0.000119514	3.9072	0.000109701	1.28248	0.000257651	3.79603	0.000259227	2.95992	0.000569875	1.09579	0.0109923	1.18915	0.00104948	1.06461	0.301835
O35492	Dual specificity protein kinase CLK3	Clk3	73.797			0.971714			1.10376			0.971035			1.03308			0.983789			0.946974
O35516	Neurogenic locus notch homolog protein 2	Notch2	265.33	0.85907	0.990546	0.902293	0.990343	0.933931	0.952751	1.12878	1.05653	1.16183	0.930728	1.11757	0.887079	1.01149	0.928806	1.00871	1.07538	0.999419	0.9361	0.956512	0.392744	0.859548	0.0157303	0.822169	0.0223622	0.995381	0.914904	0.974918	0.744118	0.979443	0.706452	0.937497	0.504543	0.975592	0.509364	1.11167	0.102645
O35551	Rab GTPase-binding effector protein 1	Rabep1	99.523	0.938476	0.906201	0.949078	0.92184	0.969661	0.925752	1.12773	1.11206	1.08758	0.94241	0.932511	0.860361	0.955161	0.877618	1.07991	1.05895	1.02001	1.13279	0.99166	0.717639	0.846691	0.00190966	0.83963	0.000791308	0.939092	0.437499	0.851649	0.0190015	0.906886	0.234714	1.02138	0.546176	0.967235	0.673223	1.036	0.361357
O35593	26S proteasome non-ATPase regulatory subunit 14	Psmd14	34.577	0.991208	0.97089	0.98311	1.04131	1.062	1.02592	0.961144	0.999891	1.0268	1.07878	0.960265	0.920023	0.955312	1.03043	1.0084	0.964582	1.01095	1.00278	0.941193	0.0111457	1.04732	0.12057	0.985732	0.547026	0.988287	0.814041	0.993539	0.876945	1.00531	0.862241	0.995316	0.963825	1.04512	0.176277	1.0032	0.906098
O35598	Disintegrin and metalloproteinase domain-containing protein 10	Adam10	83.967	0.892563	0.861908		0.892848	1.36158		1.02096	0.94055		1.13381	0.93913		0.977806	0.973803		1.05188	0.941328			0.473425		0.675284		0.187872		0.659082		0.777596		0.784456		0.327034		0.665913		0.846394
O35601	FYN-binding protein	Fyb	90.054
O35604	Niemann-Pick C1 protein	Npc1	142.88	0.980475	1.06029	0.924468	0.930128	0.945464	0.992778	0.871596	0.897991	0.972719	0.955161	0.959969	1.00402	1.13422	1.13297	1.11044	1.00184	0.871677	0.991743	1.03377	0.523167	1.04597	0.31137	1.08129	0.208422	0.86426	0.00493651	1.01881	0.702643	1.17882	0.0622734	1.01579	0.762385	0.849226	0.0080517	0.957087	0.48578
O35609	Secretory carrier-associated membrane protein 3	Scamp3	38.458	0.894229	1.02032	0.891676	0.926573	0.931363	1.0047	1.10081	1.11411	1.09011	0.813896	0.873501	0.909153	0.963363	0.929585	0.916132	1.24815	1.13517	1.20938	0.980293	0.706572	0.866146	0.0259504	0.849077	0.0624348	0.924342	0.117774	0.72273	0.00174626	0.781887	0.00415549	1.08075	0.241842	1.01907	0.581915	0.919931	0.0908202
O35623	BET1 homolog	Bet1	13.274	0.946389	0.974328	1.04151	1.03036	0.911717	1.13529	1.03699	1.15418	0.982376	1.02874	0.897372	1.0162	0.977041	0.908874	0.809387	0.974986	0.884726	1.02721	0.962583	0.652408	0.969695	0.703936	0.933412	0.302347	1.09165	0.277056	1.01919	0.773474	0.933626	0.378817	1.00676	0.889089	1.14175	0.193295	1.09928	0.217832
O35625	Axin-1	Axin1	96.275	0.965817	0.92207		0.895691	0.837679		0.938872	1.03546		0.947869	1.00804		1.10656	0.973204		1.14754	1.19903			0.185597		0.177125		0.531097		0.517518		0.0490598		0.284777		0.463656		0.169567		0.132437
O35626	Dexamethasone-induced Ras-related protein 1	Rasd1	31.683			0.455229			0.609262			1.5456			0.584217			0.609077			2.07407
O35638	Cohesin subunit SA-2	Stag2	141.28	1.12643	1.2628	0.984235	1.1476	1.00915	1.03236	0.78813	0.849707	1.0115	0.795626	1.02898	0.981904	1.24614	1.02174	1.00299	0.957656	0.851225	0.908986	1.05781	0.566138	1.20374	0.10727	1.27332	0.0789744	0.858032	0.21777	1.03261	0.775198	1.20347	0.103497	1.20201	0.159522	0.975003	0.800431	0.974784	0.73904
O35639	Annexin A3	Anxa3	36.384	0.851867	0.864059	0.805136	0.842426	0.837865	0.84172	1.33928	1.24872	1.30891	0.97618	0.957915	0.95653	0.969088	0.932181	0.936809	1.02179	1.13498	1.1354	0.999624	0.972663	0.647182	0.0021146	0.646939	0.000129722	1.01851	0.273135	0.87803	0.0622146	0.862069	0.0403921	0.872151	0.0170703	0.888633	0.00949045	1.18369	0.0217401
O35643	AP-1 complex subunit beta-1	Ap1b1	103.93	0.926614	1.02566	1.03989	1.09263	1.03928	1.07865	0.9557	0.919407	0.929199	1.02477	0.985217	1.00149	1.13961	1.11999	1.13004	0.846907	0.85401	0.869663	0.931975	0.17816	1.14487	0.00258167	1.06699	0.216016	0.888437	0.00354134	1.17152	0.000640139	1.31863	3.09647e-05	0.993587	0.857477	0.947171	0.0562121	1.09092	0.00512885
O35648	Centrin-3	Cetn3	19.519	1.08647			1.19026			0.703542			1.25314			1.01931			0.752176
O35654	DNA polymerase delta subunit 2	Pold2	51.354	0.838413			0.857999			1.06093			1.06332			1.00265			1.14764
O35657	Sialidase-1	Neu1	44.591
O35658	Complement component 1 Q subcomponent-binding protein, mitochondrial	C1qbp	31.013	1.29905	1.13428	1.27687	0.961058	1.0257	1.05011	0.758081	0.846447	0.801158	1.09399	1.06159	1.02894	1.0151	1.04954	1.09129	0.85034	0.848612	0.893211	1.22172	0.0233588	1.26237	0.00537979	1.54226	0.00172316	1.00906	0.75581	1.22852	0.00109094	1.21749	0.00219611	1.16507	0.0549477	0.962272	0.318564	0.928061	0.126177
O35660	Glutathione S-transferase Mu 6	Gstm6	25.621	0.902255	0.933432	0.89854	0.902853	0.904678	0.898957	0.935107	1.0775	1.029	0.980307	0.977834	0.953302	0.847847	0.886432	0.839404	1.34194	1.25413	1.25348	1.01025	0.493512	0.889819	0.110065	0.898939	0.119068	1.13124	0.00700782	0.756309	0.00266966	0.668568	0.000232305	0.939131	0.0164123	1.0516	0.0926058	0.790124	0.0145307
O35678	Monoglyceride lipase	Mgll	33.387	1.17334	1.30735	1.30711	1.00944	0.91912	0.938768	0.772646	0.747865	0.816569	1.31644	1.2218	1.08631	0.953412	1.06843	1.09759	0.72409	0.732532	0.659512	1.32102	0.00443631	1.22689	0.00609409	1.62074	0.000679511	1.16192	0.107333	1.71282	0.00274164	1.47412	0.00261678	1.04504	0.534361	0.919183	0.193388	1.10441	0.0805125
O35682	Myeloid-associated differentiation marker	Myadm	35.284	0.625406		0.62122	0.892951		0.711681	1.37588		1.45264	0.706589		0.769898	0.838188		0.824041	1.39275		1.54557		0.274818		0.109091		0.0192731		0.208683		0.0106872		0.0524602		0.157015		0.776055		0.609754
O35683	NADH dehydrogenase [ubiquinone] 1 alpha subcomplex subunit 1	Ndufa1	8.1384		0.79306			1.20429			0.700041			1.26621			1.19875			0.859188
O35685	Nuclear migration protein nudC	Nudc	38.358	0.938518	0.908201	0.906887	0.942354	0.965764	0.904974	1.07032	1.06642	1.05715	1.0081	0.943554	0.992416	0.991976	0.955127	0.978424	1.03861	1.09704	1.13169	0.978854	0.402869	0.880773	0.0184451	0.862148	0.00286602	1.00634	0.807672	0.901061	0.0339328	0.895385	0.0326481	0.935306	0.0585265	0.961568	0.163946	0.97752	0.471642
O35691	Pinin	Pnn	82.435	1.02186	1.05715	1.08862	0.930136	0.98884	1.02006	1.01303	1.06915	1.01121	0.928003	0.931189	0.944633	1.04614	1.01337	1.04825	0.97358	0.963071	0.902801	1.07778	0.0919713	0.950102	0.199621	1.024	0.410873	0.902203	0.00386618	0.987453	0.662035	1.09449	0.0435843	1.12975	0.0156095	0.94571	0.161722	1.08943	0.0483655
O35704	Serine palmitoyltransferase 1	Sptlc1	52.534	0.701002	1.06242	0.762114	0.776888	1.23149	0.89594	1.32019	1.00918	1.20049	0.751909	0.828984	0.758792	1.03399	0.963201	1.03541	1.39794	0.92105	1.30439	0.86958	0.50164	0.822786	0.272641	0.715478	0.0949478	0.771511	0.00337882	0.645717	0.0747292	0.836951	0.334292	1.07944	0.683293	0.9577	0.697184	0.974188	0.920424
O35711	Liprin-beta-2	Ppfibp2	98.752	0.990269	1.10565	0.973902	0.965938	0.987759	0.96094	0.872956	0.937322	0.989753	1.09997	1.00711	1.03621	1.00849	1.03952	0.97382	1.02719	0.93126	1.05746	1.05324	0.332683	1.04093	0.373523	1.09635	0.164743	1.0402	0.296338	1.04223	0.421686	1.00196	0.947572	0.976627	0.636594	0.964528	0.188902	0.928418	0.234066
O35728	Cytochrome P450 4A14	Cyp4a14	58.719	3.09511	3.42908	3.28847	0.422088	0.309476	0.365456	0.350515	0.310328	0.355488	1.20695	1.25371	1.26605	0.468935	0.447142	0.491547	0.375815	0.299815	0.368879	8.94483	0.00063949	1.07939	0.533067	9.65499	5.76684e-06	2.64752	6.17676e-05	3.5679	0.00234011	1.34764	0.0393909	2.63306	0.000110535	0.779342	0.0928483	0.973022	0.792383
O35737	Heterogeneous nuclear ribonucleoprotein H	Hnrnph1	49.199	0.913294	0.847874	0.916666	0.807191	0.828206	0.826964	1.20883	1.21314	1.21861	0.765206	0.834612	0.753161	0.966407	0.920348	0.894686	1.27081	1.32881	1.34006	1.08751	0.0698188	0.676365	0.000185153	0.735551	0.00639501	0.845957	0.0159373	0.597251	0.000737734	0.706006	0.000390913	1.13806	0.0359341	0.885282	0.0221071	0.92408	0.0387623
O35744	Chitinase-like protein 3	Chil3	44.458	1.24804	1.18049	1.21012	0.680265	0.71369	0.718997	0.693724	0.570034	0.537167	1.3906	1.37974	1.42227	1.23001	1.09365	1.08508	0.710945	1.01398	0.98502	1.72207	2.23176e-05	1.17326	0.159977	2.02043	0.00932531	1.22996	0.030693	1.54712	0.0578634	1.25786	0.159088	0.867873	0.00382216	0.619864	0.0026345	0.664561	0.0503741
O35841	Apoptosis inhibitor 5	Api5	56.784	0.904608	1.00788	0.966473	1.00312	1.05678	1.04407	1.06524	0.973643	1.00362	0.979006	0.982831	0.956022	1.05034	1.00102	1.01582	1.02775	0.979517	0.994341	0.92751	0.121362	1.0202	0.549922	0.946248	0.249777	0.951317	0.051557	0.972098	0.180233	1.02184	0.342931	0.986668	0.698361	1.01199	0.60585	1.01362	0.69259
O35857	Mitochondrial import inner membrane translocase subunit TIM44	Timm44	51.091	1.20645	1.24701	1.1528	1.07601	1.04267	0.998363	0.839439	0.820305	0.808122	1.03934	1.07844	1.06663	0.992908	1.03971	1.03659	0.837745	0.769466	0.828531	1.15695	0.00984349	1.26305	0.00251564	1.46129	0.000784953	1.03754	0.122267	1.30737	0.0042339	1.26007	0.00408385	1.13247	0.0178378	1.01559	0.59798	1.01319	0.671712
O35864	COP9 signalosome complex subunit 5	Cops5	37.548	0.971923	0.918819	0.894889	0.974967	1.00696	1.04676	0.902298	0.978729	0.94059	1.00334	1.01927	1.05888	1.07603	1.00879	1.02996	0.993653	0.999691	1.05319	0.919749	0.0597801	1.07339	0.0864656	0.987246	0.722711	0.989313	0.691243	1.01147	0.663016	1.0224	0.450819	0.903988	0.0321537	0.97236	0.372743	0.926172	0.0650381
O35874	Neutral amino acid transporter A	Slc1a4	56.061	0.549249	0.428535	0.375522	0.618352	0.413128	0.408997	1.17758	1.84262	1.83462	0.562516	0.461013	0.345901	0.684751	0.502574	0.575032	2.35076	2.19967	2.29877	0.939483	0.767735	0.296711	0.00392279	0.278755	0.00313825	0.777044	0.202373	0.19994	0.0066008	0.257308	0.00304853	0.988225	0.979554	0.817359	0.271478	0.708816	0.131161
O35887	Calumenin	Calu	37.063	0.528442	0.529175	0.540925	0.64216	0.624795	0.627102	2.04252	1.81458	1.74768	0.66374	0.588905	0.65251	0.768341	0.661805	0.691517	1.39646	1.71683	1.65758	0.843978	0.000133803	0.337936	0.00139804	0.28521	0.0010998	0.897953	0.140437	0.399331	0.000789177	0.444713	0.000856907	0.839062	0.0384858	0.892723	0.123182	1.17479	0.115165
O35892	Nuclear autoantigen Sp-100	Sp100	54.726			0.886298			0.947685			1.10502			0.826621			0.803645			1.39627
O35900	U6 snRNA-associated Sm-like protein LSm2	Lsm2	10.834	0.882575		0.93572	1.08081		1.00492	0.996109		0.947497	0.892335		0.977134	0.956054		1.13256	1.1966		0.998532		0.104599		0.268159		0.227848		0.405912		0.300748		0.729713		0.672283		0.988832		0.406447
O35930	Platelet glycoprotein Ib alpha chain	Gp1ba	80.054	0.8686	1.01014	0.845671	0.791612	0.90309	0.848678	1.44577	1.18837	1.3628	0.886061	0.854583	0.818976	0.913784	0.982047	0.941501	1.06635	1.04674	1.14951	1.07118	0.380888	0.636333	0.00479042	0.681624	0.00885083	0.902123	0.029238	0.784534	0.00320038	0.869653	0.0202776	1.06438	0.399584	0.896399	0.0816585	1.22508	0.0554235
O35943	Frataxin, mitochondrial	Fxn	22.924	1.3852	1.29057	1.28602	1.0883	1.12601	1.09885	0.800144	0.707233	0.713239	1.04322	1.16849	1.12316	1.01108	0.981761	1.04728	0.688614	0.738824	0.74571	1.19578	0.00922615	1.492	0.00680588	1.7841	0.000690901	1.09696	0.0911164	1.53458	0.000725536	1.39895	0.000647828	1.18799	0.0164877	1.08981	0.0255607	1.02184	0.687825
O35945	Aldehyde dehydrogenase, cytosolic 1	Aldh1a7	54.587	1.22739	1.3286	1.35747	1.03171	1.02356	1.01603	0.639798	0.667286	0.643757	1.24393	1.16212	1.15263	1.23659	1.24045	1.3105	0.550401	0.572436	0.533672	1.2742	0.0142544	1.57435	0.000267194	2.00604	0.000451303	0.939574	0.114886	2.1483	2.19979e-05	2.28646	7.87014e-06	1.09969	0.0756481	0.810895	0.00580944	1.17768	0.00425896
O35955	Proteasome subunit beta type-10	Psmb10	29.063	0.612258	0.630972	0.701403	0.981269	1.09674	1.04519	1.00091	0.989189	0.987627	1.15422	1.15198	1.12908	1.14059	1.12436	1.2554	1.05608	0.976034	0.946731	0.622642	0.00106258	1.04885	0.283404	0.653059	0.00861973	0.975836	0.572647	1.15322	0.0424367	1.18178	0.0247798	0.566077	0.00424255	0.887186	0.065104	0.999624	0.985421
O35969	Guanidinoacetate N-methyltransferase	Gamt	26.336	0.685904	0.814915	0.768396	0.988312	0.985473	0.978737	0.99377	1.01685	1.0392	1.18328	1.12312	1.11141	1.01031	1.04678	1.08014	0.968663	1.00338	1.01212	0.768568	0.0340057	0.968098	0.123466	0.744049	0.0220598	1.08944	0.0351325	1.14531	0.00644177	1.05129	0.109781	0.663938	0.00788937	0.941125	0.0858553	1.022	0.307252
O35988	Syndecan-4	Sdc4	21.482	0.897958	0.989901	0.881085	1.01467	1.09666	1.13235	1.01279	1.16825	0.954789	0.907918	0.789542	0.903912	1.09128	0.895429	1.01097	1.10672	1.05473	1.11253	0.853643	0.0315214	1.03439	0.629577	0.883002	0.171146	0.867797	0.132356	0.79456	0.0256855	0.915606	0.250197	1.06442	0.342833	1.08207	0.303676	0.957805	0.523869
O54692	Centromere/kinetochore protein zw10 homolog	Zw10	88.062	0.846632	0.843699	0.828687	0.909039	0.913275	0.902502	1.22956	1.13759	1.19345	0.890901	0.901333	0.90484	0.894481	0.92133	0.891019	1.0453	1.26854	1.24842	0.924473	0.00182365	0.765269	0.00615822	0.707471	0.00235045	0.996395	0.782037	0.757124	0.0467431	0.759863	0.0451172	0.933982	0.00173168	1.00664	0.597126	0.999533	0.969432
O54724	Polymerase I and transcript release factor	Ptrf	43.953	0.80276	0.871696	0.871976	0.68309	0.878936	0.794234	1.38627	1.21741	1.28369	0.763766	0.773059	0.751619	0.87492	0.850098	0.842549	1.45426	1.36653	1.4182	1.08071	0.382621	0.606132	0.0088278	0.655052	0.00123768	0.891289	0.00180485	0.539856	0.000128162	0.605703	7.47158e-05	1.11274	0.0513382	0.917701	0.339211	0.917052	0.130904
O54734	Dolichyl-diphosphooligosaccharide--protein glycosyltransferase 48 kDa subunit	Ddost	49.027	0.821337	0.800715	0.872006	0.947631	0.946876	0.933513	1.15674	1.21799	1.25932	0.844437	0.847639	0.803749	1.00724	0.963516	0.945702	1.15172	1.18367	1.15786	0.88191	0.033839	0.778201	0.00774717	0.686303	0.000441722	0.855774	0.00365627	0.714472	0.000478731	0.834884	0.00415002	0.999292	0.974203	0.969677	0.240817	1.04031	0.251282
O54749	Cytochrome P450 2J5	Cyp2j5	57.783	1.35789	1.53286	1.57535	1.16063	1.26924	1.2334	0.414182	0.378628	0.400045	1.33739	1.22288	1.27129	1.11283	1.19624	1.2295	0.420804	0.376259	0.342912	1.21915	0.0299647	3.07102	7.14645e-06	3.74404	9.1225e-05	1.0828	0.114551	3.36109	0.000560532	3.10407	0.000477006	1.16561	0.0588565	1.03525	0.431082	1.04639	0.514915
O54750	Cytochrome P450 2J6	Cyp2j6	57.791	0.84491			0.812658			1.34403			0.804475			0.748213			1.41093
O54754	Aldehyde oxidase 1	Aox1	146.68	1.22705	1.2575	1.31125	0.786882	0.707069	0.77453	0.847307	1.01351	0.969012	1.00891	0.964978	0.913767	0.806603	0.810307	0.920235	1.27895	1.17382	1.10951	1.67328	0.000631952	0.801632	0.0342512	1.34135	0.0214103	1.13815	0.0749259	0.81062	0.017977	0.712226	0.00476792	1.31449	0.00231945	0.894108	0.115791	0.794388	0.0298942
O54774	AP-3 complex subunit delta-1	Ap3d1	135.08	0.953605	0.95265	0.936591	1.06071	1.05737	1.00905	0.998197	0.959101	0.999476	1.01176	0.972859	0.995157	1.04679	0.999267	0.976315	0.981656	0.998572	1.00752	0.909093	0.0182001	1.05761	0.0584706	0.961469	0.0850326	0.985906	0.593185	0.997334	0.852386	1.01159	0.650644	0.954047	0.0351334	1.03466	0.263184	0.989635	0.543867
O54782	Epididymis-specific alpha-mannosidase	Man2b2	115.61	0.907729	1.05022	0.9724	1.05297	0.991424	0.973085	0.931861	0.911592	0.974679	1.00937	1.01257	1.03075	1.29029	1.23544	1.23764	0.83139	0.774492	0.811632	0.971124	0.570986	1.07074	0.0943783	1.03982	0.480321	0.81116	0.00125067	1.26274	0.00448148	1.55671	0.000145659	0.959923	0.418336	0.801804	0.00300796	1.16571	0.005925
O54784	Death-associated protein kinase 3	Dapk3	51.421	0.964357			1.02524			0.925193			1.04387			1.21745			0.839585
O54786	DNA fragmentation factor subunit alpha	Dffa	36.572
O54804	Choline kinase alpha	Chka	51.984	0.667248	0.821613		0.689243	0.799414		1.9644	1.33584		0.564825	0.767201		0.76344	1.04832		1.31135	1.18466			0.986222		0.119724		0.101781		0.298728		0.122348		0.261947		0.597852		0.434594		0.393643
O54824	Pro-interleukin-16	Il16	141.43	0.872124		0.849966	0.860375		0.888114	1.00192		1.00246	1.08972		1.17783	1.00117		0.902941	1.11231		1.16145		0.537936		0.0734823		0.0537147		0.12251		0.949864		0.140386		0.0658397		0.334321		0.108215
O54833	Casein kinase II subunit alpha'	Csnk2a2	41.215	0.956635		0.84303	0.89235		1.16944	1.18649		0.996747	0.938824		1.03949	1.01728		0.97519	1.00155		0.983709		0.509251		0.74036		0.229274		0.901012		0.940921		0.899968		0.365692		0.882505		0.483897
O54865	Guanylate cyclase soluble subunit beta-1	Gucy1b3	70.597	0.836291	0.906329		0.887667	1.04525		0.968245	0.85845		1.09545	1.03403		1.15	1.20674		1.04325	0.977666			0.416964		0.646301		0.597389		0.117882		0.352144		0.0708722		0.0654119		0.224375		0.307355
O54879	High mobility group protein B3	Hmgb3	23.01	1.02447	0.97433		0.946177	0.901576		1.12913	1.14166		0.957641	0.88657		0.914697	1.00722		1.02011	1.07192			0.152897		0.0623378		0.110146		0.578849		0.130498		0.293611		0.240711		0.571171		0.172169
O54890	Integrin beta-3	Itgb3	86.738	0.745838	0.781719	0.83237	1.02193	1.07094	1.11978	1.10433	1.08808	1.0679	0.829114	0.889767	0.92217	1.10714	1.08751	1.11881	1.15676	1.04469	0.939942	0.734574	0.00195435	0.985379	0.629968	0.723833	0.00576436	0.797067	0.0136399	0.840726	0.0851735	1.05477	0.443413	0.893556	0.065002	0.969574	0.355758	1.03786	0.569017
O54916	RalBP1-associated Eps domain-containing protein 1	Reps1	86.518	1.13253	1.13717	0.991482	0.96426	0.835864	0.89907	1.10443	1.04012	1.11412	0.962802	0.955544	0.953444	0.882503	0.933085	0.981761	1.08049	1.08819	1.06573	1.20821	0.0368748	0.828312	0.0263987	1.00077	0.988817	1.02661	0.470358	0.887888	0.000510422	0.864872	0.0372633	1.13559	0.108111	0.964911	0.520635	1.0075	0.779645
O54931	A-kinase anchor protein 2	Akap2	98.577	0.987722	1.0582	1.01978	1.01855	0.952078	0.953943	1.01304	0.990842	1.1083	1.06005	1.03665	0.933905	1.00388	1.01357	1.00849	0.912868	0.942286	0.953187	1.04826	0.189059	0.939718	0.217832	0.985068	0.741323	1.00154	0.999287	1.07914	0.187453	1.07748	0.024363	1.01158	0.792215	0.966498	0.258355	1.10819	0.0827336
O54941	SWI/SNF-related matrix-associated actin-dependent regulator of chromatin subfamily E member 1	Smarce1	46.638	0.953473			1.08973			1.08089			1.06636			1.06508			0.749175
O54946	DnaJ homolog subfamily B member 6	Dnajb6	39.807		0.934007	0.895912		0.967284	0.990446		0.939337	0.959463		0.927668	0.843436		1.02049	1.0928		1.11238	1.19707		0.136477		0.195904		0.293053		0.105851		0.0531632		0.219824		0.609246		0.243961		0.0973031
O54950	5'-AMP-activated protein kinase subunit gamma-1	Prkag1	37.52	0.671883	0.79906	0.745233	1.05864	1.03055	1.04439	1.12587	1.11637	1.12681	0.929403	0.897996	0.960799	1.04549	1.09321	1.08317	1.21009	1.06107	0.980287	0.707233	0.0182909	0.930112	0.00559524	0.657806	0.0137448	0.865395	0.00527967	0.857526	0.123678	0.990907	0.937444	0.794842	0.0311791	0.972596	0.170374	1.03617	0.58771
O54962	Barrier-to-autointegration factor	Banf1	10.102	0.863491	0.88799		0.78642	0.890742		1.39917	1.37449		0.789164	0.905418		0.895219	0.749917		1.2034	1.21106			0.598768		0.0730586		0.00297243		0.808466		0.120613		0.142609		0.697973		0.864283		0.0236519
O54983	Ketimine reductase mu-crystallin	Crym	33.523	0.752773	0.607	0.640441	0.976266	0.837244	0.992864	1.05188	0.982577	0.900605	0.946862	0.836269	0.826677	1.06623	0.934433	0.931541	1.19716	1.73002	1.65259	0.71274	0.0167287	0.956153	0.552838	0.681488	0.0107581	0.89005	0.134705	0.569855	0.0293407	0.64025	0.0497944	0.766422	0.0323627	0.957087	0.559589	0.640875	0.0498662
O54984	ATPase Asna1	Asna1	38.822	0.970024	0.976273	0.976643	1.10255	1.05523	1.08813	0.922576	1.02992	0.984195	0.987349	0.953715	0.973345	0.977275	1.02086	1.05847	0.942522	0.966144	0.983803	0.900498	0.0131541	1.1053	0.0712567	0.995317	0.918828	0.953477	0.16629	1.00758	0.659884	1.05675	0.125494	1.00293	0.794789	1.06193	0.102378	1.01529	0.708344
O54988	STE20-like serine/threonine-protein kinase	Slk	141.46	0.953979	0.937054	0.934605	0.909492	0.937118	0.870263	1.04764	1.05983	1.04438	0.978286	0.941416	0.911964	0.972302	1.02996	1.03115	1.08084	1.02064	1.13377	1.04003	0.199707	0.861995	0.0169055	0.896503	0.00031133	0.933493	0.0703634	0.875255	0.0279235	0.937613	0.163696	0.997872	0.940522	0.89565	0.01932	0.974221	0.494813
O55003	BCL2/adenovirus E1B 19 kDa protein-interacting protein 3	Bnip3	20.978
O55013	Trafficking protein particle complex subunit 3	Trappc3	20.302	0.893279	1.08503	0.947918	1.06692	0.964036	1.04757	0.89916	0.94462	1.01319	1.08324	1.08026	1.04151	1.0479	0.987266	1.03483	1.00605	0.946763	0.92128	0.95053	0.475009	1.07755	0.184055	1.02424	0.764995	1.04398	0.130917	1.11514	0.0343492	1.06816	0.11307	0.913017	0.240105	1.00278	0.956248	0.994043	0.88856
O55017	Voltage-dependent N-type calcium channel subunit alpha-1B	Cacna1b	261.48		0.419135	0.253555		0.342715	0.468788		3.71599	3.49299		0.286311	0.261672		0.639584	0.670797		0.499944	0.759256		0.569367		0.0383016		0.0628088		0.0101118		0.147259		0.818679		0.612118		0.189721		0.0696351
O55022	Membrane-associated progesterone receptor component 1	Pgrmc1	21.694	0.99669	0.952809	0.992315	0.830152	0.870279	0.887719	1.08043	1.04375	0.99876	0.990859	1.20797	1.11047	0.866968	0.906783	0.882902	1.17795	1.03223	1.0718	1.13665	0.00825242	0.828754	0.00362094	0.942001	0.10413	1.24566	0.0572837	1.00832	0.929878	0.809466	0.0240376	0.888954	0.178043	0.974215	0.339025	0.951541	0.357917
O55023	Inositol monophosphatase 1	Impa1	30.436	0.834388	0.836871	0.827316	0.905392	0.946437	0.847746	1.22155	1.21936	1.28301	0.8193	0.89906	0.875562	0.931072	0.909959	0.893299	1.29699	1.1658	1.26616	0.925544	0.138092	0.724929	0.00290983	0.670953	0.00119233	0.94865	0.183861	0.695616	0.00114831	0.73327	0.00545623	0.963242	0.314816	0.987289	0.720173	0.998649	0.987912
O55026	Ectonucleoside triphosphate diphosphohydrolase 2	Entpd2	54.319	1.06532	0.530912		0.887869	0.576323		1.05061	1.99386		0.987867	0.598267		1.06337	0.594867		0.945639	1.60227			0.915829		0.227119		0.301465		0.937664		0.325305		0.382315		0.964217		0.7992		0.735152
O55028	[3-methyl-2-oxobutanoate dehydrogenase [lipoamide]] kinase, mitochondrial	Bckdk	46.587	0.734845	1.00914		0.831788	1.08141		0.796638	0.861067		1.08042	1.14341		1.2246	0.928749		1.31269	0.989216			0.686644		0.482782		0.847542		0.815687		0.889416		0.769509		0.347619		0.601143		0.247671
O55029	Coatomer subunit beta'	Copb2	102.45	0.912369	0.901944	0.907608	0.998888	0.946131	0.966656	1.14172	1.1601	1.18873	0.882323	0.853582	0.86558	0.981227	0.94082	0.928483	1.06054	1.1237	1.11083	0.93483	0.0457901	0.834158	0.00110678	0.779796	0.00114564	0.912632	0.0153631	0.78951	0.00116383	0.865091	0.00401257	1.04629	0.0311444	1.02145	0.406875	1.05933	0.0614881
O55033	Cytoplasmic protein NCK2	Nck2	42.879
O55042	Alpha-synuclein	Snca	14.485	0.810808	0.865832	0.836277	1.08886	0.980464	0.976687	1.25621	1.34532	1.29806	0.804775	0.642893	0.782638	0.925978	0.863246	0.947673	1.12262	1.26559	1.13005	0.824987	0.0171024	0.78111	0.00789241	0.644405	8.96545e-05	0.814903	0.0827105	0.633924	0.00974129	0.777913	0.0083156	1.12671	0.216824	1.11294	0.0821545	1.10839	0.0981724
O55057	Retinal rod rhodopsin-sensitive cGMP 3',5'-cyclic phosphodiesterase subunit delta	Pde6d	17.348			1.0426			1.16965			0.986816			0.996035			0.965878			0.86074
O55060	Thiopurine S-methyltransferase	Tpmt	27.585	0.885863	0.915585	0.897553	1.07842	1.01638	1.00238	1.27798	1.43097	1.46277	0.639407	0.663515	0.576839	0.906678	0.810523	0.782097	1.17053	1.16265	1.19613	0.871438	0.0145279	0.742424	0.00778762	0.646976	0.00683555	0.752116	0.00970717	0.532616	0.00324629	0.708157	0.0135649	1.43582	0.0100608	1.23922	0.0234291	1.18202	0.0531499
O55071	Cytochrome P450 2B19	Cyp2b19	55.996
O55091	Protein IMPACT	Impact	36.276	0.749592	0.790637	0.844965	0.629073	0.656694	0.76263	1.15848	1.42896	1.23443	0.789666	0.656098	0.814684	0.745278	0.774653	0.824308	1.87205	1.61379	1.46446	1.16442	0.100367	0.535968	0.001889	0.624091	0.00620182	0.964257	0.628336	0.456628	0.00136164	0.473555	0.0038658	1.05519	0.507764	0.8738	0.127444	0.772047	0.0540537
O55098	Serine/threonine-protein kinase 10	Stk10	111.9	0.57111	0.688104	0.562107	0.764016	0.875483	0.814379	1.16514	1.20953	1.19038	0.8041	0.861186	0.843422	0.98142	0.971975	0.986998	1.67796	1.41508	1.5358	0.742221	0.0241201	0.688313	0.00731632	0.510881	0.00776595	0.853188	0.0127235	0.541974	0.00243082	0.635233	0.011172	0.725999	0.0289081	0.834541	0.0419388	0.770184	0.0294716
O55101	Synaptogyrin-2	Syngr2	24.778	0.739438			1.05717			1.07501			0.792302			1.09325			1.25557
O55102	Biogenesis of lysosome-related organelles complex 1 subunit 1	Bloc1s1	14.281	1.06271	0.934257	0.924477	0.893999	1.09425	1.01054	1.08579	1.06095	1.10107	0.932509	0.918352	0.854926	1.03646	1.05038	0.975766	0.991681	0.94388	1.11948	0.974207	0.755775	0.923328	0.291691	0.899513	0.130988	0.883491	0.0251688	0.885678	0.12734	1.00248	0.940142	1.0797	0.237323	0.979162	0.732641	1.0631	0.33529
O55106	Striatin	Strn	85.965	0.920348			0.882988			1.28124			0.903132			0.890289			1.10319
O55111	Desmoglein-2	Dsg2	122.38	0.87325	0.922446	0.943913	0.817083	0.939687	0.878305	1.06271	1.00649	0.966417	1.09465	1.08899	1.07561	1.04872	1.08101	1.12611	1.08847	0.986597	0.973574	1.03967	0.449597	0.868052	0.0506744	0.902488	0.048017	1.00105	0.95138	1.06908	0.19054	1.06796	0.194567	0.840565	0.0136726	0.809338	0.0185993	0.995729	0.936713
O55125	Protein NipSnap homolog 1	Nipsnap1	33.363	1.27483	1.2452	1.25791	1.12131	1.11391	1.12538	0.604801	0.602123	0.598201	1.24015	1.29573	1.27283	1.08487	1.06481	1.03889	0.652088	0.643694	0.592273	1.12419	0.000897731	1.8617	1.5603e-08	2.0929	4.26295e-06	1.19449	0.000574774	2.01726	0.000435475	1.68881	0.000980695	0.991923	0.617684	1.05395	0.0456586	0.956077	0.280955
O55126	Protein NipSnap homolog 2	Gbas	32.932	1.13858	1.09198	1.0837	0.944152	1.01152	0.994463	0.858955	0.973452	0.908168	1.122	1.11728	1.05923	1.05502	0.914027	0.989491	0.875652	0.906534	0.972098	1.12343	0.0128564	1.07647	0.166424	1.20933	0.0211717	1.11491	0.101043	1.19759	0.0120514	1.07416	0.247967	1.00478	0.849795	0.997158	0.975372	0.995023	0.915801
O55128	Histone deacetylase complex subunit SAP18	Sap18	17.595	1.0381	1.07008	1.08699	0.999521	0.914934	1.01089	0.977376	1.10676	1.06489	1.05606	0.864529	0.941605	1.05598	0.95771	0.980419	0.914421	1.01742	0.978257	1.09224	0.0895127	0.92897	0.206065	1.01465	0.719662	0.955942	0.518002	0.983537	0.79118	1.02887	0.542011	1.11634	0.18489	0.977035	0.617276	1.0821	0.180325
O55131	Septin-7	Sept7	50.549	0.895719	0.847216	0.890438	0.911414	0.991926	0.965383	1.1544	1.08961	1.12486	0.915455	0.916937	0.922179	1.05264	1.0431	0.979707	1.05983	1.06369	1.11067	0.91796	0.0555518	0.851539	0.00850033	0.781678	0.000541651	0.895665	0.0386934	0.851704	0.00766158	0.950918	0.146029	0.956001	0.122028	0.932782	0.107771	1.04164	0.144904
O55135	Eukaryotic translation initiation factor 6	Eif6	26.511	0.769797	0.834768	0.771288	0.927852	0.925015	0.91145	1.14965	1.16604	1.21747	0.788613	0.809776	0.823862	0.93727	0.969946	0.894423	1.23426	1.20119	1.27924	0.859472	0.0254444	0.782394	0.00250789	0.672445	0.000563926	0.864584	0.0114386	0.652072	9.74972e-05	0.754204	0.000912557	0.980845	0.551265	0.986678	0.641921	0.951128	0.116906
O55137	Acyl-coenzyme A thioesterase 1	Acot1	46.135	1.84032	1.9927	1.9022	0.909897	0.876707	0.821165	0.57884	0.498714	0.581155	1.25039	1.40376	1.31481	0.778648	1.04574	0.996211	0.652208	0.471743	0.52891	2.19929	5.10986e-05	1.57217	0.00330693	3.45764	0.000299443	1.40714	0.0488388	2.40127	0.00616695	1.70649	0.0153011	1.44502	0.00140707	0.924546	0.523552	1.00354	0.930541
O55142	60S ribosomal protein L35a	Rpl35a	12.554	0.95437	0.869966	0.857186	0.998722	1.08239	1.01658	1.40172	1.21286	1.21433	0.727843	0.782309	0.793266	0.907174	0.920553	0.975615	1.06677	1.13885	1.14011	0.865653	0.0291962	0.809026	0.0304964	0.700336	0.0053365	0.821669	0.00527586	0.688464	0.000502376	0.837885	0.00480284	1.16415	0.0262632	1.105	0.0395124	1.14442	0.0922531
O55143	Sarcoplasmic/endoplasmic reticulum calcium ATPase 2	Atp2a2	114.86	0.823798	0.855012	0.836519	0.892551	0.901532	0.892557	1.35602	1.28858	1.30058	0.855523	0.853765	0.862268	0.920551	0.88256	0.902254	1.13836	1.18013	1.18074	0.936236	0.018465	0.680994	0.00110903	0.637571	4.97683e-05	0.950539	0.0462555	0.734893	0.000875454	0.773133	0.000115273	0.978135	0.16846	0.993078	0.637278	1.12744	0.00460037
O55201	Transcription elongation factor SPT5	Supt5h	120.66	0.901833	0.932633	0.959292	0.92026	1.03112	0.945515	1.10439	1.03377	1.09604	0.842591	0.953968	0.932918	0.987958	0.955247	1.0168	1.13763	1.04307	1.03995	0.964398	0.427495	0.895704	0.062884	0.863816	0.00639787	0.92212	0.151789	0.847491	0.0289908	0.919067	0.0852882	1.02355	0.605629	0.97868	0.60331	1.00421	0.904545
O55222	Integrin-linked protein kinase	Ilk	51.373	0.924087	0.926833	0.905236	0.999302	0.986369	1.03838	1.02228	0.986236	0.967364	1.00871	0.995614	1.06625	1.10177	1.12728	1.09575	0.99404	0.9899	0.899231	0.911411	0.0137841	1.01619	0.511765	0.926164	0.0265096	0.92354	0.0470462	1.065	0.189652	1.15317	0.0406849	0.897601	0.0256089	0.909546	0.0111451	1.03216	0.441287
O55229	Choline/ethanolamine kinase	Chkb	45.126	1.09211	1.05635	1.07293	1.02064	1.08857	0.991952	0.988081	0.945359	0.898871	1.05695	0.99685	1.03896	1.06244	1.0454	1.12263	0.907486	0.926559	0.852712	1.03877	0.292796	1.09492	0.0794905	1.13737	0.0307442	0.957375	0.195496	1.15111	0.0127315	1.20236	0.00533561	1.04159	0.127676	0.959974	0.307752	1.05417	0.228649
O55234	Proteasome subunit beta type-5	Psmb5	28.532	1.23482	1.20685	1.23329	1.11806	1.06677	1.06987	0.784119	0.862624	0.74395	1.13811	1.09767	1.15931	0.933697	1.0178	1.03676	0.802114	0.728434	0.696574	1.12913	0.00615731	1.3614	0.011714	1.53719	0.00841896	1.13614	0.0391365	1.52443	0.0044857	1.34175	0.00597803	1.08244	0.0234516	1.08917	0.0990688	1.07344	0.304416
O55236	mRNA-capping enzyme	Rngtt	68.683
O55239	Nicotinamide N-methyltransferase	Nnmt	29.597	1.09472	1.01124	0.967849	1.33286	1.18494	1.31495	0.493362	0.746629	0.649855	1.37061	1.13897	1.15004	1.30202	1.11951	1.18126	0.440782	0.803503	0.761544	0.801988	0.0130695	2.02807	0.0200508	1.62649	0.0451117	1.01578	0.861818	1.82449	0.0699169	1.79616	0.077554	0.839927	0.0843334	1.06383	0.341836	0.942177	0.870994
O55242	Sigma non-opioid intracellular receptor 1	Sigmar1	25.25	0.955642	0.954399	0.915598	1.01026	1.01535	1.00881	1.23677	1.11735	1.14828	0.890278	0.916798	0.912745	0.939347	0.970203	0.982655	0.957986	0.973916	0.999392	0.931196	0.034419	0.866382	0.0419489	0.806771	0.00928504	0.940397	0.0243826	0.927857	0.0100022	0.986665	0.501322	1.03891	0.0967249	1.04917	0.0666435	1.19483	0.0170468
O70131	Ninjurin-1	Ninj1	16.555	0.977043	1.04897	1.14221	1.15657	1.1499	1.17178	0.703152	0.730711	0.719512	1.21481	1.23204	1.23661	1.2493	1.12602	1.07067	0.717058	0.74756	0.702078	0.910866	0.167209	1.61526	4.60219e-05	1.47128	0.010079	1.06891	0.268747	1.70003	0.000533676	1.59044	0.00417341	0.860122	0.075391	1.00936	0.826438	0.993852	0.798983
O70133	ATP-dependent RNA helicase A	Dhx9	149.47	1.02732	0.954204	0.990227	1.02078	1.03875	1.03426	0.953275	0.982423	1.01081	0.992829	0.970645	0.942819	1.0157	0.986954	1.00017	0.961438	1.01442	1.00724	0.960554	0.191241	1.04999	0.0903073	1.00857	0.774665	0.967852	0.147084	0.974255	0.312805	1.00662	0.741378	1.02252	0.450041	1.03029	0.0476708	0.987736	0.632159
O70139	cAMP-dependent protein kinase inhibitor gamma	Pkig	7.9434		0.669492			0.82957			1.04063			1.22595			1.06196			1.14471
O70145	Neutrophil cytosol factor 2	Ncf2	59.485		0.92465			0.911157			0.953585			1.17012			1.08366			0.955552
O70152	Dolichol-phosphate mannosyltransferase subunit 1	Dpm1	29.174	0.803781	0.793647	0.788721	0.932884	0.892761	0.850295	1.37611	1.2904	1.3601	0.725523	0.826573	0.773766	0.843842	0.84299	0.868534	1.24872	1.31558	1.32754	0.891705	0.0459152	0.664565	0.0004025	0.592596	0.000692687	0.910188	0.118745	0.597626	0.00125072	0.656597	0.000298854	1.02592	0.549177	1.04719	0.225417	1.03463	0.283463
O70165	Ficolin-1	Fcn1	36.298		1.03419			1.01189			0.935759			1.00708			1.15003			0.870322
O70172	Phosphatidylinositol 5-phosphate 4-kinase type-2 alpha	Pip4k2a	46.151	0.734879	0.818381	0.7441	0.932183	1.02604	0.857355	1.15098	0.958408	1.1897	1.12652	1.08549	0.977734	1.01179	1.00391	0.896283	1.00937	1.0988	1.29641	0.815946	0.0387303	0.85344	0.143243	0.696361	0.018145	1.09539	0.191134	0.936893	0.517912	0.855309	0.163188	0.720234	0.00442583	0.966895	0.62238	0.969013	0.775253
O70194	Eukaryotic translation initiation factor 3 subunit D	Eif3d	63.988	0.960496	0.930703	0.96995	0.968732	0.991496	1.00281	0.986476	0.982647	0.992314	0.953597	1.01684	0.964015	1.0492	1.03425	1.00767	0.993366	0.968206	1.00113	0.965612	0.0976443	1.00054	0.969661	0.966135	0.10228	0.949319	0.101547	0.990464	0.687711	1.04334	0.054038	0.975019	0.35555	0.958568	0.0547737	0.999572	0.977134
O70200	Allograft inflammatory factor 1	Aif1	16.91	0.757604	0.772142	0.729955	0.848926	0.940799	0.920162	0.986079	0.969024	0.960692	1.27426	1.16545	1.26954	1.12463	1.14448	1.09566	0.940602	0.917902	1.01345	0.833873	0.0139617	0.929382	0.133836	0.774986	0.00106748	1.10238	0.0628884	1.29154	0.00357305	1.1716	0.0205424	0.609206	0.000503881	0.805371	0.0110193	1.01527	0.649662
O70228	Probable phospholipid-transporting ATPase IIA	Atp9a	118.61			0.988385			0.809817			1.10128			0.896062			0.964368			1.21109
O70251	Elongation factor 1-beta	Eef1b	24.693	0.960327	0.951362	0.942792	0.977932	0.948716	0.958732	1.10144	1.103	1.05677	0.934445	0.863812	0.908448	0.934128	1.00423	0.987026	1.12198	1.10403	1.16118	0.989291	0.371437	0.884757	0.00341077	0.875282	0.00547279	0.925248	0.0703869	0.799098	0.00228227	0.863658	0.00735429	1.0546	0.138513	0.986326	0.614815	0.962805	0.13804
O70252	Heme oxygenase 2	Hmox2	35.738	0.874374	0.926043	0.929718	1.06625	1.03356	0.952884	1.00023	1.04661	1.0609	0.960806	0.938493	0.946122	1.08151	1.00733	1.0094	1.15374	1.10833	1.15599	0.894337	0.0593188	0.982287	0.655996	0.878496	0.00850072	0.918397	0.0584402	0.832465	0.00137379	0.906433	0.0315192	0.959484	0.16028	0.985297	0.727822	0.909209	0.015156
O70274	Protein tyrosine phosphatase type IVA 2	Ptp4a2	19.127		1.07405			0.865392			1.01141			0.908787			1.06539			1.06309
O70303	Cell death activator CIDE-B	Cideb	24.8		1.02349	1.10921		0.976716	0.936449		0.994959	1.02388		1.04238	1.01077		1.08513	0.966992		0.883999	0.955664		0.179778		0.185462		0.391323		0.977661		0.18131		0.275959		0.517543		0.432159		0.221876
O70305	Ataxin-2	Atxn2	136.48	1.1489	1.05397	1.11321	0.954075	0.960715	0.938733	1.07711	1.06109	1.07551	0.918666	0.801323	0.946527	0.929761	0.932298	0.899657	0.943196	1.00433	1.00684	1.1621	0.0210567	0.887924	0.000285565	1.03186	0.346142	0.965529	0.543086	0.902566	0.167127	0.934789	0.0680578	1.2436	0.0325775	1.03324	0.0841343	1.08778	0.0522626
O70309	Integrin beta-5	Itgb5	87.908		1.01221			1.05786			0.983411			0.976445			1.09188			0.887236
O70310	Glycylpeptide N-tetradecanoyltransferase 1	Nmt1	56.888	0.929789	0.992428	0.920759	0.96649	0.957455	0.962674	1.01535	1.08279	1.09549	1.01135	0.971926	0.910814	0.993454	1.00319	0.979109	1.07458	1.01159	1.10817	0.984881	0.572157	0.903869	0.0493317	0.890203	0.0251558	0.972554	0.447994	0.906005	0.0725431	0.931572	0.111604	0.98234	0.675574	0.970045	0.0365574	0.999776	0.998664
O70311	Glycylpeptide N-tetradecanoyltransferase 2	Nmt2	60.484		0.953195	0.961179		0.862631	0.928347		0.971258	0.923821		1.09315	1.00548		1.12202	1.18501		0.989946	0.989254		0.314862		0.343277		0.748815		0.216924		0.398982		0.112473		0.271359		0.0369285		0.330884
O70318	Band 4.1-like protein 2	Epb41l2	109.94	0.915688	0.914661	0.956227	0.871538	0.917215	0.916697	1.13722	1.09269	1.11163	1.00777	1.02039	1.04136	0.972566	1.00355	0.97872	1.019	1.04932	1.05477	1.02999	0.257667	0.809642	0.000925377	0.83392	0.000799389	1.03881	0.0481199	0.982846	0.296573	0.946126	0.0188055	0.907822	0.0079635	0.9156	0.0178417	1.06995	0.0129868
O70325	Phospholipid hydroperoxide glutathione peroxidase, mitochondrial	Gpx4	22.228	0.892229	0.859459	0.851165	0.89895	0.894178	0.904545	1.06104	1.11361	1.09127	0.947893	0.96468	0.950039	0.948065	0.95839	0.93764	1.20078	1.23373	1.1972	0.964851	0.122679	0.826005	0.00367805	0.796972	0.000349971	1.00651	0.482366	0.788225	0.000142768	0.783126	8.40427e-05	0.909258	0.0130499	0.948517	0.00493139	0.899278	0.00499211
O70362	Phosphatidylinositol-glycan-specific phospholipase D	Gpld1	93.254	0.947736	0.951333	0.992304	0.925875	0.977444	0.966081	1.20974	1.18898	1.10467	0.767089	0.772588	0.836007	1.00982	0.946968	0.94916	1.15194	1.09149	1.12461	1.00766	0.745819	0.819035	0.00683408	0.825307	0.00863679	0.817524	0.00533389	0.705362	0.00125149	0.862803	0.00618232	1.21707	0.00763439	0.987422	0.666082	1.04019	0.306793
O70370	Cathepsin S	Ctss	38.474	0.727661	0.919118	0.769089	0.881504	1.02538	1.01394	1.12581	0.996011	1.08601	1.10085	1.23738	1.15781	1.03346	1.07169	0.997425	1.08074	0.809534	0.97239	0.827119	0.0962118	0.91053	0.199293	0.753116	0.0362889	1.12682	0.0512386	1.22125	0.121192	1.08381	0.412104	0.691031	0.0191689	0.941419	0.332119	1.12058	0.292625
O70378	ER membrane protein complex subunit 8	Emc8	23.348	0.986301	0.949953	0.993048	1.00837	1.02214	0.968702	0.981874	0.961253	1.00407	1.0276	1.13507	1.05484	1.03702	1.00665	1.01966	0.910351	0.941902	0.979968	0.976691	0.331235	1.01765	0.445496	0.99393	0.759629	1.05033	0.241913	1.13604	0.0299173	1.0816	0.0504436	0.910426	0.0706207	0.97907	0.325978	1.04059	0.196623
O70400	PDZ and LIM domain protein 1	Pdlim1	35.774	0.753893	0.808458	0.824789	0.933928	0.967192	0.990195	0.997105	0.991389	0.948514	0.94821	0.937946	0.97066	1.07966	1.06672	1.08343	1.23982	1.18399	1.18073	0.825624	0.00677407	0.984442	0.535289	0.812779	0.00574297	0.884514	0.0020896	0.792562	0.000606247	0.896043	0.014326	0.835594	0.013514	0.895195	0.0169679	0.81481	0.000788822
O70404	Vesicle-associated membrane protein 8	Vamp8	11.451	0.959026	0.911768	1.00377	0.951621	0.900265	0.955798	1.13692	1.18753	1.06628	0.87636	0.921943	0.869504	0.888563	0.956047	0.928643	1.25474	1.07527	1.11098	1.02382	0.53542	0.828048	0.011151	0.847772	0.0173682	0.961977	0.24242	0.775301	0.0214294	0.805946	0.0292822	1.0775	0.0999517	1.01242	0.687718	0.985391	0.824845
O70435	Proteasome subunit alpha type-3	Psma3	28.405	0.989554	0.912126	0.931318	1.04971	1.08251	1.06488	0.926667	0.884027	0.900207	1.02337	1.11049	1.08069	1.07411	1.08173	1.08594	0.923216	0.913773	0.914883	0.886117	0.027012	1.17935	0.00114182	1.04504	0.213118	0.991603	0.744996	1.16814	0.0216095	1.17803	3.58811e-06	0.881301	0.021063	0.986213	0.253021	0.985111	0.384426
O70439	Syntaxin-7	Stx7	29.82	0.792312	0.874049	0.811663	0.868967	1.00743	0.87749	1.17249	1.07456	1.18	0.958742	0.982205	0.945365	1.06767	1.04597	0.934707	1.06965	1.00804	1.21969	0.899828	0.151361	0.803572	0.0241353	0.723076	0.00155201	0.946843	0.32718	0.875336	0.14241	0.924478	0.337262	0.858543	0.0238571	0.903402	0.182301	1.03933	0.566986
O70451	Monocarboxylate transporter 2	Slc16a7	52.603			0.753756			0.796247			1.2058			0.921952			1.03269			1.24711
O70456	14-3-3 protein sigma	Sfn	27.706	0.556381			0.487065			1.38082			0.513773			0.702206			2.29628
O70475	UDP-glucose 6-dehydrogenase	Ugdh	54.831	1.02088	1.01231	1.00414	0.539527	0.595319	0.580042	1.14641	1.31603	1.27825	0.908523	0.841185	0.88211	0.615142	0.626311	0.67437	1.61533	1.48877	1.43379	1.77115	0.00212575	0.458442	0.000220732	0.811972	0.037433	1.37373	0.00112631	0.579966	0.00051038	0.422184	6.24049e-05	1.15408	0.0197477	0.895118	0.0529564	0.824324	0.025341
O70481	E3 ubiquitin-protein ligase UBR1	Ubr1	200.24	0.929199	1.01869	0.972329	0.971859	0.961634	0.945854	1.02334	1.04823	1.12589	1.01354	0.95615	1.00284	1.0095	1.04507	0.954233	1.04485	1.0065	0.993722	1.01419	0.668727	0.900514	0.0593998	0.913294	0.08173	0.987945	0.734459	0.976178	0.361174	0.98809	0.708851	0.982401	0.605349	0.956975	0.238939	1.05004	0.23253
O70492	Sorting nexin-3	Snx3	18.757	1.05899	1.08213	1.00945	0.931886	1.03138	1.05525	1.00383	0.959221	0.972447	0.986701	0.970966	0.969953	1.10723	1.05995	1.0936	0.880834	0.941121	0.900651	1.04375	0.385101	1.02828	0.566587	1.07327	0.0542702	0.897826	0.00665919	1.0753	0.0550009	1.19767	0.0025994	1.07616	0.0621916	0.925702	0.16701	1.0782	0.0391216
O70493	Sorting nexin-12	Snx12	19.116	0.737714	0.799652	0.748143	1.02202	0.975833	0.966575	1.29063	1.1687	1.29038	0.936675	0.914879	0.8924	0.988223	1.01038	0.966397	1.15709	1.01957	1.01695	0.770979	0.00165738	0.790577	0.00803958	0.609518	0.000422611	0.925448	0.0152893	0.8592	0.0601831	0.928415	0.225215	0.832926	0.00658933	0.999806	0.988645	1.17412	0.0435036
O70496	H(+)/Cl(-) exchange transporter 7	Clcn7	88.712		0.973513			0.942475			1.03974			0.916902			1.07967			1.0371
O70503	Very-long-chain 3-oxoacyl-CoA reductase	Hsd17b12	34.741	0.911035	0.930494	0.944095	0.777943	0.718326	0.699074	1.50125	1.38885	1.35343	0.823318	0.785403	0.796316	0.74516	0.690593	0.752572	1.26644	1.33616	1.29801	1.26888	0.0113996	0.51734	0.000123971	0.656441	0.00271044	1.09903	0.0530952	0.616581	2.23781e-05	0.561023	0.00024165	1.15825	0.00153426	1.00321	0.948464	1.08792	0.0978041
O70551	SRSF protein kinase 1	Srpk1	73.088		0.908454	0.904709		0.988383	0.942609		1.30916	1.20804		0.731032	0.797589		0.938266	1.04496		1.10208	1.08178		0.22799		0.0466993		0.077116		0.0686343		0.0665598		0.313739		0.157547		0.722774		0.161435
O70566	Protein diaphanous homolog 2	Diaph2	124.87	0.953313	0.957493	1.0332	0.961752	1.06833	0.930028	1.03133	1.03921	1.03996	0.913455	1.00292	0.978595	1.1144	1.01061	1.06055	1.03631	1.00238	0.955183	0.994559	0.934152	0.951652	0.344038	0.946474	0.165404	0.90878	0.0738001	0.966965	0.409617	1.06403	0.170704	1.01694	0.681995	0.929228	0.223615	1.03895	0.242052
O70570	Polymeric immunoglobulin receptor	Pigr	84.998	0.861864	1.03228	0.884801	0.88347	0.970177	0.955911	0.70413	0.828844	0.873633	1.01948	1.0464	1.05043	1.03974	1.02445	1.01562	1.41551	1.16422	1.17028	0.989104	0.846713	1.16744	0.120129	1.15472	0.168726	1.01185	0.374617	0.831015	0.103489	0.82128	0.0939915	0.891742	0.168427	0.912252	0.0788082	0.641761	0.00832372
O70571	[Pyruvate dehydrogenase (acetyl-transferring)] kinase isozyme 4, mitochondrial	Pdk4	46.596	3.86303			0.438995			0.411916			0.521605			0.430742			0.469475
O70572	Sphingomyelin phosphodiesterase 2	Smpd2	47.466	1.2006	1.21435	0.812787	1.02209	1.02296	1.0698	0.787788	1.05619	0.90339	0.915282	0.863247	1.1012	0.991411	0.938	1.07702	1.10571	0.916595	1.03396	1.03624	0.897795	1.13375	0.256223	1.17485	0.396778	0.957855	0.61285	0.942238	0.538538	0.983696	0.836356	1.12085	0.542345	1.03606	0.46373	0.898931	0.343527
O70579	Peroxisomal membrane protein PMP34	Slc25a17	34.412
O70583	E3 ubiquitin-protein ligase Midline-1	Mid1	76.135	0.863375			1.29705			1.02335			0.883835			0.932211			1.02129
O70585	Dystrobrevin beta	Dtnb	74.398		1.05106	1.18598		0.923804	0.895671		1.15646	1.02664		1.00101	1.01876		0.952184	1.01394		0.916024	0.867035		0.164506		0.184644		0.800965		0.539728		0.112126		0.146531		0.340244		0.203821		0.139451
O70589	Peripheral plasma membrane protein CASK	Cask	105.11	1.21799	1.29137	1.21607	1.02238	1.10043	1.02621	0.766672	0.840334	0.880218	1.1175	1.00917	1.1556	1.03076	1.04035	1.0471	0.723484	0.686427	0.787403	1.18304	0.00619608	1.26608	0.0125462	1.49783	0.00333623	1.05261	0.346946	1.49376	0.00216037	1.4191	0.0118617	1.13502	0.0693885	1.00988	0.737632	1.13194	0.09528
O70591	Prefoldin subunit 2	Pfdn2	16.534	0.860615	0.822572	0.760813	0.915031	0.886198	0.854474	1.1804	1.17933	1.30183	0.882534	0.93088	0.798125	0.950338	0.939671	0.930563	1.19688	1.24487	1.33562	0.920283	0.130359	0.725291	0.00252264	0.667473	0.00119122	0.92589	0.220432	0.691365	0.00371912	0.746703	0.00991433	0.935846	0.322203	0.941548	0.0812138	0.969344	0.533917
O88207	Collagen alpha-1(V) chain	Col5a1	183.67
O88271	Craniofacial development protein 1	Cfdp1	32.921	0.867417	0.941399	0.90017	1.09923	1.04984	0.960213	0.915713	0.945556	0.935458	1.04645	1.1095	1.17687	1.08106	0.984751	1.03533	0.993743	0.934936	0.990711	0.871255	0.0536005	1.11176	0.112137	0.968627	0.30519	1.07471	0.177201	1.14161	0.0394772	1.06226	0.15354	0.812821	0.0100165	1.00263	0.972325	0.957983	0.152212
O88291	DBIRD complex subunit ZNF326	Znf326	65.225	1.08577			1.03818			0.936198			1.0111			1.04573			0.895648
O88322	Nidogen-2	Nid2	153.91	0.734629	0.787634	0.775216	0.772952	0.802481	0.777361	1.41792	1.43695	1.39384	0.683964	0.746309	0.756304	0.884632	0.852629	0.80139	1.40433	1.34448	1.38416	0.97649	0.388354	0.553767	4.65617e-06	0.540748	0.00024482	0.861314	0.0252665	0.529058	0.000695206	0.614245	0.00091912	1.05072	0.267106	0.926789	0.105766	1.02801	0.158402
O88342	WD repeat-containing protein 1	Wdr1	66.406	0.73583	0.765612	0.783793	0.82103	0.836392	0.797185	1.30558	1.30635	1.31846	0.896872	0.898027	0.883108	0.94248	0.891687	0.913058	1.27127	1.2339	1.25592	0.930999	0.0399041	0.624521	0.000518529	0.581428	0.000860335	0.974804	0.251536	0.712028	2.46073e-05	0.730432	0.000368757	0.853335	0.00878549	0.893486	0.0064598	1.04501	0.0254014
O88343	Electrogenic sodium bicarbonate cotransporter 1	Slc4a4	121.48		0.94771	1.17252		1.05391	0.942385		1.00349	0.885622		1.04275	1.11073		0.946083	1.1209		1.00825	0.785881		0.698921		0.576365		0.479706		0.696665		0.358656		0.447086		0.878947		0.781656		0.732521
O88351	Inhibitor of nuclear factor kappa-B kinase subunit beta	Ikbkb	86.689	1.00989	0.911831	0.71243	0.948256	1.03957	1.23009	1.0283	0.968448	0.959084	1.05207	0.977252	1.02523	0.982919	1.00008	0.906863	0.968591	1.09568	1.16323	0.818591	0.192701	1.08866	0.40818	0.891172	0.349894	1.05699	0.21366	0.946413	0.439867	0.895386	0.173067	0.862369	0.264145	1.11352	0.311093	0.915826	0.249532
O88384	Vesicle transport through interaction with t-SNAREs homolog 1B	Vti1b	26.713	1.20309	1.00609	0.967295	0.916094	1.03692	0.986202	0.96605	1.00283	1.08599	0.852018	0.918667	1.02621	0.934978	1.02534	0.963597	1.14076	1.00941	0.970383	1.08072	0.399759	0.96214	0.481175	1.03981	0.6691	0.95656	0.497864	0.896284	0.205614	0.936986	0.334733	1.13571	0.221791	1.00523	0.922789	0.978953	0.755323
O88393	Transforming growth factor beta receptor type 3	Tgfbr3	93.827			0.940048			0.86539			1.02697			0.947866			1.20877			0.995735
O88428	Bifunctional 3'-phosphoadenosine 5'-phosphosulfate synthase 2	Papss2	70.35	0.788623	0.76556	0.754738	0.921119	1.00619	0.982499	0.73499	0.772065	0.73447	1.52824	1.4603	1.47563	1.22491	1.24607	1.27871	0.771986	0.739886	0.710641	0.793497	0.00479741	1.29814	0.00230985	1.03007	0.233404	1.19055	0.00074991	2.00861	8.66962e-05	1.68713	0.000288709	0.517212	4.16391e-06	0.776015	0.00386064	1.00855	0.778523
O88441	Metaxin-2	Mtx2	29.758	1.26633	1.08276	1.22358	1.02656	1.02065	1.05054	0.759752	0.854536	0.748531	1.1632	1.17194	1.2108	1.17	1.0588	1.07317	0.726765	0.850754	0.652608	1.15331	0.0932637	1.31104	0.0192089	1.51204	0.00301734	1.07389	0.134827	1.59002	0.023496	1.48062	0.0230561	1.00754	0.920884	0.938153	0.174825	1.0595	0.529075
O88447	Kinesin light chain 1	Klc1	61.449		0.915083			1.00701			1.00623			1.05309			0.986434			1.02878
O88448	Kinesin light chain 2	Klc2	66.662
O88451	Retinol dehydrogenase 7	Rdh7	35.66	1.18549	1.15002	1.10924	1.12237	1.16196	1.18349	0.74207	0.733713	0.777275	1.15657	1.1709	1.21852	1.14582	1.1215	1.08721	0.662489	0.639817	0.638398	0.993348	0.797351	1.53916	5.83087e-05	1.52892	8.76917e-05	1.05708	0.0645807	1.82717	1.2907e-05	1.72851	1.51319e-05	0.971445	0.308933	1.03377	0.201939	1.16095	0.00349217
O88455	7-dehydrocholesterol reductase	Dhcr7	53.918	0.891688	0.784345	0.795128	0.602361	0.812144	0.701381	1.61529	1.37297	1.4512	1.20254	1.02067	1.16354	0.757785	0.722118	0.736255	0.938352	1.21557	1.21274	1.16791	0.194923	0.476609	0.00417388	0.556636	0.000823903	1.52821	0.00955676	1.00597	0.921129	0.658266	0.0379493	0.729653	0.00909804	0.954754	0.599845	1.31865	0.0612419
O88456	Calpain small subunit 1	Capns1	28.463	0.773314	0.794594	1.09028	0.914904	0.915155	0.980768	1.18144	1.1514	0.971883	0.874342	0.871057	1.06354	0.969244	0.980089	0.957012	1.31982	1.20263	0.961727	0.945696	0.603817	0.85055	0.108527	0.804362	0.166533	0.966485	0.619186	0.806198	0.147696	0.834155	0.206691	0.946332	0.653538	0.967135	0.277487	0.948493	0.694411
O88487	Cytoplasmic dynein 1 intermediate chain 2	Dync1i2	68.393	0.937508	0.912813	0.922686	0.910428	0.940021	0.726272	1.15612	1.15446	1.27918	0.892128	0.905103	0.76633	0.990736	1.00764	0.988173	1.12949	1.17408	1.22232	1.07618	0.429603	0.717796	0.0382564	0.772475	0.0135138	0.858369	0.0980947	0.727066	0.0150686	0.847033	0.0136645	1.0817	0.265136	0.862775	0.197725	1.01812	0.696894
O88502	High affinity cAMP-specific and IBMX-insensitive 3',5'-cyclic phosphodiesterase 8A	Pde8a	93.17
O88520	Leucine-rich repeat protein SHOC-2	Shoc2	64.892		1.07253	1.12178		1.21896	1.14151		0.527393	0.745509		1.3115	1.18043		1.25938	1.1156		0.563657	0.731237		0.225299		0.159724		0.186026		0.608071		0.0880305		0.0897081		0.216166		0.952153		0.923879
O88522	NF-kappa-B essential modulator	Ikbkg	47.972	0.992212	0.961575		0.964357	0.913773		1.04185	1.08067		0.937755	0.95047		0.934837	0.980539		1.12453	1.09803			0.355983		0.0776348		0.0777258		0.661771		0.0155877		0.0579559		0.241103		0.639501		0.1892
O88531	Palmitoyl-protein thioesterase 1	Ppt1	34.49	1.07077	1.00707	1.00105	0.913952	0.991681	0.976813	1.28054	1.21582	1.23097	0.865002	0.888445	0.819742	1.01333	0.956188	0.942088	0.935342	0.928004	0.93088	1.06815	0.117674	0.773328	0.0020474	0.826032	0.00277958	0.883769	0.0191328	0.920895	0.0712986	1.04201	0.207997	1.19653	0.00508431	0.989984	0.776415	1.33394	0.0024748
O88532	Zinc finger RNA-binding protein	Zfr	116.86	0.908686	0.951914	0.948231	1.19489	1.02521	0.945008	0.995424	1.02698	1.11974	0.796696	0.92349	0.819143	1.05617	1.03029	1.04718	1.08144	1.03602	1.16065	0.887435	0.23356	1.00731	0.964298	0.893924	0.0707934	0.810345	0.0396685	0.77463	0.0126146	0.955926	0.313877	1.10613	0.14131	1.01004	0.946079	0.958518	0.428872
O88533	Aromatic-L-amino-acid decarboxylase	Ddc	53.873	1.22939	1.12847	1.131	1.04115	1.21277	1.20162	0.500088	0.517527	0.614183	1.20796	1.31981	1.21714	1.14257	1.17103	1.18554	0.873661	0.637534	0.733941	1.00964	0.855877	2.11763	0.000965022	2.13805	0.00234894	1.07024	0.128334	1.66801	0.0215893	1.55854	0.0367094	0.931629	0.151152	0.987542	0.794963	0.726815	0.0537726
O88543	COP9 signalosome complex subunit 3	Cops3	47.832	0.840363	0.924838	0.85078	0.919852	1.03725	0.982748	1.00881	0.980243	1.01465	0.962557	1.04213	0.983398	1.00476	1.00333	1.01304	1.14383	1.03413	1.10671	0.889834	0.0656609	0.978743	0.588827	0.870919	0.0323398	0.989061	0.675357	0.909707	0.0710645	0.919769	0.10665	0.875471	0.0276049	0.973095	0.498877	0.914461	0.0825822
O88544	COP9 signalosome complex subunit 4	Cops4	46.284	0.912164	0.914259	0.96616	0.947047	0.938982	1.02629	1.0043	1.02761	0.955725	1.01268	0.998844	1.00951	0.966713	1.00993	1.01429	1.01873	1.07591	1.00462	0.958887	0.298119	0.974789	0.509028	0.934712	0.0781741	1.01007	0.578282	0.97476	0.352124	0.965044	0.250387	0.924378	0.0465081	0.973717	0.458776	0.963983	0.287396
O88545	COP9 signalosome complex subunit 6	Cops6	35.88	0.951754	0.893311	0.882093	0.965186	0.988579	1.03453	0.984289	1.00773	1.01253	1.01903	0.999721	1.0426	1.11074	1.00833	0.974843	1.01331	0.966672	0.972808	0.912612	0.0432488	0.994593	0.813228	0.907678	0.040547	0.989474	0.840322	1.03677	0.134016	1.04779	0.369385	0.890835	0.0220509	0.965863	0.501185	1.01753	0.377207
O88559	Menin	Men1	67.5	0.688753			0.917252			0.987265			1.30764			1.05026			0.999126
O88569	Heterogeneous nuclear ribonucleoproteins A2/B1	Hnrnpa2b1	37.402	1.01653	0.903709	0.940348	0.975678	1.01364	1.01003	1.04321	1.03614	1.0358	0.930574	1.04174	1.00618	1.00659	0.97514	0.988999	0.975807	0.98891	0.980233	0.953735	0.294585	0.962827	0.0841282	0.918282	0.12881	1.00262	0.967024	1.01139	0.788698	1.00875	0.456384	0.960413	0.446799	1.00964	0.568394	1.05779	0.000766279
O88587	Catechol O-methyltransferase	Comt	29.486	1.12916	1.17376	1.17749	1.42256	1.37357	1.4521	0.858325	0.824099	0.829004	0.911815	0.80277	0.813835	0.942342	1.01859	1.01749	0.693657	0.755731	0.731518	0.819261	0.000820642	1.69156	2.26412e-05	1.38583	6.24138e-05	0.848913	0.0339746	1.15934	0.0465263	1.36568	0.000971479	1.37652	0.0095244	1.42634	0.000763124	1.15155	0.0153432
O88597	Beclin-1	Becn1	51.588		0.949828			1.01141			1.08233			0.985842			0.966474			1.00116
O88630	Golgi SNAP receptor complex member 1	Gosr1	28.489	0.954062	1.01293	1.00233	1.10239	1.04521	1.0393	0.872792	0.983874	0.918544	0.939343	0.993863	0.941513	1.05094	1.06802	1.08781	1.09674	0.96659	1.01099	0.93173	0.0549339	1.14834	0.0371741	1.06995	0.178452	0.896454	0.0127827	0.935075	0.209844	1.04308	0.361206	1.03291	0.282284	0.993802	0.780327	0.902707	0.114393
O88643	Serine/threonine-protein kinase PAK 1	Pak1	60.736			0.817055			1.02844			1.2885			0.850561			0.91249			1.10266
O88653	Ragulator complex protein LAMTOR3	Lamtor3	13.553	1.01105	0.887689	0.901454	0.876035	0.920702	1.01466	1.03215	1.25228	1.21417	0.926395	1.05236	0.944459	1.35927	1.1127	1.17922	0.822318	0.773842	0.751895	0.996012	0.95184	0.803578	0.0478252	0.800374	0.0451112	0.800621	0.0442243	1.24495	0.0140545	1.55498	0.00863998	0.957914	0.492218	0.769996	0.0280554	1.49	0.0116418
O88662	Epithelial membrane protein 2	Emp2	19.747		0.66123	0.738338		0.693961	0.704733		1.19299	1.24123		1.28582	1.2441		1.01108	0.980689		1.12003	1.06099		0.990025		0.0101459		0.0404632		0.00889446		0.0606451		0.131529		0.0424812		0.00846072		0.0918216
O88668	Protein CREG1	Creg1	24.452
O88685	26S protease regulatory subunit 6A	Psmc3	49.548	0.924149	0.93703	0.906291	0.967473	0.966908	0.943047	1.09419	1.04722	1.05574	0.991836	0.932173	0.947822	1.01583	1.04525	1.03298	0.966811	1.09742	1.05673	0.961786	0.0394077	0.899999	0.00490303	0.865607	0.00147826	0.928176	0.0396307	0.920175	0.147228	0.99138	0.865113	0.96366	0.176541	0.929985	0.00356553	1.02441	0.578659
O88696	ATP-dependent Clp protease proteolytic subunit, mitochondrial	Clpp	29.8	1.16974	1.20137	1.15327	0.96271	1.00424	1.02141	0.863257	0.787375	0.838517	1.03028	1.04035	1.04282	0.959734	0.974871	0.949218	1.04475	0.985795	0.996869	1.17937	0.00245326	1.20055	0.00753609	1.4159	0.00198113	1.07963	0.00351261	1.02842	0.249645	0.952571	0.0967558	1.13198	0.00551626	1.03625	0.171605	0.822204	0.00601073
O88697	Serine/threonine-protein kinase 16	Stk16	34.381	0.97581		0.928853	0.978663		0.874991	1.15149		1.30795	0.824829		0.785389	1.00111		0.853697	1.07856		1.21802		0.705259		0.0814016		0.121641		0.314535		0.074397		0.173864		0.0402752		0.992981		0.519119
O88712	C-terminal-binding protein 1	Ctbp1	47.744	1.01531	0.979183	0.911425	0.973196	0.917283	1.03998	0.914666	0.957955	0.931352	1.09638	1.06584	1.18696	1.03612	1.06212	1.13392	0.943434	0.98408	0.810656	0.991625	0.874857	1.04511	0.360391	1.03636	0.393216	1.0362	0.449754	1.22314	0.0536883	1.18041	0.0859505	0.867652	0.0348886	0.906655	0.100105	1.02403	0.695116
O88735	Ensconsin	Map7	82.021	0.768545	0.878947	0.84408	0.820527	0.845317	0.889044	1.34398	1.28738	1.36823	0.748482	0.839197	0.785419	0.981849	0.924155	0.877071	1.32262	1.25253	1.20267	0.975217	0.608242	0.638788	0.000164746	0.622957	0.00228368	0.85269	0.0266089	0.628166	0.000497228	0.736688	0.00222718	1.04992	0.405618	0.918009	0.108562	1.0587	0.167178
O88736	3-keto-steroid reductase	Hsd17b7	37.316	0.915235	0.952743	0.964379	0.473026	0.561273	0.69844	1.42433	1.32688	1.08591	1.20794	1.09047	1.18074	0.54805	0.594437	0.728439	1.33588	1.33772	1.32805	1.63461	0.0442188	0.451573	0.00599262	0.738147	0.0622888	1.85958	0.0103967	0.869426	0.0445576	0.467538	0.0118935	0.814096	0.0100201	0.92614	0.593361	0.958883	0.611506
O88746	Target of Myb protein 1	Tom1	54.325	0.998169	1.11449	1.11858	0.961692	1.03314	0.941121	0.894375	0.810297	0.875322	1.1211	1.03998	1.08335	1.11179	1.03148	1.05175	0.931849	0.814395	0.872319	1.10058	0.116855	1.13797	0.0349151	1.25242	0.0104892	1.01546	0.648262	1.23901	0.0152229	1.22014	0.0183761	0.995935	0.915075	0.918914	0.0814041	0.985271	0.787436
O88792	Junctional adhesion molecule A	F11r	32.423	0.76427	0.902573	0.798841	0.89065	0.8987	0.92229	1.28974	1.27369	1.20621	0.861172	0.888356	0.909359	0.825323	0.924142	0.92777	1.33793	1.10927	1.24514	0.909296	0.184729	0.719337	0.000783742	0.654091	0.00634141	0.993147	0.900921	0.72011	0.0202673	0.725079	0.0113262	0.927337	0.254714	1.01285	0.752686	1.02093	0.721045
O88796	Ribonuclease P protein subunit p30	Rpp30	29.473	0.759874		0.825996	1.08815		0.943181	1.0511		1.13553	0.911541		0.905866	1.16616		0.977584	1.03665		1.18667		0.124949		0.475115		0.030306		0.318293		0.207459		0.766583		0.186277		0.690726		0.868042
O88803	Leukocyte cell-derived chemotaxin-2	Lect2	16.405
O88809	Neuronal migration protein doublecortin	Dcx	40.612		1.3737			1.03395			0.726011			1.14088			1.12824			0.643147
O88811	Signal transducing adapter molecule 2	Stam2	57.454	0.833731		0.900353	0.934968		0.924147	1.23963		1.17199	0.871623		0.952141	0.891152		0.887167	1.21182		1.11922		0.313074		0.0589212		0.0253197		0.680264		0.0548839		0.0922184		0.483225		0.0542963		0.560043
O88822	Lathosterol oxidase	Sc5d	35.062	0.632032		0.556891	0.784153		0.759671	1.39322		1.44633	1.3166		1.1651	0.807078		0.891109	0.977312		1.1398		0.133073		0.00184757		0.0320464		0.0440089		0.251164		0.160343		0.0140406		0.287748		0.145212
O88824	Protein JTB	Jtb	16.329	0.825999			0.866875			1.44856			0.78607			0.892651			1.1624
O88829	Lactosylceramide alpha-2,3-sialyltransferase	St3gal5	47.359		0.873628	0.875569		0.742665	0.789512		1.22442	1.24179		0.88751	0.823647		0.875758	0.780397		1.34961	1.43968		0.143559		0.0321628		0.0110147		0.679741		0.0107502		0.0298539		0.652437		0.39192		0.150504
O88833	Cytochrome P450 4A10	Cyp4a10	58.33	3.44844	2.72819	3.04086	0.445821	0.524728	0.473299	0.334632	0.557778	0.490054	0.989568	0.991694	0.98015	0.512106	0.711937	0.685426	0.379061	0.49252	0.468314	6.38398	5.51543e-05	1.0444	0.724484	6.66744	0.00212886	1.55091	0.049538	2.21018	0.00980752	1.42509	0.0599617	3.11253	0.00348765	0.756151	0.104548	1.03177	0.936169
O88843	Death domain-containing protein CRADD	Cradd	22.656
O88844	Isocitrate dehydrogenase [NADP] cytoplasmic	Idh1	46.674	1.04313	1.08073	1.0772	0.923853	0.934168	0.936426	0.871874	0.879435	0.865619	1.09903	1.08472	1.11616	0.922532	0.97454	0.992603	1.07059	0.998465	1.00169	1.14551	0.00313409	1.06783	0.000468195	1.22321	0.000973183	1.14196	0.0165799	1.07463	0.0721441	0.941035	0.127286	0.970047	0.101314	0.967046	0.269852	0.852214	0.0166536
O88848	ADP-ribosylation factor-like protein 6	Arl6	20.959	0.883762			1.03072			1.03142			0.935946			1.07387			1.05089
O88851	Putative hydrolase RBBP9	Rbbp9	20.911	0.984079	1.041	1.08681	1.07447	1.11299	1.09218	0.869233	0.82197	0.797485	1.1062	1.08409	1.1263	1.08807	1.1234	1.09068	0.88292	0.808815	0.821767	0.948848	0.197525	1.31782	0.00348007	1.25041	0.00452023	1.00437	0.787419	1.31951	0.00399816	1.31376	0.00457764	0.938279	0.142329	0.993186	0.661114	0.990128	0.803364
O88856	Protein-tyrosine sulfotransferase 2	Tpst2	42.067	1.0719			1.06537			0.933496			0.800379			0.969857			1.18409
O88876	Short-chain dehydrogenase/reductase 3	Dhrs3	33.652	0.892727	1.02368	1.00174	0.830603	0.896343	0.91004	0.986393	0.928903	0.93441	1.07839	1.08745	1.09985	0.90172	1.01982	1.03071	1.27255	1.05381	1.01902	1.10662	0.131183	0.925353	0.0933814	1.02402	0.666976	1.10617	0.136733	0.976178	0.807013	0.882484	0.221835	0.893578	0.112358	0.893214	0.105547	0.851833	0.144934
O88879	Apoptotic protease-activating factor 1	Apaf1	141
O88888	Amyloid beta A4 precursor protein-binding family A member 3	Apba3	60.717
O88908	Sterol O-acyltransferase 2	Soat2	60.597	1.02845	0.908631	0.926321	0.847716	0.857565	0.863106	0.992103	1.11591	1.14549	1.03965	1.06732	1.09189	1.14182	1.02862	1.03587	1.00397	0.967842	0.997045	1.11487	0.105602	0.789422	0.0322067	0.880099	0.0969229	0.997674	0.972466	1.07747	0.0161615	1.07998	0.142596	0.895134	0.0865134	0.80104	0.0204243	1.09588	0.173255
O88947	Coagulation factor X	F10	54.017	0.707612	0.711224	0.669288	0.931212	0.979891	1.07987	1.22518	1.28218	1.2789	0.727559	0.728763	0.698255	1.15362	1.02649	1.0537	1.23987	1.22843	1.17613	0.698142	0.00637954	0.789955	0.0225588	0.551501	3.0101e-05	0.666265	0.00320037	0.591197	1.98788e-05	0.887331	0.0583258	0.969157	0.265521	0.924905	0.235547	1.03892	0.157402
O88952	Protein lin-7 homolog C	Lin7c	21.834	1.05394	0.968271	1.02712	0.965525	0.9317	0.781032	1.15596	1.26283	1.34014	0.840687	0.79108	0.789578	0.935938	0.794634	0.809919	1.05543	1.15672	1.21881	1.13855	0.168737	0.712506	0.0166897	0.811222	0.0216293	0.953101	0.478976	0.705734	0.00565168	0.740461	0.0116612	1.25935	0.00239293	1.05423	0.573699	1.09559	0.203833
O88958	Glucosamine-6-phosphate isomerase 1	Gnpda1	32.549	0.938332	0.922338	0.879081	0.990367	0.990771	1.00017	0.649027	0.710104	0.653451	1.41819	1.46501	1.49177	1.25742	1.30549	1.29457	0.741797	0.687725	0.658231	0.918977	0.0457408	1.48133	0.0049149	1.36131	0.00159976	1.13415	0.00317016	2.09554	0.00055452	1.84767	0.00146357	0.626233	7.39107e-05	0.772864	0.000982405	0.963994	0.46967
O88962	7-alpha-hydroxycholest-4-en-3-one 12-alpha-hydroxylase	Cyp8b1	57.706	2.46079	2.67819	2.89949	0.656068	0.624334	0.547069	0.579705	0.49809	0.486456	1.07021	1.10467	1.13286	0.550662	0.514881	0.529247	0.677519	0.598311	0.502582	4.39868	3.78015e-05	1.16827	0.113912	5.13886	2.71333e-05	2.07409	1.14375e-05	1.85994	0.0158455	0.896749	0.360346	2.4302	0.00114346	1.1459	0.120179	0.879577	0.304488
O88967	ATP-dependent zinc metalloprotease YME1L1	Yme1l1	80.027	1.0321	1.1127	1.01945	0.970992	0.970922	0.996138	0.962302	0.963384	0.957746	0.99829	0.963545	0.977887	0.975951	1.02966	1.03167	1.00005	0.989656	1.04499	1.07699	0.104275	1.01894	0.154854	1.09739	0.0772681	0.967878	0.213967	0.968705	0.195763	1.00085	0.97559	1.07638	0.102715	0.967328	0.20455	0.950156	0.0910778
O88968	Transcobalamin-2	Tcn2	47.585		0.97107			1.01916			1.02361			0.927163			1.01713			1.03696
O88983	Syntaxin-8	Stx8	26.925	0.955894	0.945215	0.951165	0.957458	0.958532	1.01997	0.878022	1.04918	1.02105	1.04753	0.978788	1.01329	1.0698	1.02656	1.0546	1.06559	1.0534	0.974201	0.971498	0.305066	0.995831	0.980369	0.967447	0.641637	0.964662	0.204865	0.982678	0.647911	1.01868	0.580817	0.938367	0.0803179	0.931764	0.0557996	0.953141	0.478696
O88986	2-amino-3-ketobutyrate coenzyme A ligase, mitochondrial	Gcat	44.93	1.21338	1.20933	1.19076	1.09821	1.07952	1.07907	0.621764	0.650897	0.684471	1.37652	1.42552	1.38779	1.04637	1.05345	1.05635	0.60179	0.58562	0.645607	1.10952	0.000222572	1.66406	0.00209185	1.84631	0.00139929	1.32751	0.000719389	2.28576	0.00036811	1.72184	0.00262885	0.862439	0.000985353	1.03188	0.0179339	1.06771	0.177999
O89001	Carboxypeptidase D	Cpd	152.4
O89016	ATP-binding cassette sub-family D member 4	Abcd4	68.582
O89017	Legumain	Lgmn	49.372	0.865681	0.887502	0.934885	0.97201	1.05243	1.04475	1.00057	1.04346	1.02515	0.94027	0.962595	1.00143	1.15197	1.07152	1.06742	0.912954	0.937152	0.94423	0.875823	0.0180409	1	0.987356	0.875827	0.013317	0.882523	0.0183278	1.03935	0.161959	1.17771	0.0125326	0.925548	0.0590298	0.932627	0.120622	1.09836	0.00451709
O89020	Afamin	Afm	69.378	0.564725	0.505633	0.517043	0.882178	0.961259	0.933789	1.42141	1.37127	1.36637	0.669789	0.647252	0.663873	1.03557	1.02929	1.00025	1.40953	1.43824	1.41599	0.571578	0.000293304	0.667754	0.000814826	0.381673	0.000343335	0.64628	8.03959e-06	0.464592	3.60144e-06	0.718872	7.48659e-05	0.801348	0.0157354	0.90608	0.0430923	0.975441	0.176044
O89023	Tripeptidyl-peptidase 1	Tpp1	61.341			1.16541			1.09785			1.08662			0.809917			1.05299			0.805295
O89026	Roundabout homolog 1	Robo1	176.4		0.699969			0.965776			1.4191			0.754274			0.796493			1.31926
O89050	Muskelin	Mkln1	84.877			0.947318			1.02174			0.931245			1.13468			0.910151			1.0562
O89051	Integral membrane protein 2B	Itm2b	30.26		0.909145	0.993399		0.890958	0.869034		1.04752	1.0233		1.0393	1.1095		1.01302	0.964041		1.08496	1.00047		0.317261		0.0109973		0.288778		0.189274		0.622582		0.401586		0.167707		0.0864726		0.903244
O89053	Coronin-1A	Coro1a	50.989	0.664017	0.767121	0.77477	0.597568	0.697641	0.716165	1.34405	1.24729	1.21603	1.30855	1.2755	1.30119	0.86368	0.843499	0.855457	1.10376	1.11538	1.0767	1.09672	0.28552	0.528284	0.00198516	0.579377	0.00174545	1.51612	2.67549e-06	1.17883	0.000360393	0.777534	0.000106195	0.567764	0.00656067	0.784885	0.0472969	1.1552	0.0302635
O89079	Coatomer subunit epsilon	Cope	34.567	0.885209	0.866463	0.907383	0.999442	1.00819	1.0046	1.20267	1.1637	1.19705	0.89282	0.9304	0.932226	0.952352	0.888503	0.881344	1.01037	1.06209	1.10871	0.882753	0.00926695	0.845319	0.00239786	0.746207	9.92308e-05	1.01221	0.686206	0.866174	0.0176639	0.855723	0.0130857	0.965018	0.140581	1.10654	0.0522741	1.12016	0.0376562
O89086	RNA-binding protein 3	Rbm3	16.604	0.827819	0.817031	0.600479	0.995454	1.01467	0.973354	1.33289	1.31939	1.30757	0.836005	0.85033	0.856258	0.919375	0.896137	0.883917	1.13908	1.08225	1.33572	0.752588	0.104942	0.753432	0.000334441	0.567024	0.0311048	0.9419	0.0173046	0.714806	0.0332169	0.758897	0.0462363	0.883086	0.327157	1.10522	0.00388196	1.11324	0.220279
O89103	Complement component C1q receptor	Cd93	69.354			0.876516			1.01243			1.23967			0.804394			0.941782			1.108
O89106	Bis(5'-adenosyl)-triphosphatase	Fhit	17.234		0.939184	0.871541		0.94762	0.908991		1.22296	1.27835		1.09289	0.925196		0.846708	0.871704		0.948536	1.12245		0.625628		0.0103689		0.0301742		0.302735		0.847736		0.266526		0.4085		0.106662		0.246121
O89110	Caspase-8	Casp8	55.356	0.956264	0.881939	0.9155	0.815805	0.859037	0.815511	1.28873	1.20506	1.24204	0.859832	0.92092	0.906605	0.90495	0.932065	0.939287	1.17283	1.17064	1.25615	1.10575	0.0297228	0.666612	0.000107705	0.737105	0.000652345	0.967963	0.25642	0.746567	0.000760896	0.771276	0.00240714	1.02469	0.481579	0.897004	0.00925577	1.03784	0.28685
O89112	LanC-like protein 1	Lancl1	45.341	0.958775	1.09297	0.877614	1.01416	0.957341	1.07071	0.980144	0.974826	0.949722	0.910162	0.991139	0.932373	0.954355	1.02943	0.979232	1.17031	1.03187	1.08662	0.962905	0.608096	1.04734	0.293939	1.00849	0.950885	0.956347	0.256075	0.861614	0.0345212	0.900944	0.0863709	1.03377	0.69759	1.02672	0.550493	0.883208	0.069479
P00158	Cytochrome b	Mt-Cyb	43.209			1.22423			1.32119			0.670733			1.24643			1.04907			0.554181
P00186	Cytochrome P450 1A2	Cyp1a2	58.183	1.78422	1.79091	1.74187	0.982507	0.984485	0.973144	0.332296	0.537091	0.528627	1.15343	1.14266	1.14456	0.9316	0.977004	0.988676	0.78221	0.687671	0.658918	1.80842	2.71194e-05	2.10308	0.0396199	3.80325	0.0129552	1.18755	0.00955695	1.61625	0.0110214	1.36099	0.0175721	1.54534	0.000112595	1.01479	0.497646	0.656715	0.0955044
P00329	Alcohol dehydrogenase 1	Adh1	39.771	0.767408	0.839784	0.808264	1.133	1.12838	1.13952	0.825759	0.896792	0.917323	1.08368	1.04238	1.02426	1.23379	1.1565	1.12469	0.865037	0.891968	0.914862	0.71024	0.00531347	1.28828	0.0148493	0.914989	0.101282	0.896259	0.036777	1.17907	0.00209606	1.31555	0.00243956	0.766732	0.00203093	0.967547	0.360548	0.988026	0.744852
P00375	Dihydrofolate reductase	Dhfr	21.606	0.981849	0.929613	0.936782	0.982983	1.02952	1.02211	0.994705	0.949573	0.955321	0.970866	1.03203	1.07476	1.02003	1.03056	1.00604	0.972884	0.995494	1.00156	0.938585	0.048336	1.04656	0.0902205	0.982289	0.469976	1.00688	0.859217	1.03627	0.360514	1.02919	0.0661774	0.92546	0.104026	0.992797	0.676336	0.976318	0.244579
P00405	Cytochrome c oxidase subunit 2	Mtco2	25.976	1.27424	1.13982	1.21251	1.12725	1.12478	1.15961	0.615177	0.656965	0.651975	1.19008	1.15146	1.2239	1.01867	1.02888	1.05429	0.701144	0.750541	0.69139	1.063	0.196264	1.77309	0.000198568	1.8848	0.000223249	1.14946	0.00518651	1.6637	0.000169664	1.44738	0.00165584	1.01715	0.686931	1.09987	0.00256639	0.89783	0.0321896
P00493	Hypoxanthine-guanine phosphoribosyltransferase	Hprt1	24.57	1.05893	1.02814	1.02013	0.902111	0.90313	0.880513	1.11152	1.0506	1.06763	0.906819	0.913635	0.950801	0.91005	0.871148	0.89953	1.05752	1.1664	1.14967	1.15692	0.000769165	0.831568	0.00248853	0.962059	0.139593	1.03377	0.167966	0.821454	0.0115118	0.79462	0.0086143	1.12123	0.00429617	1.00187	0.905592	0.95736	0.302939
P00687	Alpha-amylase 1	Amy1	57.643		1.09105			1.19827			0.916489			0.995372			0.96546			0.858809
P00688	Pancreatic alpha-amylase	Amy2	57.318	1.02793		1.1268	0.967372		0.620298	0.890926		0.399859	1.04747		1.80007	1.1411		1.59795	0.933128		0.484467		0.370754		0.640233		0.377453		0.963686		0.239413		0.240039		0.531382		0.193637		0.840123
P00848	ATP synthase subunit a	Mtatp6	25.095		1.00549	1.00589		0.993662	1.07032		0.853507	0.889229		1.12074	0.979673		1.16733	1.17071		0.870594	0.894078		0.621496		0.0857129		0.0902638		0.350756		0.226694		0.028298		0.651143		0.182966		0.664135
P00920	Carbonic anhydrase 2	Ca2	29.032	0.848532	0.8042	0.836643	1.06504	1.01736	0.949962	1.17507	1.18947	1.27731	0.874768	0.91175	0.897721	0.962521	0.935278	0.980325	1.04381	1.04775	1.0928	0.820937	0.0142766	0.832643	0.0137406	0.683547	0.000661765	0.932635	0.0193528	0.842944	0.00100868	0.90383	0.00741759	0.927404	0.0226689	1.05359	0.259648	1.14367	0.0186124
P01139	Beta-nerve growth factor	Ngf	27.076
P01592	Immunoglobulin J chain	Jchain	18.013	1.2101	1.02222	1.14611	0.711913	0.667944	0.676777	0.791093	0.767951	0.614726	1.27071	1.69331	1.64593	0.82349	0.821298	0.874696	1.14383	1.03229	1.04505	1.6427	0.004663	0.946114	0.600627	1.55419	0.0137916	1.82972	0.0186116	1.43114	0.0486292	0.782165	0.00530731	0.732859	0.0586223	0.816292	0.002026	0.674839	0.0248398
P01630	Ig kappa chain V-II region 7S34.1	---	12.496	1.05956	1.04355		0.879744	0.993917		1.0095	1.06175		1.05869	1.04275		0.89627	1.01521		1.07536	0.852877			0.301415		0.318801		0.64793		0.361539		0.570294		0.979399		0.948074		0.84066		0.622096
P01631	Ig kappa chain V-II region 26-10	---	12.273	1.09913	1.18885	1.0682	0.519706	0.672715	0.643217	0.962856	0.800929	0.799735	1.0175	1.25616	1.26573	1.10497	0.883769	0.907453	1.2673	1.18747	1.2874	1.82835	0.00877785	0.716062	0.0316031	1.30921	0.0294157	1.22208	0.116382	0.945813	0.496335	0.773935	0.0530989	0.948239	0.578104	0.633811	0.0130556	0.685036	0.0148996
P01633	Ig kappa chain V19-17	Igk-V19-17	16.433	1.0923			0.752204			0.959022			1.33299			0.866642			0.941421
P01635	Ig kappa chain V-V region K2 (Fragment)	---	12.581	0.902456	0.947062	1.0074	0.854596	0.810787	0.839701	0.748728	0.86836	0.825962	1.276	1.18096	1.26697	1.10832	1.00607	1.06007	1.0779	1.17068	0.997485	1.14045	0.0366341	1.02539	0.611044	1.16941	0.0482574	1.17309	0.0132462	1.14721	0.0755309	0.97794	0.721922	0.767178	0.00338599	0.789137	0.00448069	0.752618	0.0111519
P01636	Ig kappa chain V-V region MOPC 149	---	12.03
P01638	Ig kappa chain V-V region L6 (Fragment)	---	12.986	0.927964			0.805837			0.758985			1.80356			0.891359			0.714388
P01639	Ig kappa chain V-V region MOPC 41	Gm5571	14.311		0.982018			0.666313			0.595718			1.04441			1.17679			1.49183
P01645	Ig kappa chain V-V region HP 93G7	---	11.954		0.869945	0.96017		0.582334	0.495893		0.641301	0.475833		1.85336	1.90222		0.976726	0.974143		1.07229	1.22178		0.0449134		0.889527		0.155954		0.0117694		0.0737458		0.246518		0.0322562		0.0852045		0.0887354
P01647	Ig kappa chain V-V region HP 124E1	---	11.965	0.631481			0.878095			0.610681			1.76395			0.934904			1.00551
P01656	Ig kappa chain V-III region MOPC 70	---	11.904
P01660	Ig kappa chain V-III region PC 3741/TEPC 111	---	12.099
P01668	Ig kappa chain V-III region PC 7210	---	11.95
P01680	Ig kappa chain V-IV region S107B	---	13.722	1.21874	1.04127	1.11089	0.725851	0.827091	0.825634	0.946671	0.882501	0.91652	1.27841	1.32806	1.26017	0.735551	0.97601	0.909317	1.03863	0.951006	0.979774	1.41719	0.00523436	0.866294	0.0601761	1.2277	0.0312809	1.47532	0.0392943	1.30216	0.00218204	0.882626	0.258819	0.871791	0.0802878	0.907549	0.407345	0.924659	0.0801864
P01723	Ig lambda-1 chain V region	---	12.222	0.871679		0.860266	0.723457		0.740072	0.685834		0.883214	1.45794		1.39446	0.941376		0.921518	1.24425		1.17918		0.013136		0.710985		0.553561		0.0122445		0.0456903		0.0385313		0.0181316		0.00420921		0.164426
P01728	Ig lambda-2 chain V region	---	12.222		0.893422			0.692202			0.875066			1.36921			0.914689			1.23268
P01747	Ig heavy chain V region 36-65	---	13.307	1.10046	1.05672	1.02456	0.685271	0.677832	0.683228	0.889334	0.706598	0.797437	1.09723	1.019	1.09469	0.947712	1.20308	1.05211	1.24629	1.30568	1.31319	1.55485	0.00177653	0.855	0.148622	1.3294	0.0391854	1.00251	0.933887	0.830738	0.00483831	0.828661	0.101002	0.990912	0.792773	0.638899	0.0232132	0.619218	0.014124
P01786	Ig heavy chain V region MOPC 47A	---	12.374
P01806	Ig heavy chain V region 441	---	12.911
P01820	Ig heavy chain V region PJ14	---	12.447	1.09588			0.414531			0.59991			2.10856			0.692823			0.924354
P01831	Thy-1 membrane glycoprotein	Thy1	18.08		0.836409			0.964711			1.0863			1.06803			0.789276			1.23535
P01837	Ig kappa chain C region	---	11.778	0.926511	0.948152	0.987704	0.673256	0.635435	0.640217	0.837012	0.774185	0.736118	1.55768	1.38741	1.50802	0.818037	0.871762	0.89212	1.07039	1.15822	1.1057	1.4687	0.00012372	0.830271	0.022737	1.21942	0.0182542	1.72473	0.00034792	1.33554	0.00368176	0.774349	0.00188804	0.64278	0.00132866	0.75483	0.00145407	0.703989	0.00277509
P01843	Ig lambda-1 chain C region	---	11.575	0.692755	0.945461	1.00928	0.650376	0.898651	0.741937	0.847222	0.761607	0.968837	1.62096	1.22722	1.30625	0.823686	1.05301	0.962442	1.24612	1.1092	1.00259	1.15563	0.401986	0.888775	0.360326	1.02709	0.898639	1.46327	0.0278821	1.23721	0.122774	0.845509	0.152398	0.637272	0.0381141	0.806921	0.143254	0.76764	0.0479459
P01864	Ig gamma-2A chain C region secreted form	---	36.595	0.84139	0.864374	0.868272	0.691103	0.636681	0.648507	0.844387	0.73344	0.715807	1.35413	1.25982	1.36296	1.00937	1.07949	1.0483	1.36525	1.38018	1.349	1.30246	0.00384837	0.861642	0.0859616	1.12225	0.144746	1.26768	0.00222243	0.971296	0.360191	0.766203	0.00252933	0.647246	0.00114829	0.629961	0.000180371	0.560184	0.00699843
P01867	Ig gamma-2B chain C region	Igh-3	44.259	0.807972	0.822634	0.790095	0.686042	0.746674	0.713029	0.8627	0.769586	0.836537	1.42298	1.33643	1.28072	0.948182	1.04399	1.06698	1.19781	1.20452	1.22406	1.12814	0.0230788	0.869137	0.0338013	0.980508	0.647533	1.32067	0.0045896	1.11409	0.0669457	0.843579	0.0383529	0.599165	0.00128798	0.701418	0.00217109	0.680793	0.00622438
P01868	Ig gamma-1 chain C region secreted form	Ighg1	35.704	1.18065	1.26174	1.21373	1.08913	1.02105	1.06276	1.16511	1.21828	1.15481	0.939326	0.990134	0.948217	0.72272	0.654289	0.727964	0.862697	0.842638	0.839138	1.15228	0.00624943	0.896766	0.0125786	1.03333	0.268995	1.36708	0.00453652	1.13095	0.0064922	0.827273	0.0253475	1.27051	0.000785164	1.50735	0.00161152	1.39054	0.000388244
P01872	Ig mu chain C region	Ighm	49.971	0.81815	0.874773	0.866301	0.660346	0.680691	0.646757	0.846153	0.81112	0.806403	1.48746	1.71233	1.71918	0.902268	0.835265	0.813872	1.20439	1.05106	1.07562	1.28747	0.000973364	0.806841	0.00053906	1.03878	0.222805	1.92795	0.000723304	1.47669	0.00377243	0.765942	0.00879959	0.520277	0.00168207	0.779098	0.0062529	0.739606	0.011559
P01878	Ig alpha chain C region	---	36.875	0.905844	1.09187	1.0098	0.692098	0.752448	0.706615	0.784351	0.849283	0.804584	1.82888	1.52193	1.65374	0.710485	0.856272	0.784664	1.01408	0.996845	0.968716	1.39809	0.0133664	0.882267	0.0220204	1.23349	0.0454077	2.12831	0.000566832	1.67958	0.00746613	0.789161	0.0403893	0.600954	0.00256524	0.914834	0.246024	0.818292	0.00412515
P01887	Beta-2-microglobulin	B2m	13.779	0.755775	0.772195	0.757511	0.876837	0.978397	0.906879	1.28577	1.15862	1.1974	0.849908	0.853231	0.873848	0.981716	0.97633	0.957538	1.19217	1.18109	1.18518	0.827439	0.0242906	0.758451	0.00348879	0.627572	0.00306333	0.883866	0.000472772	0.724192	0.000260333	0.819346	0.000456626	0.886881	0.000541643	0.947362	0.227518	1.02342	0.545294
P01898	H-2 class I histocompatibility antigen, Q10 alpha chain	H2-Q10	37.251	0.69202	0.658443	0.705524	0.913889	0.965428	0.975211	1.40442	1.33433	1.31679	0.677888	0.713679	0.708723	0.910989	0.9532	0.907333	1.35941	1.36879	1.37548	0.720255	0.000339764	0.70386	0.000238834	0.506959	1.85526e-05	0.757811	0.000252761	0.511805	0.000351711	0.675373	0.00106205	0.978906	0.459676	1.02995	0.319379	0.988265	0.600339
P01899	H-2 class I histocompatibility antigen, D-B alpha chain	H2-D1	40.836	0.805673	0.74103	0.883638	0.961686	0.875414	0.921823	1.04677	1.07291	0.944788	1.03264	1.09807	0.972106	0.988035	1.06133	1.07336	1.14461	1.12627	1.17902	0.880902	0.110111	0.900294	0.101129	0.79307	0.0246283	0.993627	0.881761	0.899394	0.0783987	0.905163	0.0416086	0.783269	0.020674	0.8835	0.030059	0.888278	0.0785476
P01900	H-2 class I histocompatibility antigen, D-D alpha chain	H2-D1	41.11
P01901	H-2 class I histocompatibility antigen, K-B alpha chain	H2-K1	41.301	0.792134	0.734923	0.773336	0.862686	0.964841	0.979452	1.09027	1.01552	1.05503	1.00252	1.04324	1.00888	1.01172	0.982993	1.02333	1.1569	1.16229	1.16757	0.819527	0.0210629	0.888056	0.0765306	0.727786	0.000471968	1.01213	0.52229	0.876067	0.00658714	0.865568	0.00500596	0.753082	0.00123275	0.930068	0.199599	0.906517	0.0387906
P01942	Hemoglobin subunit alpha	Hba	15.085	0.883771	0.912217	0.928625	1.04784	1.03883	1.04011	1.21531	1.16137	1.14708	0.914759	0.87905	0.923905	0.919013	0.914318	0.911171	1.00517	1.02072	1.00919	0.871379	0.0090065	0.887341	0.0190707	0.77321	0.000424915	0.990239	0.578764	0.895435	0.0126181	0.904262	0.000260154	1.00254	0.908966	1.13929	3.99418e-06	1.16102	0.00981757
P02463	Collagen alpha-1(IV) chain	Col4a1	160.68	0.596366	0.64437	0.690418	0.902682	0.959758	0.85443	1.15219	1.3154	1.36464	0.69843	0.791137	0.742618	1.02876	0.990454	1.00744	1.29952	1.20163	1.33417	0.710801	0.0037643	0.708952	0.00779093	0.503924	0.000606019	0.73751	0.00879722	0.582007	0.000380632	0.789151	0.0104997	0.865141	0.060487	0.897649	0.0713071	0.999195	0.970151
P02468	Laminin subunit gamma-1	Lamc1	177.3	0.778776	0.766161	0.791222	0.813068	0.808231	0.814992	1.34987	1.54965	1.46572	0.788717	0.720428	0.73646	0.936034	0.848667	0.813394	1.33084	1.30903	1.26647	0.9589	0.0379951	0.558111	0.00459133	0.535173	0.00279484	0.864328	0.0521653	0.57486	0.000338778	0.665095	0.00544414	1.04033	0.275631	0.937722	0.271123	1.11747	0.0982363
P02469	Laminin subunit beta-1	Lamb1	197.09	0.646592	0.660344	0.681081	0.6754	0.753934	0.658626	1.54751	1.61478	1.58049	0.678913	0.600865	0.698522	0.667307	0.790657	0.784894	1.67415	1.50198	1.51899	0.952133	0.373837	0.44024	0.00126531	0.419167	2.31025e-06	0.882044	0.161283	0.421352	0.000189071	0.477699	0.000867663	1.00491	0.899869	0.930937	0.371225	1.01015	0.784127
P02772	Alpha-fetoprotein	Afp	67.337	0.330045	0.345719	0.373988	0.513073	0.621904	0.65306	2.47324	2.19905	2.13791	0.244806	0.295894	0.306594	0.620588	0.611019	0.665355	1.67321	1.78224	1.75026	0.587098	0.00821336	0.262553	0.000337192	0.154144	7.77053e-06	0.446659	0.00334137	0.162763	0.000761871	0.3644	1.51582e-05	1.23895	0.0696125	0.942579	0.485168	1.30822	0.015595
P02798	Metallothionein-2	Mt2	6.1153	0.368177	0.212988	0.170903	1.51854	1.42516	1.70966	1.19776	1.39593	1.18629	0.716721	0.658673	0.607573	1.58853	1.31521	1.7364	0.457522	0.800071	0.607243	0.161619	0.0112195	1.23105	0.050266	0.198961	0.0145282	0.42735	0.00224436	1.06335	0.656998	2.48823	0.0146297	0.379264	0.0414774	1.00285	0.950145	2.02698	0.0352453
P02802	Metallothionein-1	Mt1	6.0181	0.253832	0.237793	0.237027	1.90089	1.525	1.48475	1.26072	1.35014	1.32824	0.517414	0.555787	0.571419	1.61572	1.47647	1.50957	0.496567	0.766192	0.815184	0.148382	0.000827425	1.24664	0.102855	0.18498	6.76406e-07	0.357389	1.46434e-05	0.791465	0.306212	2.21458	0.0313609	0.443053	4.49772e-05	1.06712	0.53486	1.89567	0.0490139
P03888	NADH-ubiquinone oxidoreductase chain 1	Mtnd1	36.059			1.05671			1.12057			0.791167			1.15888			1.09691			0.802857
P03893	NADH-ubiquinone oxidoreductase chain 2	Mtnd2	38.752			0.964175			1.29262			0.523647			1.62571			1.02895			0.625933
P03899	NADH-ubiquinone oxidoreductase chain 3	Mtnd3	13.219	1.31736	1.31348	1.13994	1.22995	1.13511	0.911078	0.524532	0.597222	0.876023	1.2988	1.19474	0.985387	1.02125	1.11936	1.08919	0.629406	0.690406	0.997895	1.15098	0.244318	1.63989	0.0589724	1.88749	0.0407705	1.07713	0.496863	1.50102	0.0763058	1.39354	0.125037	1.08389	0.431927	1.01434	0.945428	0.861963	0.505566
P03911	NADH-ubiquinone oxidoreductase chain 4	Mtnd4	51.881	1.15091	0.946628	1.15019	1.2582	1.00612	1.07848	0.693861	0.87225	0.745381	1.07058	1.0033	1.24391	1.0215	1.06912	1.0732	0.756981	0.990526	0.743167	0.971562	0.773362	1.44616	0.0174716	1.40504	0.0221893	1.04867	0.567455	1.33209	0.068611	1.27027	0.112452	0.978884	0.825842	1.05657	0.525109	0.928059	0.575847
P03921	NADH-ubiquinone oxidoreductase chain 5	Mtnd5	68.474
P03930	ATP synthase protein 8	Mtatp8	7.7662	1.47269			1.1693			0.558409			0.933921			1.19199			0.745398
P03953	Complement factor D	Cfd	28.057	0.850493	0.825812	0.831848	0.68764	0.891416	0.787178	0.977199	1.08945	1.04761	1.15634	0.972875	1.00693	1.01247	0.905877	1.02675	1.26581	1.28305	1.21943	1.05998	0.485004	0.759806	0.0487963	0.805376	0.0155757	1.06487	0.407543	0.832245	0.0621433	0.781548	0.0150773	0.799757	0.049245	0.803448	0.0773836	0.826439	0.0137428
P03958	Adenosine deaminase	Ada	39.991	1.09928	1.1898	1.20635	1.02589	1.08295	1.16152	0.597743	0.667749	0.640457	1.47805	1.18176	1.27867	1.18884	1.12304	1.16435	0.597811	0.712064	0.600137	1.06882	0.223199	1.71587	0.000388865	1.83396	0.000163116	1.13298	0.201281	2.06203	0.0012434	1.82	0.00573411	0.887505	0.212295	0.940782	0.220781	0.997873	0.99756
P03975	IgE-binding protein	Iap	62.747	0.740376	0.877984		0.779424	0.882484		1.01231	0.861586		0.784274	0.953666		0.897554	1.16335		1.75765	1.23432			0.815918		0.370139		0.337193		0.419241		0.152551		0.248233		0.643733		0.326998		0.195412
P03977	Ig kappa chain V-III region 50S10.1	---	12.042	0.845629	0.640874	0.758135	0.427955	0.35944	0.657941	0.558813	0.5329	0.845251	2.67014	2.26179	1.55801	0.564994	0.846312	0.841725	0.694826	1.33143	1.30617	1.55302	0.105395	0.746186	0.262943	1.15884	0.398419	2.88054	0.00781101	1.94751	0.0671374	0.676095	0.23261	0.345864	0.0103361	0.641507	0.114879	0.581248	0.122788
P03987	Ig gamma-3 chain C region	---	43.929	1.26545	1.2083	1.22105	0.634372	0.661534	0.726567	0.717594	0.714765	0.885054	2.13754	2.2325	1.61433	0.4742	0.565179	0.904212	0.646833	0.67037	0.769076	1.82688	0.00193857	0.872729	0.195883	1.59437	0.0185382	3.07903	0.0128008	2.86845	0.00274596	0.931606	0.641295	0.617409	0.0410209	1.04059	0.732096	1.11079	0.312982
P04117	Fatty acid-binding protein, adipocyte	Fabp4	14.65	0.661405	0.656105	0.695909	0.868962	0.787302	0.770401	1.12975	1.35729	1.3959	0.624016	0.611295	0.650339	1.17631	1.06723	1.06651	1.43074	1.38248	1.30325	0.829706	0.0216639	0.624956	0.00758918	0.51853	0.00675807	0.569674	0.000493583	0.458074	5.49626e-05	0.804097	0.00735246	1.06776	0.0646773	0.733121	0.00342492	0.943267	0.458461
P04441	H-2 class II histocompatibility antigen gamma chain	Cd74	31.557		0.725689	0.802788		0.782715	0.799351		1.47147	1.43614		0.948046	0.979945		0.737408	0.800147		1.28701	1.14873		0.607058		0.000786048		0.0392903		0.0784881		0.130449		0.0284974		0.10905		0.601833		0.183199
P04627	Serine/threonine-protein kinase A-Raf	Araf	67.581	0.912336	0.876987	0.886113	1.03838	1.04786	1.04954	1.03546	1.13339	1.09612	0.897557	0.939208	0.925639	1.02416	1.00511	0.994845	1.04713	1.03089	1.04007	0.853197	0.00329328	0.960433	0.270355	0.819439	0.00809231	0.913458	0.0075399	0.885928	0.00687823	0.969861	0.0488702	0.968517	0.149088	1.03692	0.0368679	1.0471	0.225259
P04919	Band 3 anion transport protein	Slc4a1	103.13	0.78806	0.887872	0.851536	1.11302	1.07382	1.09692	1.19955	1.17908	1.1949	0.83901	0.797576	0.823312	0.979646	0.980523	1.01367	1.05791	1.03105	1.00412	0.769686	0.0118131	0.918914	0.00572454	0.707276	0.00879575	0.827179	0.000727893	0.79529	0.000409799	0.961448	0.110887	1.02747	0.545902	1.10422	0.00299253	1.15533	0.00587524
P04925	Major prion protein	Prnp	27.977			0.849746			0.72264			1.02211			1.0123			1.0201			1.32906
P04938	Major urinary protein 11	Mup11	17.559
P04939	Major urinary protein 3	Mup3	21.464	1.78125	1.75611	1.77593	2.06821	2.02319	1.82005	0.627498	0.474825	0.546745	0.553281	0.519741	0.53035	0.783422	0.92408	0.911741	0.376196	0.415163	0.438657	0.898814	0.114946	3.58472	0.000871499	3.222	0.00455262	0.612151	0.00642271	1.30354	0.0162446	2.12944	0.000466064	3.31382	0.000116454	2.25693	0.000386253	1.34069	0.0489363
P04945	Ig kappa chain V-VI region NQ2-6.1	---	11.713			1.02839			1.02323			0.991207			0.96473			1.038			0.958319
P05063	Fructose-bisphosphate aldolase C	Aldoc	39.394	0.939158	0.896782	0.821937	0.871856	0.844701	0.81435	1.29023	1.23442	1.39429	0.957962	0.907267	0.756251	0.772806	0.775073	0.712673	1.17226	1.19724	1.3426	1.05017	0.355629	0.645813	0.0014491	0.678212	0.00188783	1.15966	0.171799	0.706198	0.0207045	0.608968	0.00122514	1.01388	0.845234	1.1196	0.0331855	1.05572	0.378638
P05064	Fructose-bisphosphate aldolase A	Aldoa	39.355	0.83601	0.815942	0.838807	0.831458	0.826834	0.826902	1.17518	1.23904	1.23916	0.909181	0.858511	0.846801	0.908673	0.874817	0.848572	1.30976	1.31558	1.30307	1.00224	0.828886	0.680244	0.00190632	0.681767	0.000351311	0.993325	0.8291	0.665536	0.00249434	0.670009	0.00206502	0.952674	0.145603	0.9442	0.101059	0.929993	0.0508865
P05132	cAMP-dependent protein kinase catalytic subunit alpha	Prkaca	40.57	0.881085	0.942067	0.954603	0.986293	0.973114	0.905178	1.03849	1.02698	1.08292	1.03347	1.04509	0.960622	1.00523	0.991595	1.11664	0.964758	1.053	1.021	0.969689	0.446986	0.909859	0.0492314	0.88228	0.018191	0.976141	0.639595	1.00014	0.997945	1.02459	0.635434	0.913982	0.0685104	0.920063	0.154865	1.03608	0.313465
P05201	Aspartate aminotransferase, cytoplasmic	Got1	46.247	0.859125	0.825706	0.836291	1.31388	1.34573	1.36965	0.632675	0.607281	0.534264	1.2049	1.24153	1.24182	1.29961	1.18139	1.24167	0.695953	0.810864	0.778672	0.625703	9.85913e-06	2.27101	0.00253146	1.42097	0.0161928	0.990754	0.790905	1.61377	0.00679763	1.62883	0.00189462	0.683556	1.93869e-05	1.08236	0.0845609	0.776298	0.0211189
P05202	Aspartate aminotransferase, mitochondrial	Got2	47.411	1.31879	1.32835	1.30178	1.10415	1.07819	1.09189	0.656598	0.664594	0.680422	1.17575	1.17831	1.14853	1.00451	1.09583	1.09224	0.666781	0.681079	0.677373	1.20606	3.84101e-05	1.63579	1.05119e-05	1.97287	7.44504e-06	1.09711	0.0718728	1.72948	1.51008e-06	1.5764	0.00271428	1.12743	0.000486205	1.02558	0.459725	0.988338	0.400405
P05213	Tubulin alpha-1B chain	Tuba1b	50.151
P05366	Serum amyloid A-1 protein	Saa1	13.77	0.390744			2.01604			1.62355			1.00791			0.445293			0.514156
P05367	Serum amyloid A-2 protein	Saa2	13.622	0.293707	0.578766	0.692499	2.07892	1.39816	1.34881	1.84785	1.39308	1.32862	0.834501	1.10228	1.12224	0.450581	0.730211	0.758361	0.505123	0.812965	0.776475	0.324287	0.0281493	1.0561	0.806152	0.342478	0.0361997	1.5775	0.0866679	1.46046	0.106839	0.925803	0.736009	0.511593	0.0956339	2.48865	0.0144792	2.18163	0.016411
P05480	Neuronal proto-oncogene tyrosine-protein kinase Src	Src	60.644	0.943266	0.745445	0.785578	0.913341	0.883452	0.985863	1.05338	1.1281	1.03383	0.790117	0.911435	0.835358	1.03848	0.988699	1.05654	1.31588	1.23955	1.34209	0.889182	0.225196	0.865439	0.0275882	0.769533	0.0509949	0.82268	0.0258362	0.650903	0.00227224	0.791199	0.00189438	0.975316	0.751825	0.902372	0.0652679	0.824963	0.0058939
P05622	Platelet-derived growth factor receptor beta	Pdgfrb	122.8
P05977	Myosin light chain 1/3, skeletal muscle isoform	Myl1	20.594	0.804948	0.686563	0.800865	0.913984	0.919613	0.924136	1.41996	1.39667	1.47894	0.799318	0.816566	0.777623	0.914536	0.852432	0.851119	1.13357	1.28331	1.13725	0.831254	0.0689984	0.641994	0.00105965	0.53366	0.0036156	0.91422	0.0425753	0.673442	0.00579087	0.73663	0.00612623	0.957748	0.477556	1.05334	0.15479	1.20861	0.0288543
P06151	L-lactate dehydrogenase A chain	Ldha	36.498	0.831966	0.862706	0.87586	1.13185	1.06595	1.07614	1.05833	1.07948	1.09094	0.980487	0.958518	0.938027	1.10527	1.10509	1.11401	0.812039	0.879566	0.870008	0.78515	0.000666872	1.014	0.558025	0.796139	0.000698391	0.865436	0.005963	1.12313	0.0257655	1.29777	0.00846579	0.893466	0.00524543	0.984829	0.490333	1.26043	0.00618738
P06330	Ig heavy chain V region AC38 205.12	---	12.934	1.00731	1.22423	1.09641	0.673151	0.74214	0.815009	0.595221	0.662916	0.699742	1.54811	1.68801	1.35709	1.11875	1.03118	1.05229	0.92467	0.923272	0.942474	1.49215	0.00715855	1.13914	0.151789	1.69978	0.00222742	1.43438	0.0193322	1.64606	0.0152663	1.14758	0.024049	0.724538	0.0198319	0.696486	0.0115848	0.701644	0.0158754
P06537	Glucocorticoid receptor	Nr3c1	86.052	0.89664	0.814012	0.875804	1.01092	1.03802	1.16196	0.890838	0.998337	0.924843	1.10284	0.996311	1.02293	1.16589	1.21903	1.11514	0.943968	0.930008	0.934027	0.805525	0.0182172	1.14103	0.0765747	0.919132	0.132738	0.892006	0.0467329	1.11185	0.0716682	1.24646	0.0115926	0.82844	0.0111509	0.917381	0.169784	1.00214	0.978405
P06683	Complement component C9	C9	62.002	1.0234	1.18762	1.12312	1.11354	1.16854	1.16167	1.37677	1.24825	1.27542	0.75378	0.725751	0.735941	0.820749	0.87082	0.904521	0.956989	0.817203	0.817161	0.968171	0.523436	0.882911	0.034488	0.854809	0.0467046	0.853389	0.0195719	0.854948	0.0938633	1.00183	0.952639	1.50493	0.00799768	1.32651	0.00282375	1.50518	0.00552259
P06728	Apolipoprotein A-IV	Apoa4	45.029	0.571728	0.544704		0.518151	0.499189		2.68731	2.38544		0.363318	0.38706		0.546985	0.50591		1.2102	1.56516			0.100886		0.0138492		0.010762		0.0237383		0.0503962		0.0644127		0.012285		0.543139		0.0892502
P06745	Glucose-6-phosphate isomerase	Gpi	62.766	0.727505	0.70179		0.988	0.912996		1.31293	1.32309		0.663754	0.667082		0.886072	0.905492		1.47853	1.47278			0.0511443		0.0739256		0.014158		0.0172162		2.74933e-05		0.0111314		0.151769		0.365317		0.00596987
P06797	Cathepsin L1	Ctsl	37.547	1.05428	1.07443	0.962558	0.999708	0.994837	1.03651	1.02502	0.965427	0.942957	0.958513	0.954463	0.975491	1.16057	1.08297	1.05198	0.802641	0.86275	0.880012	1.01987	0.647615	1.03329	0.32095	1.05382	0.290429	0.876486	0.0402271	1.13478	0.0388942	1.29469	0.00309099	1.07021	0.184151	0.919753	0.0874047	1.15243	0.0196401
P06800	Receptor-type tyrosine-protein phosphatase C	Ptprc	144.6	0.674576	0.679362	0.783194	0.728983	0.771348	0.787124	1.2272	1.21784	1.20908	1.23388	1.23159	1.20225	0.909531	0.929205	0.917852	1.14757	1.11686	1.13477	0.934284	0.289097	0.625994	0.00178573	0.584856	0.00767859	1.33053	2.12504e-05	1.07899	0.00273736	0.810951	4.66308e-05	0.582688	0.00665474	0.829814	0.0105401	1.07499	0.00354879
P06801	NADP-dependent malic enzyme	Me1	63.953	1.00896	1.05918	1.02933	0.965731	0.919452	0.913175	0.828666	0.786458	0.78001	1.32124	1.18094	1.17855	0.860204	1.07112	1.076	0.950035	0.940687	0.952583	1.10689	0.0120071	1.16835	0.00391234	1.29324	0.000609574	1.22392	0.0896962	1.29453	0.0200792	1.05769	0.562928	0.841537	0.032873	0.930513	0.462312	0.842377	0.00968527
P06802	Ectonucleotide pyrophosphatase/phosphodiesterase family member 1	Enpp1	103.17	0.90035	0.890846	0.913433	0.848657	0.880064	0.894609	0.965653	0.977915	0.937084	1.23855	1.18157	1.16268	1.20628	1.12021	1.11184	0.793726	0.84611	0.907921	1.03099	0.177497	0.910672	0.0105362	0.938895	0.0202278	1.04202	0.273014	1.40626	0.00472154	1.34955	0.00471494	0.75489	0.00174537	0.762968	0.00210731	1.13066	0.0735412
P06909	Complement factor H	Cfh	139.14	0.59056	0.596062	0.610664	0.962939	0.984867	0.959722	1.4658	1.25062	1.32585	0.675069	0.670068	0.655567	0.918068	0.919306	0.919222	1.38151	1.45182	1.47579	0.618149	4.5798e-06	0.719282	0.0170918	0.444623	0.00229604	0.725788	0.000732841	0.464294	9.57808e-05	0.639711	0.00196293	0.898327	0.00137316	1.05475	0.0222213	0.938071	0.292325
P07214	SPARC	Sparc	34.45
P07309	Transthyretin	Ttr	15.776	0.851471	0.74369	0.786228	0.856309	0.950426	0.977903	1.14294	1.24056	1.17129	0.936909	0.957849	0.953535	0.942938	0.846043	0.846831	1.23501	1.29415	1.22375	0.855188	0.0500237	0.783346	0.0109881	0.669908	0.00210227	1.08061	0.155915	0.758957	0.00141019	0.702339	0.00353977	0.836076	0.0407829	1.05646	0.37022	0.947213	0.149176
P07361	Alpha-1-acid glycoprotein 2	Orm2	23.843	0.199146	0.22963	0.218007	0.688444	0.701424	0.713685	1.01079	0.880214	0.863104	1.75441	1.90632	1.8987	0.739998	0.789815	0.807087	1.43909	1.44588	1.4498	0.307471	0.000685243	0.763788	0.0286135	0.234843	3.03613e-05	2.37898	2.11487e-05	1.28252	0.0112763	0.539107	0.00166618	0.11634	7.95635e-06	0.900147	0.0422591	0.635353	0.0115512
P07724	Serum albumin	Alb	68.692	0.620558	0.636818	0.622719	0.790118	0.810296	0.789128	1.32565	1.26219	1.2495	0.698097	0.695257	0.684981	0.983585	0.944291	0.950174	1.5183	1.53752	1.58155	0.786802	3.60712e-05	0.622707	0.000239743	0.489947	9.28962e-05	0.722133	0.000275131	0.448171	1.55694e-05	0.620621	1.10203e-05	0.904616	0.000898873	0.830264	0.000535327	0.827483	0.00181862
P07742	Ribonucleoside-diphosphate reductase large subunit	Rrm1	90.209
P07758	Alpha-1-antitrypsin 1-1	Serpina1a	46.002	0.672428	0.719664	0.749061	0.980235	0.976393	0.964192	1.24609	1.37003	1.34352	0.592718	0.598641	0.599628	1.04562	0.962553	0.94484	1.3306	1.30232	1.22104	0.733066	0.00877305	0.737648	0.00754913	0.540744	0.000142231	0.606495	0.00350226	0.464714	0.000934641	0.766228	0.0030926	1.19552	0.0286888	0.989098	0.779832	1.02742	0.526491
P07759	Serine protease inhibitor A3K	Serpina3k	46.879	1.26975	1.47803	1.43622	1.06926	0.949855	1.0191	1.1961	1.05633	1.08929	0.719235	0.643062	0.662764	0.872064	0.847193	0.912665	0.887042	0.956596	0.916826	1.37713	0.00673033	0.909179	0.135254	1.25205	0.0216381	0.769423	0.00463535	0.733594	0.00266764	0.953434	0.196196	2.06611	0.00039465	1.15437	0.0324141	1.21056	0.0187921
P08003	Protein disulfide-isomerase A4	Pdia4	71.982	0.571625	0.541464	0.550579	0.725278	0.6507	0.655546	1.70485	1.43817	1.43369	0.640124	0.581968	0.57382	0.754003	0.688566	0.677859	1.55288	1.96705	1.99477	0.818926	0.0166116	0.443883	0.000748362	0.363507	0.00177292	0.846957	0.0253988	0.325658	0.0017797	0.384504	0.00288086	0.926364	0.1456	0.958073	0.423544	0.82991	0.146836
P08030	Adenine phosphoribosyltransferase	Aprt	19.724	0.808408	0.881319	0.781572	1.11351	1.13474	1.15634	0.806193	0.855259	0.912539	0.86092	0.920715	0.861399	1.33849	1.21508	1.23935	1.06491	0.90991	1.03344	0.725874	0.00772438	1.32269	0.0105668	0.960104	0.465986	0.696833	0.000874854	0.878593	0.101202	1.26084	0.0212694	0.935024	0.195635	0.897615	0.0542364	0.855642	0.0664442
P08032	Spectrin alpha chain, erythrocytic 1	Spta1	279.86	0.806705			1.03565			1.27139			0.773435			0.989491			1.10216
P08071	Lactotransferrin	Ltf	77.837	0.827868	0.75732	0.828323	0.819592	0.77361	0.878578	1.17237	1.07545	0.996535	1.07701	1.03729	1.04709	0.936617	0.797883	0.806681	1.1743	1.43887	1.38283	0.976426	0.648272	0.761871	0.0118803	0.743911	0.00959721	1.24406	0.0450764	0.791139	0.061328	0.635931	0.00555327	0.763433	0.00606378	0.972689	0.701651	0.8119	0.0611544
P08101	Low affinity immunoglobulin gamma Fc region receptor II	Fcgr2	36.695	1.04441	1.04568	1.04648	1.07915	1.18916	1.07525	0.851891	0.704339	0.737418	1.05136	1.20885	1.13306	1.12255	1.23744	1.20029	0.798147	0.658509	0.724893	0.938094	0.197118	1.45775	0.00885369	1.3675	0.0312753	0.953091	0.385455	1.55544	0.00402917	1.63199	0.00426311	0.924351	0.196246	0.939128	0.224242	1.05138	0.565937
P08103	Tyrosine-protein kinase HCK	Hck	59.129	0.804363		0.765054	0.933108		0.941833	1.25758		0.966433	1.04046		1.27294	0.897219		1.01365	1.03437		1.03225		0.0801886		0.434084		0.22511		0.277202		0.478949		0.413886		0.146736		0.825786		0.709006
P08113	Endoplasmin	Hsp90b1	92.475	0.561668	0.4999	0.500799	0.695974	0.615555	0.616439	1.75184	1.45731	1.4681	0.603357	0.566842	0.52829	0.72362	0.631069	0.644234	1.58307	2.03587	2.07166	0.81037	0.0200773	0.4122	0.000536103	0.334035	0.000292739	0.849702	0.0477302	0.298473	0.00160799	0.351268	0.00197215	0.919857	0.199209	0.964503	0.574387	0.821928	0.151539
P08121	Collagen alpha-1(III) chain	Col3a1	138.94	1.13426			0.741339			0.966787			0.948342			1.03244			1.16999
P08122	Collagen alpha-2(IV) chain	Col4a2	167.32	0.726878	0.672936	0.627322	0.771317	0.78065	0.902671	1.3012	1.43087	1.2578	0.782182	0.720699	0.819967	0.980207	0.933284	0.978661	1.31321	1.38511	1.38308	0.825839	0.0463472	0.615218	0.00204114	0.50807	0.000311613	0.803156	0.0163434	0.56913	0.00116563	0.708617	0.000138827	0.872694	0.075058	0.848724	0.0697358	0.977573	0.615168
P08207	Protein S100-A10	S100a10	11.186	0.637363	0.614106	0.679636	0.572294	0.546496	0.490294	1.82926	1.61376	1.70525	0.773167	0.846969	0.727912	0.711005	0.669272	0.684795	1.36895	1.61928	1.62764	1.20013	0.0357516	0.312548	5.53521e-05	0.375098	4.17362e-05	1.13703	0.0870586	0.50869	0.000956637	0.447385	0.00265332	0.82243	0.0270535	0.779191	0.0206974	1.11534	0.187602
P08226	Apolipoprotein E	Apoe	35.866	0.568366	0.577508	0.621222	0.9272	0.96021	0.95206	1.32671	1.49748	1.47255	0.543572	0.526281	0.544536	1.21312	1.06908	1.0525	1.38988	1.32102	1.304	0.622333	0.00115356	0.660843	0.00535593	0.411265	8.92866e-05	0.484119	0.00246981	0.402099	2.02006e-05	0.830579	0.0372767	1.09459	0.0659536	0.851493	0.0647745	1.0702	0.215071
P08228	Superoxide dismutase [Cu-Zn]	Sod1	15.942	1.17683	1.20978	1.21631	1.11106	1.14916	1.1147	0.727496	0.74674	0.760422	1.18517	1.09971	1.14843	1.04278	1.05065	1.02235	0.687344	0.668475	0.694861	1.06756	0.0116561	1.51026	2.09409e-05	1.61229	1.29353e-05	1.10191	0.034173	1.67423	0.000215208	1.51938	1.97729e-05	1.0494	0.140798	1.08317	0.00505904	1.08971	0.00785241
P08249	Malate dehydrogenase, mitochondrial	Mdh2	35.611	1.21961	1.17792	1.1989	0.965473	0.959559	0.954267	0.883871	0.847469	0.828165	1.08024	1.12931	1.14073	0.979706	0.993066	0.999326	0.84752	0.862993	0.863708	1.24907	0.000801738	1.12494	0.0222848	1.40513	0.000520341	1.12724	0.0118247	1.30147	0.00159388	1.15456	7.33621e-05	1.07348	0.0308529	0.968777	0.015844	0.994283	0.786401
P08553	Neurofilament medium polypeptide	Nefm	95.915	1.2372			0.69318			0.93201			0.904326			0.950218			1.27545
P08556	GTPase NRas	Nras	21.199			0.952335			1.26565			0.732963			0.978817			1.23796			0.856377
P08607	C4b-binding protein	C4bpa	51.523	0.635466	0.562269	0.662469	0.868385	0.759622	0.805625	1.53582	1.72484	1.57207	0.621694	0.401615	0.534818	0.799092	0.836842	0.806777	1.53504	1.71302	1.57242	0.764373	0.0141535	0.503573	0.000207127	0.384918	0.000177193	0.637868	0.0664914	0.323231	0.00880829	0.506736	0.000621837	1.19387	0.272426	0.996284	0.911937	1.00254	0.963209
P08752	Guanine nucleotide-binding protein G(i) subunit alpha-2	Gnai2	40.489	0.852626	0.964784	0.918303	0.884362	0.902833	0.928777	1.06506	1.15277	1.06457	1.02688	0.972686	0.993211	1.01256	0.978433	0.970094	1.06508	1.02208	1.06682	1.00727	0.884803	0.827435	0.00761012	0.833449	0.0176494	1.0107	0.634445	0.948887	0.0685257	0.938841	0.0304388	0.914106	0.111629	0.917222	0.0111998	1.04072	0.278597
P08775	DNA-directed RNA polymerase II subunit RPB1	Polr2a	217.17	1.01398	1.01109	1.02452	1.0578	0.991526	1.03549	0.974202	1.06383	1.02863	1.01148	0.97938	1.04738	0.98772	1.03237	0.996488	0.926123	0.94539	0.90074	0.988583	0.62058	1.00592	0.856406	0.994433	0.865777	1.00718	0.784531	1.09595	0.0222479	1.08813	0.0122959	1.00374	0.854102	1.02262	0.401055	1.1062	0.0393081
P08905	Lysozyme C-2	Lyz2	16.689	0.725529	0.700856	0.661489	0.952591	0.908391	0.972904	1.12911	1.15721	1.04212	0.984424	0.917735	0.945119	1.0089	1.02219	1.05592	1.1544	1.25531	1.28804	0.736753	0.00114932	0.851415	0.0182287	0.627283	0.000411462	0.922345	0.0362171	0.770003	0.00484335	0.834832	0.0202531	0.733288	0.00108585	0.918007	0.0306746	0.900126	0.0832953
P09055	Integrin beta-1	Itgb1	88.231	0.947168	0.946622	0.934754	0.877251	0.912924	0.895896	1.08705	1.14033	1.09734	1.02586	0.998622	0.99064	1.0516	0.997471	1.01864	1.02215	1.03148	1.06037	1.05304	0.0334637	0.80791	0.000444818	0.850762	0.00496435	0.982857	0.415435	0.968245	0.102469	0.985133	0.473875	0.93812	0.0156567	0.875595	0.00302069	1.06767	0.0264607
P09103	Protein disulfide-isomerase	P4hb	57.058	0.576057	0.568625	0.558998	0.740453	0.695356	0.70297	1.84727	1.69133	1.65257	0.631009	0.582015	0.581445	0.767641	0.667722	0.700132	1.35066	1.65381	1.61604	0.796567	0.00245713	0.412004	0.000126409	0.328188	0.000478725	0.840305	0.030702	0.38837	0.00147531	0.462177	0.00117066	0.949407	0.191755	1.00154	0.954043	1.1235	0.196852
P09242	Alkaline phosphatase, tissue-nonspecific isozyme	Alpl	57.514	1.16953			1.31674			0.798778			0.920221			1.12455			0.728705
P09405	Nucleolin	Ncl	76.722	0.991547	0.989087	1.00294	0.935956	0.980336	0.954205	1.00834	1.02638	1.01556	0.897861	0.911057	0.921564	0.965273	0.952525	0.951343	1.19818	1.12842	1.1357	1.03939	0.0904691	0.941061	0.0324701	0.978134	0.0314767	0.951672	0.00848627	0.788632	0.00255608	0.82868	0.0073339	1.09269	0.001566	1.00047	0.984063	0.880996	0.0165055
P09411	Phosphoglycerate kinase 1	Pgk1	44.55	1.02295	1.0446	1.03095	1.02583	1.03089	1.0235	0.961446	0.931378	0.927935	1.08306	1.0298	1.04591	1.01189	0.999861	1.01181	0.865576	0.925523	0.950838	1.00593	0.443056	1.09198	0.0135296	1.09846	0.0047566	1.04472	0.0913219	1.15202	0.0198664	1.10271	0.0690252	0.980921	0.331596	1.01874	0.024939	1.02875	0.415526
P09528	Ferritin heavy chain	Fth1	21.066	0.697738	0.645689	0.656599	0.746294	0.781915	0.738738	1.09376	1.02303	1.05082	1.37254	1.31705	1.3678	1.0952	1.24132	1.24606	0.877228	0.940687	0.948604	0.882255	0.0152651	0.715665	0.000229187	0.631399	0.000142488	1.13253	0.0858451	1.46661	0.000779666	1.29498	0.0112668	0.492934	8.65105e-05	0.632769	0.00353069	1.14498	0.0142014
P09581	Macrophage colony-stimulating factor 1 receptor	Csf1r	109.18
P09602	Non-histone chromosomal protein HMG-17	Hmgn2	9.4226		1.15057	0.916381		0.767791	0.928291		1.21693	0.97043		0.546099	1.21947		1.00517	0.917701		1.27388	1.22962		0.320863		0.233272		0.757676		0.754804		0.47984		0.0760583		0.669228		0.384192		0.426508
P09671	Superoxide dismutase [Mn], mitochondrial	Sod2	24.603	1.3781	1.40167	1.33968	0.99782	1.00604	1.00124	0.560354	0.569765	0.616934	1.26112	1.28459	1.26077	1.04547	1.06884	1.06296	0.737954	0.690983	0.711981	1.37081	0.00130532	1.7201	0.00282229	2.35794	0.000210743	1.19803	3.90686e-05	1.77796	0.00039638	1.48407	0.000873884	1.08222	0.0142265	0.945814	0.00786055	0.81603	0.00719131
P09803	Cadherin-1	Cdh1	98.255	0.871927	0.696988	0.625051	0.871375	0.897972	0.911435	1.35852	1.47115	1.65432	0.685998	0.469296	0.370979	0.907436	0.865778	0.772039	1.34328	1.47698	1.60643	0.818405	0.163175	0.597856	0.00939824	0.489288	0.00633684	0.599655	0.0853382	0.344788	0.0192098	0.574978	0.00146035	1.43747	0.152313	1.05325	0.378549	1.01294	0.881683
P09813	Apolipoprotein A-II	Apoa2	11.309	0.614814	0.76471	0.768918	0.987266	0.91114	0.975093	1.33797	1.34179	1.14742	0.693342	0.625989	0.700049	0.845536	0.921328	0.94144	1.21186	1.3424	1.27688	0.747675	0.045161	0.750816	0.0172905	0.561366	0.00430746	0.745625	0.0038555	0.527095	0.000197976	0.706917	0.00148026	1.06391	0.531993	1.061	0.226191	0.998962	0.965395
P09925	Surfeit locus protein 1	Surf1	34.798	1.08582	1.1063	0.983346	1.00467	1.09416	1.06508	0.967363	0.820879	0.814089	0.992507	1.13719	1.21954	1.05027	0.992416	0.946772	0.910791	0.873473	0.984064	1.00365	0.950498	1.2158	0.0543829	1.22024	0.0485678	1.12035	0.201134	1.20984	0.0691981	1.07988	0.17056	0.948115	0.518546	1.05836	0.221374	0.940037	0.399026
P0C0A3	Charged multivesicular body protein 6	Chmp6	23.415	0.930499	0.831281	0.667632	0.916552	0.939812	0.813457	1.18357	1.28596	1.28419	0.872656	0.874194	0.894025	0.959739	0.885822	1.06568	1.131	1.15602	1.22946	0.909953	0.417015	0.711246	0.00525708	0.6472	0.0368493	0.907131	0.217067	0.751	0.00431704	0.827884	0.0520499	0.919927	0.441998	0.917074	0.288115	1.06747	0.154489
P0C6F1	Dynein heavy chain 2, axonemal	Dnah2	511.56	1.15436		1.06101	0.983135		1.01272	0.879476		0.88203	1.04776		1.11652	0.995318		1.02305	0.945037		0.916769		0.218351		0.0728734		0.115886		0.239207		0.0880499		0.0596391		0.709034		0.634537		0.167911
P0C7L0	WAS/WASL-interacting protein family member 3	Wipf3	49.452	0.837441	0.757187		0.92633	1.03841		0.917649	1.06702		0.933663	0.983898		0.962641	0.954662		1.40732	1.17915			0.113511		0.9343		0.156986		0.995152		0.162072		0.184479		0.118688		0.758017		0.154458
P0C7W3	Prosalusin	Tor2a	25.376	0.756253			1.20008			0.747646			1.15006			1.13736			1.01087
P0C8B4	Uncharacterized protein C14orf142 homolog	---	10.346		1.17165			0.941642			0.957074			0.966969			1.06168			0.909309
P10107	Annexin A1	Anxa1	38.734	0.61839	0.615118	0.635228	0.728556	0.721759	0.802279	1.54694	1.45465	1.40398	0.735595	0.810493	0.807003	0.808757	0.763576	0.835067	1.5646	1.53205	1.55409	0.829593	0.0240494	0.511305	0.000132445	0.424175	0.000340963	0.977441	0.604356	0.50596	0.00154418	0.517638	0.000948115	0.794162	0.0123385	0.935696	0.196887	0.947284	0.187508
P10126	Elongation factor 1-alpha 1	Eef1a1	50.113	0.953722	0.974208	0.991291	0.984734	0.990002	0.936956	1.04802	1.03454	1.06837	0.986852	0.943748	0.953329	1.022	0.9764	0.964616	0.987176	1.05449	1.11182	1.00259	0.901761	0.924074	0.0274102	0.926464	0.00686888	0.973309	0.295731	0.914519	0.109784	0.939598	0.210633	1.01224	0.525574	0.982679	0.52067	0.999187	0.994369
P10404	MLV-related proviral Env polyprotein	---	69.612		1.17864	1.22805		0.693983	0.753089		1.16472	1.15297		1.11436	1.03192		0.522078	0.542539		1.30416	1.27216		0.0211952		0.0517276		0.306086		0.0122258		0.105717		0.0016169		0.155357		0.0471652		0.0450185
P10417	Apoptosis regulator Bcl-2	Bcl2	26.407	0.779672			0.877504			1.30597			0.994858			0.996174			1.01854
P10493	Nidogen-1	Nid1	136.54	0.684171	0.663488	0.618665	0.824201	0.895026	0.87494	1.36803	1.37514	1.40023	0.659517	0.600557	0.619414	1.06215	0.982663	0.977618	1.40016	1.35826	1.34525	0.757979	0.00227398	0.626097	0.001439	0.474568	0.000957756	0.621847	0.000247622	0.458001	0.000232711	0.736517	0.00262902	1.0462	0.329431	0.858306	0.0139634	1.00968	0.532926
P10518	Delta-aminolevulinic acid dehydratase	Alad	36.023	1.14794	1.1035	1.10723	1.04348	1.06356	1.02004	0.662428	0.750718	0.759081	1.30997	1.19875	1.16179	1.13957	1.12496	1.10606	0.665017	0.762452	0.703093	1.07406	0.0150765	1.43957	0.0097365	1.54619	0.00628387	1.08898	0.13782	1.72279	0.000554717	1.58202	0.0055241	0.915041	0.123037	0.927754	0.00933035	1.01956	0.762917
P10605	Cathepsin B	Ctsb	37.279	1.00284	1.03972	1.0785	1.00071	1.06715	1.06502	0.83231	0.806082	0.814881	1.06021	1.07929	1.0678	1.16789	1.17758	1.10777	0.868646	0.835036	0.790714	0.996229	0.905163	1.27702	0.00257671	1.27221	0.00262728	0.928781	0.0530802	1.2858	0.00950543	1.3844	0.00103225	0.973113	0.317091	0.90723	0.0271876	0.983514	0.625696
P10630	Eukaryotic initiation factor 4A-II	Eif4a2	46.402	1.37054	1.19395	1.30628	1.14521	1.01841	1.06404	0.66747	0.766229	0.711626	1.19354	1.1126	1.21614	1.05787	1.10959	1.11032	0.585553	0.707378	0.631974	1.19925	0.0278936	1.50451	0.00161301	1.80428	0.000484352	1.0746	0.101032	1.82985	0.00245297	1.70282	0.0066465	1.09894	0.137443	0.984711	0.696471	1.11451	0.187488
P10637	Microtubule-associated protein tau	Mapt	76.243		1.17823			0.970723			0.794185			1.16295			1.07961			0.83687
P10639	Thioredoxin	Txn	11.675	0.993298	0.97197	1.00209	0.949994	1.00206	0.998503	0.929128	0.902879	0.916478	0.993307	0.989381	0.991632	0.995259	1.04906	1.04975	1.15626	1.07447	0.992976	1.0057	0.781718	1.07352	0.0367665	1.07964	0.00345511	0.961297	0.156302	0.922641	0.215638	0.959788	0.474073	0.997661	0.815131	0.953617	0.126638	0.852587	0.0650974
P10648	Glutathione S-transferase A2	Gsta2	25.542	0.961282	0.799125		0.576881	0.691099		0.660411	0.885038		1.41436	1.7211		0.464574	0.563802		1.80171	1.32155			0.1265		0.401046		0.525488		0.0149586		0.958303		0.0392867		0.0508445		0.254083		0.0814421
P10649	Glutathione S-transferase Mu 1	Gstm1	25.97	0.595913	0.598359	0.627319	0.666116	0.671354	0.693992	1.02807	1.35211	1.35903	0.657326	0.697634	0.687585	0.82747	0.798536	0.795402	2.19548	1.73257	1.71909	0.89669	0.00749752	0.543286	0.0210299	0.487159	0.0141657	0.843536	0.00227685	0.361696	0.0045519	0.428785	0.00781556	0.891824	0.00945827	0.838959	0.000589085	0.662144	0.028445
P10711	Transcription elongation factor A protein 1	Tcea1	33.88	0.943067	0.926821	0.934878	0.89906	0.943014	0.899431	1.10089	1.07118	1.10155	1.01557	0.968601	0.958793	0.97446	0.922165	0.911032	1.07792	1.15831	1.12954	1.02308	0.280449	0.837455	0.00174019	0.85678	0.000580308	1.04819	0.160227	0.874383	0.00884484	0.834181	0.00358036	0.95304	0.105016	0.976438	0.418693	0.97262	0.326512
P10810	Monocyte differentiation antigen CD14	Cd14	39.203	0.810026	0.621212	0.611271	0.673393	0.65556	0.797948	1.28233	1.65211	1.3609	0.80789	0.581739	0.943478	1.04701	0.696057	0.764522	1.35599	1.697	1.46329	0.960322	0.705217	0.495165	0.00241166	0.475518	0.003663	0.93042	0.70752	0.516598	0.0262058	0.555232	0.0225353	0.875446	0.517683	0.848186	0.350304	0.951077	0.635847
P10833	Ras-related protein R-Ras	Rras	23.764	0.926961	0.883377	0.917501	0.832448	0.837912	0.935856	1.19548	1.20548	1.12593	0.940903	0.868644	0.934652	0.98151	1.03809	1.02238	1.11726	1.09186	1.09461	1.04667	0.345134	0.738957	0.00513234	0.773442	0.00108259	0.902108	0.034916	0.830636	0.0131472	0.920772	0.0244623	0.994038	0.862246	0.856748	0.0383758	1.06754	0.0817866
P10852	4F2 cell-surface antigen heavy chain	Slc3a2	58.336	0.69658	0.791644	0.833755	0.825417	0.832275	0.820938	1.25639	1.20536	1.20393	0.922207	0.922468	0.923684	0.899604	0.911579	0.957665	1.35331	1.2828	1.27736	0.936799	0.330335	0.676171	0.000603593	0.633436	0.00951766	0.999823	0.993044	0.707393	0.00285937	0.707518	0.00020225	0.838756	0.0789494	0.895184	0.0244311	0.936686	0.0528762
P10922	Histone H1.0	H1f0	20.861	1.20874	1.18512	1.13653	0.950634	0.97921	1.02628	1.3357	1.25765	1.20902	0.842609	0.886974	0.87788	0.763275	0.755783	0.772126	0.905805	1.03005	1.06388	1.19426	0.00396973	0.77744	0.0029474	0.928467	0.110351	1.13804	0.0074169	0.869232	0.0954316	0.763796	0.0305305	1.35396	0.000256144	1.29022	0.00484006	1.26757	0.0213432
P11031	Activated RNA polymerase II transcriptional coactivator p15	Sub1	14.427	0.85468	0.884628	0.798062	0.846057	0.866075	0.859321	1.17022	1.09541	1.21091	0.900499	0.995313	0.892607	1.0126	0.957824	0.874885	1.1203	1.11991	1.32426	0.986745	0.688314	0.739658	0.00697644	0.729854	0.00172936	0.980007	0.740298	0.78228	0.0282735	0.798239	0.0365145	0.909967	0.113077	0.903753	0.141417	0.97533	0.742925
P11087	Collagen alpha-1(I) chain	Col1a1	138.03	1.07168	1.13673	1.07504	0.677549	0.747649	0.688321	0.973769	0.909046	0.973867	1.09179	1.15978	1.06952	0.949051	0.93246	0.953077	1.20911	1.06461	1.1642	1.55355	0.000662898	0.739851	0.00188135	1.1494	0.0103058	1.17163	0.0172308	0.966017	0.50049	0.824507	0.0332891	0.988669	0.737333	0.745618	0.00818396	0.830933	0.0207242
P11103	Poly [ADP-ribose] polymerase 1	Parp1	113.1	0.883622	0.968939	0.919871	0.977784	1.09131	1.00129	0.968878	0.917433	0.933552	1.0596	1.00831	1.03217	1.12995	1.01863	1.09202	0.992325	1.00077	0.958258	0.90296	0.0791521	1.08884	0.111112	0.98318	0.612025	0.956638	0.290948	1.05039	0.0660979	1.098	0.0763291	0.894311	0.0329311	0.947475	0.29769	0.955447	0.0963001
P11152	Lipoprotein lipase	Lpl	53.109
P11247	Myeloperoxidase	Mpo	81.181	0.695271	0.672743	0.695117	0.80488	0.797709	0.815283	1.01261	0.879436	0.908151	0.965939	1.07196	1.00787	0.938886	0.786158	0.784072	1.54169	1.7301	1.72629	0.853284	0.000784997	0.863464	0.0737301	0.73678	0.0146083	1.21388	0.0614194	0.609387	0.000674603	0.502016	0.00132481	0.677377	0.00271275	0.963635	0.631865	0.560255	0.000568358
P11276	Fibronectin	Fn1	272.53	0.434487	0.51953	0.484714	0.693523	0.786427	0.764932	1.73635	1.5253	1.5776	0.452163	0.570086	0.516733	0.826854	0.819242	0.824368	1.79085	1.68619	1.69976	0.640894	0.0031388	0.46389	0.00014657	0.297304	8.45518e-05	0.622953	0.0190538	0.297284	0.00165629	0.477218	0.000518292	0.934859	0.4858	0.908688	0.124891	0.934797	0.213504
P11352	Glutathione peroxidase 1	Gpx1	22.329	1.55868	1.51383	1.60116	0.956091	0.975794	0.965005	0.362039	0.386989	0.37405	1.55843	1.59816	1.53116	1.02318	1.1142	1.08933	0.504373	0.427566	0.445431	1.61334	0.000335428	2.57942	0.000139684	4.16149	8.1e-07	1.45279	0.00111646	3.40341	0.000933757	2.34267	0.000625464	0.996997	0.886582	0.897782	0.0459438	0.815379	0.0414908
P11438	Lysosome-associated membrane glycoprotein 1	Lamp1	43.865	1.05044	0.942441	0.953938	0.891218	0.963555	0.962687	1.18791	1.03907	1.0096	0.959327	0.935936	0.949278	1.05686	0.964852	0.945307	0.925112	1.07214	1.07496	1.04591	0.364361	0.870505	0.093819	0.910472	0.211717	0.958719	0.353858	0.925893	0.27018	0.96576	0.610518	1.03595	0.425257	0.949592	0.303674	1.0535	0.501846
P11499	Heat shock protein HSP 90-beta	Hsp90ab1	83.28	0.946099	0.947972	0.934906	0.917364	0.91782	0.934836	0.978738	0.980352	0.993452	1.09297	1.08761	1.09533	0.999254	0.987201	1.007	1.02182	1.02351	1.02554	1.02128	0.0563052	0.938181	0.00162179	0.958149	0.00269731	1.09436	0.00167225	1.06677	0.000118722	0.974786	0.0435586	0.863569	0.000103692	0.925359	0.000811937	0.961464	0.0111512
P11531	Dystrophin	Dmd	425.83	0.982056	0.986451	0.973508	0.996683	0.918024	0.950625	1.07718	1.09244	1.00669	1.03343	1.0504	1.16585	1.0482	0.981783	1.00168	1.01418	0.92782	0.915094	1.02676	0.375104	0.902096	0.0414167	0.926238	0.0915002	1.07192	0.206039	1.13741	0.0624615	1.0611	0.201132	0.905322	0.120394	0.945135	0.14188	1.11173	0.0636033
P11588	Major urinary protein 1	Mup1	20.648	3.83488	4.66812	3.75106	1.42057	1.19158	1.01326	0.177959	0.0519239	0.107992	0.205226	0.0744843	0.199329	0.334733	0.173676	0.128144	0.267867	0.0632452	0.136165	3.38005	0.000857905	10.73	0.0149429	36.2679	0.00742166	0.752551	0.533876	1.02517	0.870847	1.36226	0.486975	25.5805	0.00774177	5.69536	0.0155032	0.723072	0.63848
P11589	Major urinary protein 2	Mup2	20.663	2.24348	2.486	2.72966	1.74605	1.01	1.18055	0.415408	0.25019	0.428205	0.756655	1.03369	1.0166	0.537147	0.679949	0.688305	0.317485	0.427686	0.280645	1.89482	0.0432155	3.59901	0.00586689	6.81946	0.00437501	1.47315	0.0440401	2.7363	0.00375045	1.85745	0.0186131	2.65739	0.00289809	2.06602	0.0317398	1.06628	0.822462
P11609	Antigen-presenting glycoprotein CD1d1	Cd1d1	38.554	0.960286	0.842443	0.861834	1.02999	0.998268	1.0533	0.91364	0.836214	0.770007	1.03405	1.11521	1.12471	1.15403	1.2926	1.28626	0.908823	0.830305	0.901878	0.864681	0.0534517	1.22291	0.0437842	1.05742	0.426736	0.877059	0.0513537	1.23967	0.00557148	1.41344	0.00226297	0.813864	0.017476	0.825514	0.0226477	0.954129	0.454413
P11672	Neutrophil gelatinase-associated lipocalin	Lcn2	22.875	0.526644	0.37589	0.498406	0.515009	0.496051	0.532858	2.07683	1.75787	1.63775	0.388904	0.320737	0.417349	0.43779	0.383596	0.418163	2.02507	2.43537	2.30062	0.907392	0.413022	0.282125	0.00161773	0.255998	0.000800832	0.909193	0.34006	0.166688	0.000109266	0.183336	3.39021e-05	1.24308	0.183862	1.24555	0.0145508	0.809408	0.0785676
P11680	Properdin	Cfp	50.327	0.812	0.745169	0.9758	0.664878	0.747798	0.722981	0.948363	1.00242	0.955898	1.26706	0.976847	1.05074	0.992	0.682132	1.10604	1.3083	1.77761	1.16005	1.18604	0.1615	0.734742	0.00457429	0.871432	0.208485	1.18505	0.346256	0.775948	0.192208	0.654779	0.0934703	0.768813	0.0767978	0.768174	0.233079	0.684573	0.101322
P11688	Integrin alpha-5	Itga5	115.04	1.10453	1.11038	1.05261	1.02545	0.984178	1.03103	0.83658	0.945659	0.933843	1.0582	0.984565	0.976635	1.03036	1.0536	1.08221	0.923585	0.923174	0.896671	1.07461	0.0338638	1.1195	0.0848761	1.20303	0.0265881	0.953644	0.195289	1.10059	0.0503344	1.15409	0.00189177	1.08217	0.0697157	0.960356	0.11865	0.990031	0.80009
P11714	Cytochrome P450 2D9	Cyp2d9	56.949	2.56178	3.03486	2.41315	1.30148	1.21819	1.1633	0.649355	0.578994	0.688649	0.42889	0.329978	0.485898	0.457773	0.3871	0.494803	0.696576	0.546425	0.602445	2.17482	0.00248853	1.92122	0.000939244	4.1783	0.000130367	0.929155	0.586546	0.674507	0.0506523	0.725936	0.0339007	6.43478	0.000481695	2.74915	0.00150037	1.03877	0.668194
P11725	Ornithine carbamoyltransferase, mitochondrial	Otc	39.764	1.53515	1.42769	1.40725	1.08712	1.10317	1.11487	0.450987	0.460983	0.460862	1.33017	1.40381	1.4233	1.10149	1.15152	1.12825	0.393439	0.415445	0.400259	1.3222	0.00613896	2.40755	1.134e-07	3.18326	0.000241098	1.2295	0.00224385	3.4382	2.27671e-06	2.79641	1.62029e-06	1.05119	0.222002	0.977494	0.217791	1.13538	0.00700806
P11835	Integrin beta-2	Itgb2	85.025	0.726513	0.631683	0.659077	0.757933	0.724841	0.751202	1.08212	1.01009	1.01775	1.32878	1.47616	1.72761	0.955925	0.949118	0.889495	1.07858	1.17945	1.11911	0.902997	0.118237	0.718329	0.000569612	0.648649	0.002544	1.62193	0.0177449	1.34213	0.0509608	0.827488	0.00568782	0.445064	0.0023638	0.799408	0.00258719	0.920887	0.0741559
P11859	Angiotensinogen	Agt	51.99	1.03681	0.94674	0.895385	0.960823	1.04578	0.893716	1.16393	1.13221	1.19528	0.948484	0.88382	0.982583	0.878608	0.955073	1.05022	1.00314	1.03005	0.970148	0.992628	0.914012	0.830697	0.0421811	0.824573	0.032944	0.976068	0.731168	0.937251	0.159679	0.960231	0.499034	1.02275	0.705362	1.00569	0.931735	1.16251	0.00308176
P11862	Growth arrest-specific protein 2	Gas2	34.9	1.1302		1.34416	0.997714		1.04845	0.84363		0.607838	1.23852		1.52962	0.949869		0.914546	0.825065		0.613454		0.258212		0.268407		0.136046		0.158902		0.0793006		0.31562		0.506596		0.104749		0.979139
P11881	Inositol 1,4,5-trisphosphate receptor type 1	Itpr1	313.16	0.971917	1.16142	0.935277	1.03051	1.0178	1.00616	1.05275	0.937455	0.913159	0.862774	0.978753	1.03612	1.09732	1.1121	1.19685	1.00536	0.901704	0.914894	1.00463	0.998564	1.05204	0.351405	1.05692	0.549811	0.844808	0.0680893	1.01974	0.796671	1.20706	0.0137454	1.06636	0.507996	0.896717	0.0492628	1.02885	0.645219
P11928	2'-5'-oligoadenylate synthase 1A	Oas1a	42.428	0.580612	0.537152	0.598746	0.754285	0.742814	0.86018	1.08097	1.19851	1.12983	0.721483	0.722676	0.832516	1.12136	1.0453	1.0012	1.68968	1.65045	1.46246	0.728175	0.00708387	0.691425	0.00449584	0.503478	0.000102782	0.71868	0.00643229	0.474052	0.000338193	0.659614	0.0023739	0.753955	0.0110426	0.744124	0.00863014	0.709889	0.00495028
P11930	Nucleoside diphosphate-linked moiety X motif 19	Nudt19	40.32	0.966084	0.936499	0.989354	0.905748	0.966802	0.974129	1.05026	0.988353	1.01849	1.03477	1.03799	1.00033	0.995507	1.0023	0.975894	1.01728	1.06322	1.09887	1.0159	0.6014	0.931169	0.0737924	0.945974	0.079649	1.03342	0.0925549	0.966571	0.274415	0.935312	0.0834513	0.941053	0.0413614	0.957285	0.188175	0.961544	0.245254
P11983	T-complex protein 1 subunit alpha	Tcp1	60.448	0.985321	0.973227	0.994849	1.00431	1.00257	0.978832	0.989859	1.00063	0.999664	0.991847	1.00102	0.992643	1.0243	1.04296	1.03631	1.0061	0.967714	0.979232	0.989176	0.361223	0.998514	0.875743	0.987707	0.182682	0.961962	0.00674846	1.01099	0.440406	1.05097	0.0330158	0.989243	0.225059	0.962026	0.0231514	1.01257	0.389661
P12023	Amyloid beta A4 protein	App	86.721
P12246	Serum amyloid P-component	Apcs	26.247	0.265222	0.226575	0.355537	0.363787	0.289834	0.415241	2.048	2.24398	2.02779	0.274696	0.221377	0.337082	0.323771	0.330582	0.423731	2.6464	2.44913	2.30255	0.792744	0.232634	0.16913	0.00172216	0.134077	0.00276463	0.772811	0.15794	0.112618	0.00133497	0.145725	0.000377699	1.01702	0.942368	0.991446	0.935435	0.854245	0.0407005
P12265	Beta-glucuronidase	Gusb	74.194	1.06225	1.08948	1.08858	1.07672	1.12125	1.03629	1.01387	0.966748	0.961623	0.80784	0.839194	0.847265	0.990713	0.989631	0.984646	1.04942	1.00112	1.04145	1.00187	0.93084	1.09925	0.0327632	1.10131	0.0151103	0.84125	0.0062915	0.806697	0.000479304	0.958926	0.101372	1.29909	0.000411629	1.09082	0.0618953	0.951568	0.09073
P12367	cAMP-dependent protein kinase type II-alpha regulatory subunit	Prkar2a	45.389	1.14658	1.11187	1.1054	1.05284	1.05326	1.05804	0.872258	0.876355	0.928251	1.07383	1.07995	1.05808	1.02892	1.02394	1.00628	0.826851	0.851933	0.849345	1.06312	0.0307708	1.18203	0.0135169	1.25664	0.00171501	1.04992	0.00604153	1.27045	9.62725e-05	1.21004	0.000161331	1.04732	0.035915	1.03432	0.0321259	1.05883	0.0868024
P12382	ATP-dependent 6-phosphofructokinase, liver type	Pfkl	85.359	0.747248	0.797642	0.828641	1.09506	1.05811	1.05048	0.887124	0.957462	1.03365	0.975739	0.937019	0.910643	1.24301	1.21961	1.22006	1.01156	0.980972	0.905927	0.740886	0.00414367	1.11306	0.12308	0.824649	0.0283242	0.766668	0.00301706	0.974104	0.549915	1.27057	0.0155028	0.840663	0.012158	0.869918	0.00259707	0.993021	0.893604
P12399	Protein CTLA-2-alpha	Ctla2a	15.883	0.544184			0.8235			1.54617			0.77868			1.01084			1.26678
P12710	Fatty acid-binding protein, liver	Fabp1	14.245	1.36079	1.36072	1.36882	1.13431	1.08899	1.09392	0.929011	0.841858	0.841622	1.10912	1.10024	1.09467	0.871981	1.00961	1.00083	0.568538	0.538266	0.58225	1.23306	0.00316638	1.26976	0.0101269	1.56568	0.00518192	1.14627	0.0988993	1.95614	0.000920483	1.70653	0.00237309	1.23798	1.83151e-05	1.15085	0.0862808	1.54672	0.000713347
P12787	Cytochrome c oxidase subunit 5A, mitochondrial	Cox5a	16.101	1.20754	1.25845	1.31248	1.0955	1.05158	1.11043	0.687194	0.670518	0.632676	1.2146	1.20477	1.21661	1.03739	1.06098	1.08943	0.738692	0.729198	0.65525	1.15992	0.00980793	1.63663	0.000186618	1.89836	4.86216e-05	1.14059	0.00893386	1.71255	0.00470821	1.50146	0.00409208	1.03919	0.254995	1.02187	0.376329	0.937473	0.24267
P12790	Cytochrome P450 2B9	Cyp2b9	55.74	0.421713	0.668971	0.463743	1.17006	1.24046	1.21496	0.660392	0.787315	0.760405	1.53951	1.28426	1.43651	1.54454	1.36757	1.46445	0.614054	0.653998	0.659271	0.428751	0.0239411	1.64189	0.00692229	0.703962	0.106038	0.973432	0.680374	2.21047	0.00139985	2.2708	0.000129217	0.364865	0.0105554	0.828385	0.0188425	1.14569	0.11607
P12791	Cytochrome P450 2B10	Cyp2b10	56.743	0.741585	0.674601		0.620097	0.623909		0.535821	0.437247		2.26226	2.49065		1.20719	1.46585		0.496367	0.355165			0.223416		0.24489		0.122154		0.0621984		0.045502		0.0441194		0.00309495		0.0805933		0.556735
P12804	Fibroleukin	Fgl2	48.95	0.51831			0.905567			1.83694			0.561675			1.04626			1.1269
P12815	Programmed cell death protein 6	Pdcd6	21.867	0.85212	0.910931	0.883069	1.00659	1.13436	1.08996	0.891691	0.941086	0.996583	1.14372	0.982057	1.02588	1.11355	0.838022	1.05743	1.02697	1.02418	0.909543	0.819001	0.0144776	1.14192	0.0500236	0.935236	0.16705	1.04741	0.635932	1.0645	0.363811	1.01631	0.921676	0.839596	0.0459959	1.07375	0.479336	0.955642	0.433872
P12970	60S ribosomal protein L7a	Rpl7a	29.976	1.01467	1.04093	0.994087	0.844306	0.861604	0.935526	1.51132	1.25168	1.23289	0.703452	0.754718	0.766742	0.803878	0.843966	0.801747	1.13623	1.2312	1.21134	1.15456	0.0295561	0.661038	0.0123159	0.763207	0.0505674	0.908279	0.0460837	0.621698	0.000198598	0.684479	0.000444263	1.3707	0.00189881	1.07832	0.124887	1.11656	0.240654
P13439	Uridine 5'-monophosphate synthase	Umps	52.292	0.860857	0.788472	0.85052	1.12286	1.11377	1.06772	0.876203	0.907583	0.894115	1.14938	1.14802	1.05522	1.05856	1.13643	1.13338	0.929912	0.86486	0.919952	0.756531	0.00245414	1.23393	0.000773309	0.93351	0.114256	1.00729	0.857871	1.23498	0.00502432	1.22604	0.00327492	0.745639	0.0017492	0.992788	0.817836	0.986436	0.63262
P13516	Acyl-CoA desaturase 1	Scd1	41.046	0.434851	0.533105	0.608998	1.10967	1.15949	1.23192	1.55898	1.16326	1.16672	0.690768	0.684763	0.653602	1.02223	1.0387	0.988882	1.10324	1.40452	1.30351	0.45042	0.00935636	0.900262	0.429624	0.405496	0.00282123	0.66533	6.64098e-05	0.532402	0.00959482	0.800207	0.0870319	0.777157	0.112362	1.14796	0.0288075	1.02038	0.904529
P13597	Intercellular adhesion molecule 1	Icam1	58.844	0.863275	0.821972	0.825828	0.904325	0.922146	0.907371	1.08179	1.12261	1.1094	0.982763	1.00397	0.992916	1.03438	1.01772	1.01522	1.1122	1.09099	1.10137	0.918515	0.020909	0.824987	0.000481912	0.757763	0.000258791	0.971416	0.0271766	0.901676	0.0002531	0.928208	0.000779545	0.84274	0.00358257	0.891278	0.000165603	1.00279	0.83985
P13634	Carbonic anhydrase 1	Ca1	28.33	1.03043	1.095	1.02247	1.04526	1.04534	1.05111	1.15815	1.15767	1.20448	0.861125	0.929281	0.937625	0.934585	0.900988	0.891507	0.964465	0.887505	0.908343	1.00197	0.951198	0.892455	0.0118818	0.894215	0.0175642	1.00035	0.995926	0.988305	0.762358	0.98796	0.708354	1.15391	0.0157727	1.15204	0.0091291	1.27533	0.00303568
P13707	Glycerol-3-phosphate dehydrogenase [NAD(+)], cytoplasmic	Gpd1	37.572	1.19489	1.24743	1.21335	1.10364	1.03234	1.05116	0.920236	0.947134	0.944748	0.979887	0.908053	0.930805	0.941909	0.9937	0.969268	0.871317	0.85582	0.857563	1.14701	0.00720386	1.13336	0.0127811	1.29997	0.000133313	0.970349	0.33463	1.09055	0.053891	1.12387	0.00994823	1.29691	0.00166629	1.09717	0.023788	1.08799	0.00301973
P13745	Glutathione S-transferase A1	Gsta1	25.608	0.173564	0.150221		0.167694	0.12384		1.58714	1.75519		0.164185	0.163927		0.259429	0.233781		3.5192	3.32256			0.590782		0.0241951		0.00250683		0.081066		0.0059885		0.00211214		0.862207		0.146275		0.0143455
P14069	Protein S100-A6	S100a6	10.051	0.631498	0.518581	0.660845	0.727813	0.671555	0.68749	1.54545	1.81094	1.5333	0.783648	0.589879	0.751706	0.75517	0.694474	0.806882	1.50096	1.61699	1.48703	0.867776	0.179372	0.426787	0.00115496	0.370355	0.000659478	0.941816	0.554436	0.461507	0.00821163	0.490019	0.000459029	0.852106	0.24609	0.92481	0.215457	1.06183	0.411507
P14094	Sodium/potassium-transporting ATPase subunit beta-1	Atp1b1	35.194	1.22851	1.1399	1.15252	0.939439	0.941144	0.949474	0.891268	0.929752	0.965991	1.0818	1.10336	1.05237	0.906954	0.936409	0.969451	0.863968	0.884775	0.94487	1.24412	0.0101492	1.01545	0.566763	1.26333	0.00208358	1.151	0.00545562	1.20193	0.00886243	1.04425	0.262635	1.08753	0.0487372	1.00613	0.77022	1.03467	0.38953
P14106	Complement C1q subcomponent subunit B	C1qb	26.717	0.741486			0.838301			1.06454			1.11048			0.955222			1.24447
P14115	60S ribosomal protein L27a	Rpl27a	16.605	0.944812	0.884335	0.960195	1.13593	1.04494	1.02289	1.25652	1.27257	1.16604	0.646445	0.672512	0.74656	0.862563	0.909703	0.947619	1.13909	1.13783	1.1056	0.870644	0.0298299	0.867026	0.028304	0.754871	0.00167194	0.759413	0.008886	0.610644	0.00545688	0.804099	0.00871057	1.35043	0.00727361	1.17791	0.0185341	1.09242	0.0709776
P14131	40S ribosomal protein S16	Rps16	16.445	0.925795	0.886452	0.90446	0.872684	0.927874	0.920995	1.27644	1.15211	1.14504	0.743991	0.776415	0.774689	0.993276	1.01173	0.971994	1.11934	1.22359	1.20612	0.998219	0.949475	0.761573	0.00594601	0.760216	0.00956056	0.770944	0.000164544	0.646679	0.000846139	0.838816	0.0134829	1.1837	0.00087513	0.914195	0.0238989	1.00692	0.893682
P14148	60S ribosomal protein L7	Rpl7	31.419	1.06775	1.0587	1.0859	0.678633	0.723839	0.687833	1.48106	1.27655	1.33157	0.650702	0.672963	0.642516	0.588197	0.721032	0.707878	1.4506	1.48329	1.5041	1.53678	0.000654077	0.511179	0.00124547	0.785571	0.0295426	0.974753	0.773518	0.443034	2.56028e-06	0.454509	0.00564058	1.6338	5.96324e-05	1.03629	0.612525	0.921404	0.193754
P14152	Malate dehydrogenase, cytoplasmic	Mdh1	36.511	1.22983	1.2056	1.18854	1.15621	1.18431	1.15849	0.699009	0.646584	0.668363	1.15741	1.18206	1.18881	1.10165	1.1124	1.08433	0.679192	0.670879	0.706438	1.03571	0.0524994	1.73738	0.000611836	1.79943	0.000292815	1.0697	0.00373466	1.71567	7.25754e-05	1.60387	0.000146727	1.02712	0.108054	1.06083	0.00530026	0.979308	0.488357
P14206	40S ribosomal protein SA	Rpsa	32.838	1.08013	1.11063	0.998067	1.07629	0.973173	0.987014	1.04262	0.980668	1.06584	0.910214	0.916802	0.920539	0.99547	1.02721	0.991317	0.976034	0.987455	1.0157	1.05017	0.33694	0.982956	0.685294	1.03227	0.484927	0.911598	0.00971609	0.92225	0.0152845	1.01169	0.515121	1.1606	0.0424637	1.00746	0.859333	1.0369	0.289518
P14211	Calreticulin	Calr	47.994	0.749384	0.730124	0.717013	0.905089	0.847359	0.835608	1.45343	1.317	1.29619	0.777699	0.730333	0.728931	0.871863	0.81144	0.807321	1.17502	1.49158	1.50585	0.848714	0.00967665	0.636416	0.000885411	0.540135	0.00134571	0.898154	0.031568	0.536127	0.0124775	0.596921	0.0174524	0.981921	0.517853	1.03912	0.334058	0.974633	0.832604
P14246	Solute carrier family 2, facilitated glucose transporter member 2	Slc2a2	57.106	1.15345	1.09181	1.118	1.29464	1.21441	1.25008	0.850272	0.717042	0.713816	0.920061	1.06912	1.03998	1.09194	1.15992	1.11874	0.767207	0.695533	0.700967	0.894692	0.0109036	1.64793	0.00790742	1.47439	0.0155455	0.898703	0.130189	1.39999	0.00572382	1.55779	0.000929532	1.11029	0.136297	1.11527	0.0129456	1.05427	0.496159
P14430	H-2 class I histocompatibility antigen, Q8 alpha chain	H2-Q8	37.41			0.832771			0.898923			0.916896			1.01729			1.10442			1.2045
P14431	H-2 class I histocompatibility antigen, Q9 alpha chain (Fragment)	H2-Q9	23.025		0.651155	0.679061		0.956458	0.951367		1.12124	1.16267		1.07434	1.03721		0.96735	0.880768		1.20065	1.25854		0.0342277		0.0591478		0.00288363		0.181646		0.0413909		0.0594863		0.00397396		0.610408		0.139006
P14438	H-2 class II histocompatibility antigen, A-U alpha chain (Fragment)	H2-Aa	25.135	0.704411	0.825147	0.686942	0.712531	0.716047	0.652652	1.43582	1.35154	1.41079	1.14689	1.08447	1.14289	0.733332	0.837832	0.770818	1.18336	1.15032	1.28534	1.065	0.418726	0.49575	0.000157744	0.527972	0.00452664	1.44077	0.0041966	0.932363	0.162531	0.64713	0.00115711	0.656887	0.011872	0.888662	0.0793226	1.16002	0.0277825
P14483	H-2 class II histocompatibility antigen, A beta chain	H2-Ab1	30.128	0.667239	0.74152	0.797051	0.648102	0.573475	0.689986	1.46521	1.55165	1.34734	1.06186	1.04267	1.06666	0.767207	0.833284	0.908254	1.30837	1.20321	1.15754	1.15393	0.128272	0.43801	0.000395826	0.505433	0.000630103	1.26405	0.0375435	0.86429	0.0526022	0.683746	0.00427566	0.695579	0.0179026	0.76196	0.0206607	1.18944	0.0346816
P14576	Signal recognition particle 54 kDa protein	Srp54	55.72	0.951493	0.959858	0.951656	1.04896	1.04448	0.999332	1.06041	1.03346	1.06528	0.982027	0.97029	0.970869	0.941928	0.979983	0.950394	0.975442	1.04358	1.06642	0.925709	0.0344465	0.978989	0.316299	0.906259	0.00545492	1.01771	0.275316	0.947412	0.183157	0.930921	0.10186	0.979413	0.0153895	1.07676	0.0218843	1.02389	0.468626
P14602	Heat shock protein beta-1	Hspb1	23.014	1.477	1.44133	1.61307	0.754125	0.73266	0.63854	1.07054	1.09551	1.00679	1.03712	0.97412	1.04015	0.744919	0.730115	0.67025	0.937717	1.13562	1.03351	2.1321	0.000541973	0.66985	0.00648711	1.42819	0.00158844	1.42237	0.00154332	0.982149	0.814128	0.690502	0.00852666	1.48503	0.00139061	0.990696	0.8677	1.02124	0.727117
P14685	26S proteasome non-ATPase regulatory subunit 3	Psmd3	60.718	0.910115	0.919134	0.923814	1.03765	1.00904	0.950639	1.04283	1.0354	1.03966	0.910631	0.930827	0.965117	1.08154	1.04324	1.05134	1.03319	0.976488	1.02038	0.918507	0.078387	0.961331	0.260274	0.882989	0.000185281	0.883649	0.00585043	0.926243	0.0335103	1.0482	0.0922656	0.980933	0.379844	0.943706	0.138558	1.02899	0.232633
P14733	Lamin-B1	Lmnb1	66.785	0.936444	0.979948	0.947739	0.881009	0.926823	0.9493	1.05867	1.05103	1.05924	1.12802	1.067	1.07093	1.05233	1.00005	1.02691	0.943273	0.965808	0.946964	1.03881	0.225758	0.87005	0.0227464	0.903814	0.0150589	1.06062	0.0670209	1.14352	0.00924015	1.07816	0.0206747	0.876967	0.00538551	0.895381	0.0183794	1.10955	0.00227403
P14824	Annexin A6	Anxa6	75.884	0.847493	0.832952	0.849539	1.11359	1.10851	1.08908	0.886223	0.91731	0.901027	1.09647	1.09106	1.12502	1.09468	1.10405	1.13302	0.923156	0.897932	0.888442	0.764073	8.73296e-06	1.2243	0.000170728	0.935451	0.00794588	0.994237	0.702879	1.22256	0.000211098	1.22964	0.000189681	0.763757	6.09459e-05	0.993826	0.650217	0.998166	0.911065
P14847	C-reactive protein	Crp	25.36	0.752616	0.902245	0.866796	1.1611	1.15345	1.07356	1.30981	1.0339	1.26248	0.776479	0.869505	0.776451	0.898571	0.968856	0.914238	1.10747	1.06897	1.09324	0.744269	0.0188551	0.939524	0.521733	0.699258	0.0207218	0.870858	0.0449148	0.74088	0.0109175	0.850748	0.0092752	1.04096	0.597464	1.21801	0.00447794	1.10292	0.333484
P14869	60S acidic ribosomal protein P0	Rplp0	34.216	0.968789	0.933412	0.955367	1.04043	1.04037	1.00389	1.00728	1.01045	1.03972	0.931866	0.935101	0.906445	1.08341	1.07568	1.07051	1.02966	1.00905	0.974077	0.926371	0.00918721	1.00891	0.602492	0.934623	0.0104248	0.858748	0.00177725	0.920545	0.0183593	1.07196	0.0446712	1.03034	0.111767	0.955131	0.0512904	1.01482	0.48736
P14901	Heme oxygenase 1	Hmox1	32.928	0.863323	0.796933	0.885163	1.19325	1.24329	1.3104	0.858186	0.803818	0.821192	0.965461	1.02003	1.1914	1.13435	1.27065	1.22831	0.995703	0.829817	0.717713	0.679332	0.000837354	1.50892	0.000438941	1.02506	0.557607	0.874381	0.148793	1.24916	0.126624	1.42862	0.0485277	0.801229	0.0544139	1.03128	0.511949	0.976394	0.888071
P15092	Interferon-activable protein 204	Ifi204	71.65		0.835563	0.854991		0.945919	0.932143		0.96182	0.976139		1.15278	1.09805		1.12634	1.1355		0.972419	0.994446		0.0254666		0.0946413		0.0163068		0.867214		0.0726982		0.0307623		0.024935		0.00618669		0.400521
P15105	Glutamine synthetase	Glul	42.119	1.18306	1.03508	1.06147	0.977359	0.930893	0.918649	0.36879	0.845063	0.822277	1.37637	1.16908	1.14535	1.0933	1.08963	1.06539	0.974494	0.923291	0.928535	1.16014	0.0516684	1.38837	0.284077	1.61071	0.182359	1.13622	0.163521	1.30587	0.0364989	1.14931	0.00613175	0.888588	0.18511	0.870266	0.00887588	0.720417	0.284251
P15116	Cadherin-2	Cdh2	99.795	1.1818	1.19966	1.18099	0.950557	0.941573	1.01137	0.804073	0.830939	0.865054	1.23505	1.14407	1.10735	1.03316	0.996697	1.05211	0.841237	0.794203	0.866953	1.22695	0.00899697	1.16137	0.00839438	1.42494	0.00228553	1.13125	0.0444084	1.39325	0.00161411	1.23161	0.0043898	1.02179	0.558662	0.942092	0.102236	0.99907	0.983815
P15208	Insulin receptor	Insr	155.61	0.883216	0.924247	0.94065	0.938483	1.08625	1.03525	1.19529	1.04518	1.08858	0.98387	0.931724	0.952517	1.07254	1.0452	1.00762	0.919966	0.990461	0.939132	0.898079	0.117675	0.919179	0.222872	0.825495	0.025102	0.917688	0.0241126	1.00651	0.817351	1.09679	0.0331274	0.958162	0.157893	0.979083	0.664356	1.16827	0.0399763
P15327	Bisphosphoglycerate mutase	Bpgm	29.978	0.91697	0.961681	0.850561	1.01345	1.09446	1.04373	1.08398	1.13808	1.23746	0.9159	0.935592	0.87873	0.952962	0.924125	0.975655	1.03689	0.966872	0.942508	0.865965	0.0348573	0.911003	0.125197	0.788897	0.0109882	0.957051	0.145039	0.926671	0.101129	0.968257	0.399993	0.999631	0.976186	1.10478	0.0266757	1.17421	0.0330689
P15331	Peripherin	Prph	54.267
P15379	CD44 antigen	Cd44	85.616	0.891761	1.02295		0.900702	0.911091		1.22152	0.954716		0.908387	1.02959		1.08257	1.03339		0.992678	1.04275			0.581472		0.388909		0.496712		0.370817		0.563521		0.370277		0.905586		0.0798703		0.713228
P15392	Cytochrome P450 2A4	Cyp2a4	56.781	0.302934	0.343726	0.249514	0.406625	0.366859	0.3624	1.88426	1.93537	1.97499	0.446289	0.452981	0.442414	0.929247	0.884161	0.843019	1.98	1.87224	1.97419	0.788966	0.10553	0.196024	0.000110873	0.154656	0.00205861	0.505071	0.000992983	0.230275	2.32753e-05	0.455927	6.63585e-05	0.667947	0.0468014	0.427598	8.01947e-05	0.994541	0.826869
P15508	Spectrin beta chain, erythrocytic	Sptb	245.25	0.795764	0.79455	0.853443	1.03795	1.0505	1.0712	1.21288	1.24135	1.21638	0.842091	0.813523	0.811618	0.987734	0.986374	0.954961	1.12168	1.08929	1.04096	0.773425	0.00369303	0.860801	0.000289554	0.665765	0.00164591	0.842326	0.0004674	0.758697	0.00132922	0.900716	0.0240086	0.990485	0.731158	1.07872	0.0067308	1.12874	0.0215291
P15532	Nucleoside diphosphate kinase A	Nme1	17.208	0.904451	0.78009	0.80448	1.13451	0.983527	0.991479	1.16083	1.31216	1.34429	0.865128	0.64079	0.7089	0.930514	0.918658	0.927155	0.977828	1.20636	1.13168	0.800453	0.0262666	0.81459	0.0340892	0.652041	0.00260468	0.797751	0.117382	0.667945	0.0236189	0.837285	0.107108	1.1238	0.304528	1.12001	0.137506	1.15121	0.144206
P15535	Beta-1,4-galactosyltransferase 1	B4galt1	44.411
P15626	Glutathione S-transferase Mu 2	Gstm2	25.716	0.655304	0.686142	0.740348	0.787449	0.78775	0.838257	0.763631	1.06266	1.07917	0.933224	0.934913	0.879085	0.958171	0.898025	0.917583	1.8129	1.65762	1.52096	0.862578	0.0324939	0.830662	0.261384	0.716511	0.092495	0.990426	0.745703	0.550381	0.00296035	0.555702	0.00336382	0.757782	0.00544443	0.870097	0.00798158	0.582083	0.0247635
P15864	Histone H1.2	Hist1h1c	21.266	1.15231	1.13556		0.628962	0.810411		1.7053	1.39177		0.700405	0.840156		0.583996	0.553513		1.19101	1.23249			0.166168		0.045711		0.207772		0.164961		0.115127		0.00381599		0.140525		0.313626		0.247038
P15920	V-type proton ATPase 116 kDa subunit a isoform 2	Atp6v0a2	98.144		0.764482			0.931892			1.2173			0.769819			1.08151			1.19826
P16015	Carbonic anhydrase 3	Ca3	29.366	1.92133	1.90795	1.84192	1.42521	1.31552	1.32165	0.321029	0.350486	0.35366	1.12017	1.01192	1.00338	0.883352	1.09538	1.11382	0.306017	0.345273	0.335574	1.39603	0.00152133	3.96262	5.82117e-06	5.53193	4.22389e-05	1.01387	0.842634	3.1772	2.21953e-05	3.13372	0.000998119	1.80873	0.0013508	1.3136	0.0527273	1.03882	0.466862
P16045	Galectin-1	Lgals1	14.866	0.647875	0.669007	0.620988	0.635449	0.546611	0.581542	1.60071	1.71769	1.50854	0.788505	0.653725	0.671558	0.727254	0.638839	0.689609	1.42529	1.75048	1.71967	1.09881	0.146886	0.365367	7.36943e-05	0.40147	0.000155904	1.02826	0.732674	0.431788	0.000721005	0.419923	0.00109027	0.916776	0.286371	0.857908	0.0572974	0.986009	0.890567
P16054	Protein kinase C epsilon type	Prkce	83.56			0.74984			0.922243			1.24975			0.938548			0.966026			1.14614
P16056	Hepatocyte growth factor receptor	Met	153.55		1.03701	1.04749		1.06067	1.08848		0.847862	0.807592		1.12264	1.02059		1.1057	1.11496		0.845081	0.933877		0.224312		0.0245459		0.0575096		0.582477		0.114434		0.138178		0.67514		0.214537		0.368537
P16110	Galectin-3	Lgals3	27.515	0.521427	0.572369	0.654657	0.659939	0.763257	0.704424	1.62375	1.48758	1.55311	0.782993	0.845667	0.867972	0.835455	0.785093	0.832968	1.58721	1.4099	1.40445	0.821788	0.0750231	0.456136	0.000316285	0.374848	0.00171255	1.01757	0.67526	0.567215	0.000510987	0.55742	0.00106611	0.700325	0.0182027	0.867172	0.057037	1.05972	0.293148
P16125	L-lactate dehydrogenase B chain	Ldhb	36.572	1.00416	0.893483	0.936562	0.924764	1.01078	0.913737	0.804551	1.0965	1.16595	1.05706	1.14565	1.1618	1.20171	1.1126	1.09925	0.98035	0.755812	0.731308	0.994709	0.912624	0.929012	0.648687	0.924097	0.622629	0.985629	0.738065	1.36354	0.0641133	1.38342	0.0593221	0.842385	0.0193824	0.834696	0.0133967	1.24297	0.224256
P16254	Signal recognition particle 14 kDa protein	Srp14	12.51	0.830555	0.856939	0.98672	1.11814	1.04637	1.04267	1.08881	1.06442	1.01109	0.86749	0.956089	0.931509	0.984742	1.05244	1.02624	1.03144	1.01643	1.07092	0.833821	0.057056	1.01354	0.692831	0.845114	0.0681915	0.899351	0.0455667	0.883381	0.0313779	0.982242	0.509568	0.970646	0.63404	1.04693	0.202336	1.0146	0.62662
P16294	Coagulation factor IX	F9	52.977	0.879539	0.906369	0.919687	1.05679	1.08701	1.0607	1.20677	1.05988	1.12207	0.893934	0.886073	0.853392	1.01581	1.02319	1.00069	0.931146	1.02697	1.0076	0.844314	0.000848745	0.945634	0.281245	0.798412	0.0181069	0.866338	0.003543	0.887949	0.0408901	1.02495	0.486991	1.02742	0.235108	1.05422	0.0106328	1.14263	0.0534477
P16301	Phosphatidylcholine-sterol acyltransferase	Lcat	49.746	0.964364	0.805345	0.837051	0.931853	0.942065	0.894991	1.0227	1.15284	1.11884	0.989331	1.03786	1.00645	1.00562	1.00346	1.05561	1.08058	1.04262	1.06786	0.941439	0.369074	0.840494	0.0264448	0.791274	0.0291407	0.989865	0.66586	0.950667	0.048618	0.960401	0.119771	0.859286	0.0980069	0.903486	0.0112193	1.03238	0.48803
P16330	2',3'-cyclic-nucleotide 3'-phosphodiesterase	Cnp	47.123	0.907682	0.958554		1.12249	1.23901		1.05355	0.830559		0.907522	1.13606		0.841158	0.95456		1.16586	0.906174			0.0802253		0.27219		0.98484		0.456985		0.949008		0.462742		0.586002		0.0820229		0.641253
P16331	Phenylalanine-4-hydroxylase	Pah	51.899	1.14115	1.15383	1.20132	1.37661	1.38209	1.33129	0.347936	0.448132	0.492484	1.28629	1.26349	1.22511	1.21993	1.14489	1.18462	0.52099	0.597612	0.621247	0.854844	0.00175934	3.17409	0.00723078	2.71335	0.00920008	1.06352	0.0601456	2.16967	0.00288539	2.04009	0.00263234	0.926198	0.0224665	1.15229	0.00487532	0.740611	0.0779457
P16332	Methylmalonyl-CoA mutase, mitochondrial	Mut	82.843	1.20909	1.25841	1.2469	1.04732	1.05556	1.03446	0.668942	0.652995	0.702973	1.19849	1.24049	1.2124	1.05815	1.06983	1.05869	0.806573	0.743752	0.732434	1.18393	0.00129584	1.54937	0.00135024	1.83435	0.000111354	1.14583	0.00251539	1.59955	0.00182076	1.39598	0.00724856	1.01726	0.341709	0.98452	0.0997746	0.887045	0.0364417
P16406	Glutamyl aminopeptidase	Enpep	107.96	1.17615	1.13255	1.098	1.46603	1.39514	1.37201	0.508863	0.656367	0.663643	1.11892	1.0646	1.05494	1.17397	1.16256	1.14054	0.572978	0.677073	0.662376	0.804762	0.00151464	2.31464	0.00780175	1.86273	0.0147941	0.931375	0.042339	1.69338	0.00512958	1.81815	0.00640922	1.05195	0.134977	1.21745	0.00421878	0.95631	0.657373
P16460	Argininosuccinate synthase	Ass1	46.584	1.35615	1.29539	1.25158	1.01243	1.06506	1.07596	0.432692	0.429757	0.406308	1.46589	1.66689	1.62566	1.0759	1.0504	1.04245	0.458019	0.469611	0.478109	1.23773	0.00240418	2.48547	5.06065e-06	3.07634	4.14222e-06	1.50168	0.00671443	3.38501	0.000396315	2.25416	1.73581e-06	0.820252	0.0194985	0.99517	0.824601	0.902555	0.0175154
P16546	Spectrin alpha chain, non-erythrocytic 1	Sptan1	284.59	0.977986	0.98187	0.993045	0.891764	0.89565	0.909681	1.10089	1.08904	1.07551	0.996849	1.01254	1.00198	0.993363	0.952904	0.968602	1.01398	1.04752	1.03212	1.09485	0.000414361	0.825951	3.2562e-05	0.904288	0.000504134	1.0331	0.0998588	0.973413	0.0854467	0.942221	0.0198006	0.980586	0.039075	0.925289	0.0111311	1.05554	0.0119905
P16675	Lysosomal protective protein	Ctsa	53.844	1.08747	1.03627	1.08747	0.937668	1.05041	1.01481	0.940234	0.910645	0.905527	0.8731	0.901129	0.900411	1.14534	1.10591	1.08243	1.01802	0.966186	0.997351	1.06937	0.169891	1.08942	0.115868	1.165	0.00221429	0.802309	0.00084387	0.897061	0.00606104	1.1181	0.00772599	1.20062	0.00138459	0.900775	0.0694846	0.924485	0.0170498
P16858	Glyceraldehyde-3-phosphate dehydrogenase	Gapdh	35.81	0.876101	0.863888	0.911242	1.08705	1.04606	1.07326	1.09939	1.04844	1.05297	0.8549	0.865819	0.880481	1.00267	0.982506	0.975833	1.04564	1.09046	1.053	0.826863	0.00103374	1.00174	0.927328	0.828303	0.00103599	0.878483	0.000395968	0.815652	0.000453398	0.928478	0.0128857	1.01923	0.372769	1.08286	0.00618178	1.00367	0.865793
P16882	Growth hormone receptor	Ghr	72.782	0.959116	1.07033		1.08732	1.11145		0.801249	0.671394		1.18186	1.23129		1.22753	1.2516		0.753789	0.700104			0.369699		0.132346		0.112198		0.393105		0.0159154		0.0326413		0.161113		0.0152276		0.933121
P17047	Lysosome-associated membrane glycoprotein 2	Lamp2	45.681	1.1158	1.16177	1.19555	0.969929	1.01922	1.02543	0.848298	0.860557	0.845964	1.08211	1.02417	1.00061	1.07885	1.06012	1.07992	0.882353	0.841085	0.892216	1.15211	0.00634371	1.17996	0.0070881	1.35944	0.00258679	0.965207	0.25864	1.18781	0.00512205	1.23062	0.00399721	1.11787	0.0227996	0.936529	0.0525061	0.976742	0.327441
P17095	High mobility group protein HMG-I/HMG-Y	Hmga1	11.614	0.874555	0.857806	0.903336	0.961047	0.992627	0.962898	1.50033	1.36697	1.36775	0.712099	0.78894	0.832914	0.911647	0.832929	0.945273	1.0311	1.08725	1.06313	0.903697	0.00732285	0.688674	0.00348729	0.622353	0.000987813	0.867689	0.076736	0.733608	0.0138206	0.845473	0.0320718	1.12928	0.103463	1.08429	0.152632	1.33116	0.00405206
P17156	Heat shock-related 70 kDa protein 2	Hspa2	69.641			0.979803			1.11552			0.732352			1.17906			1.25034			0.768081
P17182	Alpha-enolase	Eno1	47.14	1.11355	1.05128	1.02843	1.19513	1.15579	1.11889	0.832145	0.77485	0.795239	1.04342	1.03571	1.01857	1.05833	1.05948	1.05717	0.748322	0.896209	0.900105	0.920298	0.0546488	1.44441	0.000210348	1.32929	0.000904737	0.975659	0.0730763	1.21734	0.0793041	1.24771	0.066	1.03085	0.334654	1.09286	0.0431805	0.944038	0.47188
P17225	Polypyrimidine tract-binding protein 1	Ptbp1	56.477	1.00421	0.997765	0.922469	1.00232	1.04556	1.31494	0.993716	0.86115	0.845266	1.11795	1.03761	1.20257	0.899795	1.17871	1.1992	0.985287	0.822636	0.755105	0.869641	0.250975	1.24543	0.109447	1.08307	0.251713	1.02454	0.784304	1.31022	0.0522722	1.27884	0.117575	0.870855	0.0635839	1.02597	0.841943	1.05349	0.588779
P17426	AP-2 complex subunit alpha-1	Ap2a1	107.66	0.932743	0.987399	0.966001	1.06503	1.02461	1.04238	0.980418	1.04502	1.05153	0.966102	0.993849	0.989698	1.06788	1.06244	1.03427	0.997152	0.938996	0.91135	0.921493	0.0194185	1.01789	0.522598	0.93798	0.089413	0.93208	0.00633662	1.03587	0.306878	1.11136	0.0433208	0.97847	0.325584	0.98971	0.526734	1.08059	0.0902104
P17427	AP-2 complex subunit alpha-2	Ap2a2	104.02	1.00789	1.03338	1.03031	1.08941	1.0641	1.10771	0.840061	0.890314	0.854698	1.06451	1.08233	1.0927	1.10937	1.13026	1.10062	0.86759	0.804408	0.807775	0.941848	0.0172466	1.26156	0.000718342	1.1882	0.00364744	0.96985	0.0493546	1.30639	0.00482379	1.347	0.00361511	0.94815	0.00833867	0.976339	0.172693	1.04246	0.242515
P17439	Glucosylceramidase	Gba	57.621	1.15932	1.20394	1.22203	0.972404	1.06401	1.07106	0.833193	0.835563	0.874564	0.966373	1.02487	1.10428	1.09223	1.08522	1.09527	0.941932	0.790584	0.756292	1.15376	0.0267499	1.22182	0.0110629	1.40969	0.00010176	0.945855	0.276537	1.24378	0.0598838	1.31498	0.0531304	1.15822	0.0464005	0.949509	0.231894	1.0219	0.738839
P17563	Selenium-binding protein 1	Selenbp1	52.513	0.806379	0.775453	0.762313	0.923555	0.93873	0.909283	1.04473	1.07722	1.09643	1.14457	1.09325	1.08205	0.950465	0.889578	0.88179	1.12015	1.17094	1.21169	0.845783	0.00263169	0.86117	0.00173369	0.728363	0.000154015	1.21972	0.0033747	0.947785	0.139861	0.777051	0.00155086	0.706095	0.000132136	1.01827	0.524755	0.918808	0.0441523
P17665	Cytochrome c oxidase subunit 7C, mitochondrial	Cox7c	7.3325	1.24332	1.34306	1.23096	1.07995	1.13067	1.12019	0.515467	0.538731	0.576488	1.36293	1.36134	1.30107	1.19213	1.1686	1.15857	0.592301	0.577578	0.616638	1.14608	0.0222926	2.04258	0.000486105	2.34095	4.56221e-05	1.14379	0.0039978	2.25318	7.55339e-06	1.96992	0.000119727	0.948328	0.183744	0.946436	0.0377703	0.912773	0.086549
P17710	Hexokinase-1	Hk1	108.3	0.769579	0.873758	0.766282	0.828189	0.881735	0.906885	1.23441	1.13334	1.23723	1.07125	1.13946	1.11607	1.09693	1.05612	0.96145	0.911632	0.909487	0.997642	0.920823	0.188143	0.725887	0.00127518	0.668414	0.00249891	1.06815	0.223558	1.18022	0.0151645	1.10492	0.120579	0.724312	0.008682	0.840201	0.0269046	1.27892	0.00425417
P17717	UDP-glucuronosyltransferase 2B17	Ugt2b17	60.855	1.49621	1.49383	1.48738	1.03789	0.99451	1.01161	0.780065	0.793046	0.834914	0.981405	0.996712	0.974318	0.842414	0.859433	0.887002	0.902769	0.868865	0.849384	1.47089	0.000840996	1.26411	0.00150269	1.85937	0.00100692	1.14044	0.00542715	1.12645	0.0129007	0.987727	0.627049	1.51652	0.00010784	1.17582	0.00132483	0.918737	0.0361239
P17742	Peptidyl-prolyl cis-trans isomerase A	Ppia	17.971	1.02389	1.04254	1.01154	0.96137	0.946313	0.952134	1.15041	1.09717	1.09821	0.878798	0.927898	0.948207	0.937733	0.920387	0.916537	0.992741	1.01208	1.04267	1.07628	0.0049479	0.854751	0.00619988	0.919952	0.0169488	0.99288	0.774132	0.90399	0.0262535	0.910472	0.0105971	1.11727	0.0265925	1.03069	0.0291584	1.09788	0.0118304
P17751	Triosephosphate isomerase	Tpi1	32.191	0.919746	0.923672	0.925766	1.03119	1.02041	1.0314	1.04709	1.04676	1.02498	0.996005	0.997151	0.979666	1.02079	1.00307	1.00933	0.955876	0.96871	0.993731	0.898213	9.6252e-05	0.98851	0.242385	0.887893	0.00204234	0.980096	0.0595031	1.01868	0.242133	1.03936	0.0590905	0.9315	0.00327962	1.01642	0.0665174	1.06871	0.0121332
P17809	Solute carrier family 2, facilitated glucose transporter member 1	Slc2a1	53.984
P17918	Proliferating cell nuclear antigen	Pcna	28.785	0.827722	0.783046	0.734078	0.930185	0.881085	0.888006	1.01056	1.03809	1.0963	0.997873	1.10282	1.04775	0.99288	0.928207	0.987865	1.22237	1.20721	1.21573	0.868694	0.0370045	0.858288	0.00866786	0.74559	0.00340111	1.08233	0.0998721	0.863695	0.0345663	0.797998	0.00771832	0.744765	0.00316598	0.927921	0.0566161	0.862739	0.0230764
P17932	Putative 60S ribosomal protein L32'	Rpl32-ps	16.011
P18242	Cathepsin D	Ctsd	44.953	0.912626	0.990797	0.983652	0.833165	0.947373	0.918968	1.10293	1.05482	1.06432	0.979246	0.990254	1.00866	1.07197	1.01147	1.00782	1.02299	1.00445	1.02912	1.06948	0.229488	0.837818	0.0328147	0.896031	0.0336027	0.963411	0.19763	0.974347	0.0845923	1.01135	0.648862	0.969417	0.352418	0.87327	0.0521131	1.05415	0.0410702
P18572	Basigin	Bsg	42.444	0.870051	0.8068	0.849941	0.838327	0.890862	0.861962	1.17751	1.12704	1.08354	0.918975	0.915887	0.937349	1.08115	1.08493	1.02296	1.18201	1.15162	1.11635	0.975162	0.425204	0.764782	0.00125433	0.745786	0.000885816	0.869294	0.0103063	0.803545	0.0018536	0.924366	0.0364191	0.911471	0.0420982	0.812517	0.00135448	0.982062	0.566222
P18581	Cationic amino acid transporter 2	Slc7a2	71.855	1.24896	0.895922	1.12072	1.1233	1.19476	1.10894	0.802832	0.747842	0.55758	1.09215	1.29035	1.38625	0.954373	0.888467	0.892006	0.72773	1.00313	1.02202	0.952902	0.622197	1.62552	0.0419503	1.54896	0.0421646	1.37805	0.0359179	1.36902	0.0814605	0.993449	0.971123	0.866494	0.293993	1.25309	0.00231048	0.765836	0.163756
P18608	Non-histone chromosomal protein HMG-14	Hmgn1	10.152		0.902272	0.939561		1.10406	0.968596		1.19607	1.1385		0.821373	0.80933		0.971159	1.08876		0.999036	1.041		0.308585		0.291028		0.0195477		0.148714		0.0367518		0.910137		0.0758447		0.95411		0.0553153
P18653	Ribosomal protein S6 kinase alpha-1	Rps6ka1	81.594	0.804742	0.532658		0.919136	1.01398		1.29712	1.42859		0.750394	0.695699		0.860595	0.875527		1.35472	1.39684			0.298493		0.0379068		0.159582		0.115348		0.018338		0.00456026		0.716394		0.267611		0.865472
P18654	Ribosomal protein S6 kinase alpha-3	Rps6ka3	83.693		0.957196	0.884571		0.992784	1.04953		1.04573	1.09987		1.07252	0.992155		0.984746	0.944611		0.949156	1.02594		0.178789		0.319832		0.101493		0.302434		0.504947		0.668931		0.175434		0.25351		0.234897
P18760	Cofilin-1	Cfl1	18.559	0.783444	0.826293	0.837984	0.842252	0.895469	0.86679	1.30891	1.22216	1.21276	0.872292	0.818519	0.819984	0.908421	0.913419	0.917258	1.15505	1.28965	1.28667	0.9398	0.0846569	0.695682	0.000442481	0.653802	0.000213124	0.91665	0.0504278	0.672889	0.00195345	0.734074	0.0132647	0.974879	0.434403	0.950865	0.0998931	1.00334	0.931299
P18826	Phosphorylase b kinase regulatory subunit alpha, skeletal muscle isoform	Phka1	138.82		0.943011			1.02762			0.895031			1.05677			1.09816			0.981874
P18828	Syndecan-1	Sdc1	32.904	1.11421	1.12631	1.23088	0.909801	1.1285	0.879929	1.0564	1.10119	0.998681	1.00439	0.801388	0.887078	0.936262	0.906641	0.987331	0.972297	0.945891	1.01349	1.18956	0.135834	0.924581	0.399245	1.09984	0.0893856	0.951461	0.508616	0.918537	0.305213	0.965396	0.332101	1.28911	0.0406026	1.03109	0.784312	1.07661	0.109395
P19096	Fatty acid synthase	Fasn	272.43	0.672172	0.709181	0.724199	1.26969	1.16903	1.15585	1.20233	1.08938	1.06834	1.00373	0.950218	0.944374	0.914875	1.06159	1.07752	0.892775	0.984878	0.984577	0.585759	0.000214429	1.0698	0.225232	0.626643	0.00106472	0.94903	0.446219	1.01261	0.74936	1.06699	0.373032	0.726473	0.000450775	1.17701	0.0669814	1.17393	0.0315441
P19157	Glutathione S-transferase P 1	Gstp1	23.609	1.58905	1.62947	1.64098	1.26463	1.1516	1.15259	0.935296	1.08307	1.10204	0.436328	0.463774	0.449253	0.626234	0.564376	0.539236	1.13602	1.04852	1.08202	1.36166	0.00591516	1.14371	0.103368	1.55733	0.0112328	0.780044	0.0194036	0.413081	1.36799e-05	0.529562	0.000992955	3.60135	5.76231e-06	2.06309	0.000341743	0.955256	0.467184
P19253	60S ribosomal protein L13a	Rpl13a	23.464	0.997507	1.01752	0.962036	0.886978	0.839923	0.876562	1.50865	1.41979	1.40152	0.662656	0.62635	0.710092	0.753696	0.686245	0.754945	1.17858	1.32579	1.26583	1.1435	0.00453061	0.601267	0.00010317	0.687548	0.000316456	0.910798	0.124253	0.530238	0.000224465	0.582169	0.000325409	1.4892	0.00287874	1.18615	0.0167558	1.14847	0.0343354
P19258	Protein Mpv17	Mpv17	19.686	1.04134	1.22261	1.11714	1.05015	1.09652	1.14694	0.800699	0.814444	0.785031	1.17301	0.971681	1.01023	1.20073	1.18977	1.1821	0.745537	0.807799	0.755308	1.02656	0.671748	1.37224	0.00238205	1.40869	0.0144477	0.883089	0.155321	1.36657	0.0197869	1.54748	0.00248441	1.07169	0.396382	0.921911	0.0801586	1.03965	0.250359
P19324	Serpin H1	Serpinh1	46.533	0.728898	0.790615	0.815672	0.611586	0.738815	0.770944	1.4567	1.29011	1.292	0.979853	0.903237	0.89562	0.753593	0.787073	0.8591	1.42509	1.39592	1.32312	1.1008	0.298064	0.525241	0.00347436	0.578187	0.000558619	1.15791	0.0415559	0.670516	0.000529684	0.579075	0.000851349	0.840385	0.0176225	0.88398	0.212852	0.974584	0.597868
P19426	Negative elongation factor E	Nelfe	42.554		0.854795			0.881459			1.05453			0.93156			0.990077			1.25672
P19536	Cytochrome c oxidase subunit 5B, mitochondrial	Cox5b	13.813	1.28081	1.21114	1.2272	1.08176	1.08652	1.09536	0.671437	0.709511	0.687055	1.11125	1.1485	1.2044	1.04549	1.00833	1.03839	0.738854	0.702348	0.735187	1.13957	0.0132339	1.57816	0.000742579	1.79842	1.50098e-05	1.12028	0.0243959	1.5917	0.00017928	1.4208	0.00013069	1.07361	0.0749311	1.05544	0.0297649	0.950199	0.087746
P19639	Glutathione S-transferase Mu 3	Gstm3	25.701	0.579035	0.419512	0.489942	0.684705	0.566981	0.606284	0.961101	1.23267	1.21779	0.62724	0.494427	0.576483	0.776233	0.65124	0.720946	2.26793	2.46707	2.1464	0.801137	0.119393	0.54461	0.00525633	0.436307	0.00269921	0.790419	0.0565209	0.246774	0.000273418	0.312206	8.11467e-05	0.876535	0.312764	0.864808	0.124734	0.495765	0.00470775
P19783	Cytochrome c oxidase subunit 4 isoform 1, mitochondrial	Cox4i1	19.53	1.26821	1.17333	1.18932	1.08202	1.07043	1.09241	0.721511	0.745373	0.73714	1.12358	1.16101	1.14546	1.07676	1.12379	1.04488	0.773535	0.745986	0.744918	1.11896	0.0366649	1.47224	2.30741e-05	1.64738	0.000675309	1.05689	0.102424	1.51475	2.01843e-05	1.43322	0.000461299	1.05854	0.129873	0.999824	0.992246	0.973319	0.163194
P19973	Lymphocyte-specific protein 1	Lsp1	36.713		0.731227	0.807439		0.634915	0.66642		1.2888	1.30417		1.28648	1.13801		0.796937	0.857934		1.22126	1.18688		0.137379		0.0159044		0.0569586		0.0504126		0.948666		0.0373875		0.0318031		0.043862		0.0845938
P20029	78 kDa glucose-regulated protein	Hspa5	72.421	0.531971	0.482233	0.47419	0.637747	0.561732	0.552568	1.97622	1.79051	1.79387	0.500684	0.465272	0.479248	0.654048	0.592081	0.591256	1.58727	1.9125	1.94016	0.849517	0.0512687	0.315083	6.64615e-05	0.267668	1.17554e-05	0.786555	0.00631364	0.265666	0.00100418	0.337759	0.000663009	1.02988	0.538497	0.953555	0.441322	1.02218	0.75342
P20060	Beta-hexosaminidase subunit beta	Hexb	61.115	0.768461	0.892301	0.889512	0.813066	0.997869	1.01828	0.764304	0.865749	0.85892	1.12869	1.11748	1.13218	1.55238	1.21977	1.32926	1.01791	0.887913	0.841803	0.901407	0.318084	1.1367	0.22339	1.02463	0.730963	0.823707	0.115299	1.22956	0.0648985	1.49271	0.0128605	0.754887	0.0282552	0.689816	0.0210918	0.905864	0.241234
P20108	Thioredoxin-dependent peroxide reductase, mitochondrial	Prdx3	28.127	0.903428	0.898012	0.895941	0.806532	0.804311	0.802784	1.12241	1.20353	1.20747	0.935749	0.954469	0.944893	0.869314	0.864143	0.852831	1.37945	1.23506	1.24873	1.11756	2.80308e-05	0.683089	0.00380257	0.763395	0.00723243	1.09621	0.000335492	0.733869	0.011167	0.669462	0.00652779	0.95142	0.00574184	0.93324	0.00465581	0.914622	0.114953
P20152	Vimentin	Vim	53.687	0.746072	0.705442	0.735409	0.726774	0.719953	0.719233	1.34684	1.32199	1.27348	0.986883	0.992695	1.00379	0.870943	0.857574	0.842867	1.30834	1.31908	1.31696	1.00968	0.635706	0.549413	0.000491224	0.55473	1.51064e-05	1.16022	0.000766179	0.756358	2.05096e-05	0.65191	0.000222081	0.733038	0.00147746	0.842333	0.00121549	0.999476	0.966393
P20444	Protein kinase C alpha type	Prkca	76.851	0.621313	0.715432	0.72632	0.846566	0.856407	0.784842	1.45341	1.33153	1.33841	0.708953	0.629975	0.723437	0.909869	0.977379	0.98005	1.43473	1.32491	1.33607	0.829268	0.0424731	0.603348	0.000215352	0.500337	0.000911515	0.719271	0.00583275	0.503543	0.000565333	0.700074	0.00053111	1.00034	0.997076	0.867652	0.0182827	1.00675	0.871457
P20491	High affinity immunoglobulin epsilon receptor subunit gamma	Fcer1g	9.6523	0.61277	0.568446		0.822622	0.898397		1.09143	0.978067		1.41949	1.39699		0.956784	1.0843		1.01548	1.05654			0.0243402		0.12613		0.0196868		0.116713		0.0208127		0.834812		0.021605		0.171223		0.971322
P20852	Cytochrome P450 2A5	Cyp2a5	56.74	0.764126	0.76006	0.749921	0.634765	0.680061	0.687116	1.01796	1.29628	1.31701	0.789658	0.792687	0.77717	0.740318	0.808927	0.820036	2.0222	1.57019	1.62362	1.13595	0.0306501	0.551309	0.0135853	0.62626	0.0306446	0.995878	0.931365	0.452359	0.0096925	0.454232	0.00453569	0.963803	0.0111846	0.844957	0.0162333	0.696173	0.0346291
P21107	Tropomyosin alpha-3 chain	Tpm3	32.994	0.817027	0.854739	0.854316	0.820339	0.782962	0.824685	1.3954	1.36126	1.29592	0.809191	0.826738	0.823854	0.91219	0.861444	0.864456	1.22678	1.34993	1.25812	1.0404	0.150236	0.599121	7.88207e-05	0.623326	0.000131884	0.932411	0.0508563	0.641433	0.00281963	0.687929	0.00087252	1.02695	0.212755	0.920358	0.0293449	1.05678	0.201919
P21126	Ubiquitin-like protein 4A	Ubl4a	17.8	0.733017	0.798371	0.814144	0.782658	0.91484	0.8851	1.11512	1.12103	1.10993	0.99474	0.940699	0.998354	0.992678	0.965108	1.01635	1.30949	1.23016	1.21028	0.908206	0.182467	0.77183	0.0310911	0.700981	0.00770386	0.986436	0.603285	0.78236	0.00162749	0.793118	0.00251714	0.799488	0.00732325	0.868353	0.0833431	0.892303	0.0403484
P21180	Complement C2	C2	84.741	0.82799	0.692948	0.736298	1.14057	0.981645	0.93773	0.669841	1.25032	1.23513	1.44962	0.742522	0.707181	0.905488	0.91737	0.944794	0.963196	1.36894	1.39204	0.737673	0.0189004	0.969779	0.983417	0.71538	0.282036	1.04757	0.968933	0.778512	0.34246	0.743158	0.140874	0.778541	0.488267	1.10561	0.239583	0.847247	0.477762
P21271	Unconventional myosin-Vb	Myo5b	210.57	0.956165	0.933729	0.922528	0.911815	0.944356	0.968758	0.965785	1.05843	1.10749	1.13467	0.903413	0.934961	1.00976	1.06958	0.955623	1.00068	1.09994	1.09749	0.995572	0.848119	0.902044	0.111863	0.89805	0.110849	0.979599	0.773811	0.929624	0.398951	0.948984	0.308975	0.945974	0.551508	0.930796	0.148412	0.979233	0.69407
P21278	Guanine nucleotide-binding protein subunit alpha-11	Gna11	42.024	1.03645	0.94568	1.08297	0.861644	0.871482	0.888988	1.21545	1.18613	1.15842	1.03299	0.933971	0.939327	0.881537	0.939385	0.905373	0.947734	1.08177	1.05288	1.16894	0.05435	0.736549	0.00014201	0.860982	0.0507912	1.06602	0.186174	0.942868	0.326842	0.884474	0.0770854	1.05464	0.366938	0.961787	0.158672	1.15495	0.0564982
P21279	Guanine nucleotide-binding protein G(q) subunit alpha	Gnaq	42.158	1.14517	1.01028	0.860625	0.85865	0.880728	1.58338	0.975134	1.01107	0.761809	1.09959	1.08178	1.01904	0.952653	0.917489	0.835097	0.953526	1.03447	0.980164	0.907702	0.796826	1.20915	0.53262	1.09755	0.482407	1.18304	0.0296391	1.07825	0.0862295	0.911421	0.12527	0.942401	0.515224	1.22827	0.497683	0.925833	0.446657
P21300	Aldose reductase-related protein 1	Akr1b7	35.988	0.265892	0.411153	0.378601	0.301448	0.425781	0.418943	0.990868	1.29918	1.40756	0.286202	0.550815	0.402613	0.64277	0.756345	0.669981	3.28587	2.34752	2.52018	0.92102	0.644509	0.309976	0.00164757	0.285494	0.00218096	0.599116	0.0939331	0.152035	0.00271978	0.253766	0.00153776	0.851582	0.574994	0.553947	0.0202956	0.453496	0.00585718
P21440	Phosphatidylcholine translocator ABCB4	Abcb4	140.38	1.33938	1.43051	1.43169	0.811321	0.826324	0.800703	0.83121	0.868536	0.831327	1.05749	1.11094	1.09406	0.903629	0.908225	0.911834	1.02125	0.887086	0.889134	1.72312	0.000395851	0.963365	0.110281	1.66	0.000121444	1.19782	0.00526812	1.16623	0.0678092	0.973624	0.651069	1.28784	0.00131091	0.895238	0.00409319	0.904771	0.160969
P21447	Multidrug resistance protein 1A	Abcb1a	140.64	0.899984	0.71464		1.03127	0.926052		0.899206	1.01977		1.10473	1.09765		1.14986	1.05536		0.915919	0.998386			0.307202		0.829487		0.340925		0.994385		0.187043		0.145444		0.22181		0.230028		0.987324
P21460	Cystatin-C	Cst3	15.531	0.748164		1.01982	0.829099		0.904401	1.50647		1.28782	0.607875		0.92694	0.921014		0.892619	1.37839		0.961241		0.964691		0.0556928		0.156506		0.534662		0.266195		0.410526		0.625566		0.47279		0.472199
P21550	Beta-enolase	Eno3	47.024		0.73986	0.787776		0.950643	1.05649		1.09833	0.944828		1.23998	1.1429		1.05608	0.93692		0.910646	1.1243		0.0678876		0.876891		0.123811		0.147782		0.345371		0.903747		0.0158914		0.934126		0.963682
P21570	Angiogenin	Ang	16.228	0.6505	0.722827	0.66177	1.09857	1.10947	1.38055	0.962209	1.12177	1.07972	1.05372	1.02263	0.971495	1.03054	1.05156	0.922908	1.18808	0.966192	0.995618	0.567101	0.00826603	1.1343	0.248325	0.643265	0.00222547	1.01426	0.765885	0.967604	0.70385	0.954003	0.596206	0.667716	0.000872486	1.19421	0.131052	1.00438	0.938887
P21614	Vitamin D-binding protein	Gc	53.6	0.637272	0.63479	0.672613	0.884864	0.845383	0.875102	1.52774	1.49192	1.4215	0.693554	0.662362	0.670598	0.910281	0.869847	0.875474	1.38294	1.38558	1.37132	0.746417	0.000369223	0.586637	9.46666e-05	0.437876	9.43844e-06	0.763109	0.000166399	0.489515	0.000195497	0.641474	0.000619153	0.959616	0.155202	0.981077	0.388684	1.07278	0.0780774
P21619	Lamin-B2	Lmnb2	67.317	1.17299	1.05579	1.14258	1.01372	1.04113	1.01039	0.857506	0.94972	0.918542	1.07708	1.05949	1.13445	1.15167	1.05959	1.10342	0.754498	0.772197	0.741638	1.09987	0.0860303	1.12454	0.0483647	1.23685	0.00828217	0.986829	0.700717	1.44203	0.000433924	1.46128	0.000916962	1.03068	0.482751	0.924747	0.0685494	1.20166	0.0159477
P21956	Lactadherin	Mfge8	51.24	0.800374	0.81033		0.797194	0.789585		1.36315	1.33493		0.732413	0.807281		0.913823	0.88971		1.37436	1.31928			0.203816		0.00335051		0.00182963		0.168599		0.0294048		0.00678748		0.514743		0.0431207		0.946805
P21958	Antigen peptide transporter 1	Tap1	78.863	0.720591	0.794507	0.933285	0.835231	0.928399	0.948941	1.14904	1.23317	1.02274	0.919215	0.882437	1.00405	1.01413	0.927347	1.04644	1.38421	1.19965	1.03572	0.902606	0.298301	0.796657	0.0327539	0.719067	0.027235	0.939014	0.296359	0.775148	0.0791463	0.825491	0.143294	0.872645	0.196158	0.907845	0.144859	0.940703	0.603057
P21981	Protein-glutamine gamma-glutamyltransferase 2	Tgm2	77.06	0.631488	0.639132	0.605473	0.898205	0.940707	0.929315	1.06293	0.983297	0.988967	0.9135	0.895614	0.897742	1.13258	1.08391	1.08671	1.33145	1.41295	1.4084	0.677724	6.65802e-05	0.912043	0.046734	0.618114	0.000231083	0.819464	0.00159195	0.651814	0.000852204	0.795415	0.00100001	0.693089	0.000617354	0.838043	0.000883645	0.730877	0.000789591
P22315	Ferrochelatase, mitochondrial	Fech	47.13	1.06946	1.03967	1.07013	1.12039	1.10597	1.10482	0.804758	0.832483	0.804319	1.06481	1.05964	1.10272	1.07824	1.10524	1.06882	0.89833	0.827612	0.792065	0.954391	0.0236456	1.36437	0.000337079	1.30214	7.3012e-05	0.992271	0.653247	1.28164	0.0137594	1.29162	0.0148333	0.985153	0.401684	1.02425	0.123886	0.96964	0.512232
P22361	Hepatocyte nuclear factor 1-alpha	Hnf1a	67.252	1.07237	0.921361		1.00628	1.06897		0.95681	1.013		0.989626	1.00625		1.01489	0.983698		0.967858	1.00712			0.677144		0.337015		0.921551		0.951013		0.688914		0.684932		0.967222		0.418057		0.943331
P22366	Myeloid differentiation primary response protein MyD88	Myd88	33.753		1.10761	0.99303		1.03817	1.03091		1.00725	0.962004		0.930459	0.989763		1.0279	1.10135		0.993316	1.01964		0.844029		0.269674		0.439956		0.157223		0.343969		0.331764		0.321999		0.564531		0.509837
P22437	Prostaglandin G/H synthase 1	Ptgs1	69.042	0.807936	0.929982	0.946791	1.04054	1.08092	1.34268	0.813434	0.778612	0.556161	1.1324	1.07807	1.16947	1.15051	1.24612	1.385	1.06035	0.816566	0.600413	0.775001	0.0666113	1.61257	0.0348876	1.24974	0.180651	0.893781	0.166145	1.36435	0.174658	1.52649	0.101288	0.794306	0.0274652	0.916045	0.401985	0.867146	0.561539
P22599	Alpha-1-antitrypsin 1-2	Serpina1b	45.974	0.578892	0.610047	0.518154	0.860374	0.891321	0.856312	1.3115	1.38162	1.43682	0.595036	0.529556	0.530189	1.10135	1.01973	0.951441	1.42905	1.49761	1.56764	0.654559	0.00891878	0.631489	0.000720566	0.413347	0.000425929	0.538574	0.000434602	0.368195	7.06737e-05	0.683648	0.00304649	1.03161	0.649926	0.848816	0.0516494	0.918926	0.0877403
P22682	E3 ubiquitin-protein ligase CBL	Cbl	100.56			0.774823			0.86313			1.28038			0.888817			0.959042			1.19874
P22892	AP-1 complex subunit gamma-1	Ap1g1	91.349	0.839699	0.857677	0.915331	1.10319	1.0603	1.05164	0.891326	0.966812	0.967949	1.00216	1.04633	1.03459	1.12026	1.09982	1.13099	0.899461	0.907796	0.870922	0.812629	0.00504903	1.13766	0.0238205	0.924496	0.105848	0.92003	0.00875653	1.15119	0.00145366	1.25125	0.000298615	0.847433	0.0112178	0.959432	0.0874563	1.05523	0.181064
P22907	Porphobilinogen deaminase	Hmbs	39.344	0.884218	1.08365	1.04601	1.03984	0.992114	1.01043	0.919618	0.893783	0.846842	0.999436	1.02193	1.05716	1.00308	1.06096	1.04611	0.986187	0.962983	0.944574	0.990628	0.855876	1.14365	0.0148358	1.13293	0.18312	0.989831	0.686011	1.06385	0.0431874	1.07478	0.0300641	0.979002	0.734812	0.978215	0.371573	0.919308	0.0530821
P23116	Eukaryotic translation initiation factor 3 subunit A	Eif3a	161.93	0.946385	0.968214	0.954381	0.99598	0.967192	0.997087	1.05527	1.04276	1.0368	0.919674	0.953103	0.935323	1.03622	1.0198	0.992898	1.03843	1.01781	1.01732	0.969165	0.0683635	0.944315	0.014393	0.915197	0.000624302	0.921017	0.00772948	0.913631	0.00320619	0.991981	0.60417	1.02168	0.166589	0.970922	0.142045	1.01993	0.0859306
P23198	Chromobox protein homolog 3	Cbx3	20.855	0.968199	0.924668	0.900413	0.866307	0.85767	0.958901	1.03163	1.08103	1.06629	0.878335	1.08881	1.07862	1.08584	0.9968	1.03668	0.916112	1.02988	1.03507	1.04115	0.388787	0.843949	0.0282796	0.878678	0.0102086	0.976422	0.735758	1.02171	0.834759	1.04638	0.389858	0.917102	0.362692	0.860086	0.0302589	1.06639	0.236288
P23249	Putative helicase MOV-10	Mov10	113.58	0.763088	0.823137	0.766206	0.972873	0.936157	0.936535	1.27321	1.29363	1.25223	0.782478	0.81807	0.81417	0.908393	0.96381	0.958922	1.27584	1.14067	1.20499	0.826701	0.00625674	0.745092	9.06987e-05	0.615969	0.000844109	0.852918	0.00336092	0.666772	0.00216457	0.781753	0.00573922	0.974205	0.414524	1.0051	0.830034	1.05455	0.231526
P23359	Bone morphogenetic protein 7	Bmp7	49.198			1.52737			1.25394			0.429675			1.27784			1.0421			0.546156
P23475	X-ray repair cross-complementing protein 6	Xrcc6	69.483	0.935266	0.939462	0.961037	0.963413	0.993197	1.0884	1.0155	1.0646	1.03365	0.944158	0.931333	0.968356	1.03585	1.0259	1.00976	1.07172	1.01483	1.03404	0.931282	0.191952	0.977925	0.597614	0.910724	0.00777729	0.925882	0.00749893	0.911316	0.0116982	0.984268	0.443896	0.997158	0.854635	0.991376	0.813239	0.997806	0.92461
P23492	Purine nucleoside phosphorylase	Pnp	32.277	0.921818	0.921421	0.954635	1.05729	1.03365	1.06421	0.883975	0.905305	0.906104	1.13019	1.15032	1.1265	1.14465	1.03088	1.09625	0.927742	0.907469	0.867708	0.886761	0.00165281	1.17058	0.000202192	1.03802	0.0668229	1.04133	0.304833	1.26049	0.0037749	1.21046	0.00948367	0.821211	0.000550476	0.964356	0.364296	0.997212	0.915744
P23506	Protein-L-isoaspartate(D-aspartate) O-methyltransferase	Pcmt1	24.634	0.859903	0.924903	0.967561	1.0328	0.97805	0.987307	1.18949	1.13451	1.07415	0.97005	0.922641	0.926931	1.06361	0.972336	0.964206	0.884816	1.00779	1.0713	0.918018	0.111892	0.882292	0.031693	0.809961	0.0101135	0.939827	0.181059	0.951322	0.496419	1.01223	0.838293	0.976147	0.558374	0.999337	0.998992	1.14651	0.11636
P23589	Carbonic anhydrase 5A, mitochondrial	Ca5a	34.072	1.29245	1.30557	1.26594	1.08034	1.14744	1.18843	0.50606	0.564752	0.475505	1.43836	1.39447	1.42046	1.1017	1.16	1.25411	0.526314	0.500481	0.55418	1.13107	0.03659	2.20925	0.000665424	2.49882	0.00230833	1.20976	0.0307662	2.6903	0.000345656	2.22383	0.000110943	0.908464	0.001681	0.971668	0.583617	0.978078	0.707975
P23591	GDP-L-fucose synthase	Tsta3	35.877	0.873419	0.835802	0.957712	1.03609	0.93587	0.948055	1.06325	1.19565	1.13206	0.901231	0.83895	0.902571	1.03264	0.980667	0.996836	1.15193	1.12007	1.0125	0.913328	0.15345	0.861119	0.0328741	0.786484	0.0108431	0.877949	0.0150945	0.804613	0.0143685	0.916469	0.147686	1.00915	0.873299	0.970059	0.446069	1.03241	0.56781
P23708	Nuclear transcription factor Y subunit alpha	Nfya	36.778
P23780	Beta-galactosidase	Glb1	73.12	1.02318	1.0424	1.12013	1.09556	1.1316	1.26219	0.806866	0.907129	0.797835	0.8996	0.943969	0.885756	1.12937	1.13689	1.16609	0.947567	0.896768	0.799516	0.91298	0.164358	1.38917	0.00522328	1.26828	0.0117925	0.795177	0.00183797	1.03233	0.578348	1.29824	0.0303772	1.16721	0.0132182	1.01661	0.76686	0.950065	0.480782
P23881	Transcription elongation factor A protein 3	Tcea3	38.849	0.867274	0.999282	0.721834	0.881031	1.01437	0.92217	1.0455	0.902589	1.05528	0.981582	1.14062	1.07231	1.13888	1.00873	1.1395	1.07961	0.943972	1.06841	0.918661	0.443055	0.938136	0.391779	0.86183	0.241107	0.971829	0.653408	1.03316	0.623416	1.06311	0.358287	0.81026	0.133024	0.857155	0.0565247	0.971338	0.67813
P23906	Interferon regulatory factor 2	Irf2	39.452	0.806397			1.01679			0.934761			0.962488			1.19817			1.0907
P23949	mRNA decay activator protein ZFP36L2	Zfp36l2	50.069	1.00314	1.02916	0.996445	0.827132	1.03981	1.08298	1.28553	1.09051	1.09904	0.85422	0.913441	0.933139	0.890912	0.847065	0.856315	1.12496	1.07693	1.03442	1.02672	0.731905	0.848879	0.179672	0.871562	0.124201	1.04106	0.28113	0.834531	0.00751267	0.80162	0.00294887	1.12142	0.0367699	1.13708	0.281872	1.07378	0.332104
P23950	mRNA decay activator protein ZFP36L1	Zfp36l1	36.384		0.954056	0.809696		1.01439	0.944743		1.11286	1.15925		0.865166	0.8624		0.837745	0.988744		1.19923	1.20679		0.39666		0.0948048		0.180191		0.641801		0.000873789		0.183341		0.867159		0.536151		0.210529
P23953	Carboxylesterase 1C	Ces1c	61.055	0.893441	0.862906	0.884151	0.860842	0.881666	0.889149	0.958725	0.915912	0.93211	1.09799	1.02377	1.02271	1.02143	1.05301	1.08354	1.06367	1.06968	1.05201	1.00336	0.824835	0.937618	0.0206624	0.940768	0.0247141	0.99572	0.883614	0.98716	0.627567	0.991403	0.6592	0.839729	0.00865099	0.833336	0.00210318	0.881138	0.00559709
P24063	Integrin alpha-L	Itgal	128.33
P24270	Catalase	Cat	59.795	1.17739	1.22164	1.19607	1.01492	1.02217	1.04119	0.713181	0.707961	0.738138	1.2603	1.23357	1.18375	0.951138	1.029	1.02772	0.781691	0.787081	0.781944	1.16789	0.000510829	1.4256	9.43112e-05	1.66495	9.36388e-06	1.22267	0.00454759	1.56446	0.00147331	1.27955	0.0105854	0.977564	0.363636	1.02341	0.461499	0.918562	0.0195747
P24369	Peptidyl-prolyl cis-trans isomerase B	Ppib	23.713	0.631286	0.573632	0.605092	0.741286	0.718479	0.711372	1.79656	1.69156	1.73007	0.52869	0.571503	0.570157	0.808217	0.724069	0.708071	1.42679	1.60963	1.57025	0.833669	0.0115184	0.416071	6.29778e-06	0.346866	2.46925e-05	0.745574	0.00644939	0.362594	5.52882e-05	0.486329	0.000208567	1.08361	0.101039	0.969103	0.547164	1.13275	0.0572542
P24452	Macrophage-capping protein	Capg	39.24	0.533457	0.632755	0.56724	0.61178	0.749646	0.651476	1.54814	1.34824	1.50442	0.932184	1.00251	1.00429	0.875736	0.900528	0.813116	1.40172	1.32385	1.36637	0.86117	0.132776	0.457396	0.000760412	0.393895	0.000166812	1.13501	0.0336075	0.718235	0.000723715	0.632799	0.000812646	0.589815	0.00276538	0.777369	0.033121	1.07548	0.226814
P24456	Cytochrome P450 2D10	Cyp2d10	57.233	1.26593	1.1959	1.2451	1.09982	1.01986	1.02951	0.819842	0.961368	0.961355	0.975816	0.969577	0.979291	0.982181	1.01968	1.02677	0.846993	0.834948	0.815922	1.1771	0.00671012	1.14827	0.101702	1.35163	0.0210888	0.965679	0.122378	1.17087	0.00289669	1.21249	0.000518965	1.26746	0.00412075	1.03981	0.24829	1.09796	0.226032
P24457	Cytochrome P450 2D11	Cyp2d11	56.987	1.33436	1.13142	1.41208	1.24247	1.016	1.26146	0.681749	0.879797	0.716552	0.934744	1.01766	0.979022	1.13691	1.13472	1.16894	0.655722	0.617977	0.47403	1.10169	0.370006	1.54512	0.0143884	1.70224	0.0069428	0.852019	0.0133131	1.67728	0.0282847	1.96859	0.0196614	1.32286	0.0403616	1.02307	0.819857	1.30346	0.105394
P24472	Glutathione S-transferase A4	Gsta4	25.564	0.756147	0.786444	0.81602	0.606377	0.61024	0.677726	1.15933	1.36185	1.26436	0.884292	0.869573	0.878551	0.696388	0.731206	0.80361	1.85328	1.64736	1.51107	1.24508	0.0107481	0.500414	0.000419076	0.623056	0.00335862	1.17982	0.0560433	0.525253	0.00809217	0.445198	0.000637417	0.895987	0.0324724	0.849023	0.0433187	0.755342	0.0227259
P24527	Leukotriene A-4 hydrolase	Lta4h	69.05	1.03166	0.997758	0.950226	1.04917	1.04093	1.04306	0.906348	0.939606	0.946901	1.05956	1.05492	1.05827	1.09522	1.06806	1.04962	0.864009	0.920831	0.913123	0.951006	0.16599	1.12185	0.0115491	1.06688	0.0962188	0.987504	0.420306	1.17598	0.0144765	1.19086	0.00345831	0.939138	0.117062	0.97518	0.176361	1.03517	0.231963
P24547	Inosine-5'-monophosphate dehydrogenase 2	Impdh2	55.814	1.01544	1.03492	1.05139	1.06118	1.0257	0.980817	0.986179	0.912668	1.00407	0.986041	1.0002	0.876642	1.06185	1.06905	1.07189	0.911178	0.905864	0.879004	1.0111	0.679544	1.05676	0.212998	1.0685	0.138421	0.893871	0.111664	1.06188	0.2948	1.18796	0.00264748	1.08344	0.1841	0.957818	0.194367	1.07673	0.116216
P24549	Retinal dehydrogenase 1	Aldh1a1	54.467	1.48289	1.57446	1.44699	1.16576	1.10905	1.09794	0.429198	0.492752	0.571495	1.53596	1.33919	1.33777	0.845863	1.03373	1.04577	0.433687	0.436628	0.428637	1.33551	0.00110481	2.25837	0.00759705	3.01607	0.00304945	1.44014	0.0154442	3.24332	0.00133812	2.25209	0.00692767	1.06917	0.279465	1.15294	0.159858	1.14973	0.249304
P24638	Lysosomal acid phosphatase	Acp2	48.508	0.938922	0.866415	0.784407	0.848028	0.946301	0.976135	1.09289	1.13285	1.08116	0.949723	1.00498	0.975113	0.959716	0.931684	0.945531	1.19314	1.10164	1.2142	0.934769	0.36909	0.837781	0.0415435	0.783131	0.0341252	1.03274	0.18028	0.834951	0.0123148	0.808479	0.0139518	0.883926	0.126419	0.976571	0.614205	0.942415	0.179607
P24668	Cation-dependent mannose-6-phosphate receptor	M6pr	31.172	0.914351	0.850214	0.881307	0.898883	0.976355	0.926433	1.11322	1.12547	1.17667	0.966383	0.966935	0.924116	1.04811	1.0372	1.02039	1.04418	1.02823	1.04871	0.944391	0.150496	0.820314	0.0037407	0.774698	0.000854224	0.920063	0.0158473	0.915515	0.0168954	0.995057	0.640771	0.925961	0.0458191	0.902107	0.0397995	1.09427	0.0236647
P24721	Asialoglycoprotein receptor 2	Asgr2	34.906	1.33549	1.21129	1.13326	1.11243	1.11387	1.15528	0.652249	0.643912	0.781341	1.18187	1.32281	1.25016	1.21201	1.13806	1.14395	0.609226	0.73329	0.651994	1.08826	0.221255	1.62771	0.0131771	1.77138	0.00242007	1.07465	0.149706	1.88259	0.0014259	1.75182	0.00442018	0.980077	0.732553	0.96782	0.255846	1.04161	0.656206
P24788	Cyclin-dependent kinase 11B	Cdk11b	91.512	1.09986	0.936786		0.993674	1.03076		0.9412	1.05055		0.990727	0.997618		1.01919	1.02131		0.964269	0.963051			0.976627		0.804675		0.854198		0.0649265		0.0628455		0.00140264		0.838609		0.735734		0.669764
P25085	Interleukin-1 receptor antagonist protein	Il1rn	20.274	0.232028	0.282185	0.278171	0.333907	0.352904	0.329511	2.17308	1.92279	2.12299	0.229048	0.290865	0.266007	0.471216	0.436185	0.447679	2.33812	2.24923	2.24365	0.77966	0.0455326	0.163426	1.9755e-05	0.127417	5.26798e-05	0.579981	0.00994413	0.115052	0.000716104	0.198372	4.46802e-06	1.00823	0.927406	0.750009	0.000764827	0.910387	0.114163
P25206	DNA replication licensing factor MCM3	Mcm3	91.545
P25322	G1/S-specific cyclin-D1	Ccnd1	33.428	0.967336			0.9419			0.858098			1.3476			0.856164			0.980434
P25444	40S ribosomal protein S2	Rps2	31.231	0.974652	0.945587	0.946428	1.04266	0.998341	0.985553	1.11693	1.09622	1.12448	0.82921	0.844329	0.794438	0.940223	0.906626	0.91899	1.07275	1.12999	1.12111	0.94717	0.0658576	0.906798	0.0163837	0.858892	0.000382254	0.892306	0.00994837	0.742505	0.00027045	0.832119	0.00135815	1.16155	0.00473985	1.09426	0.0163752	1.00415	0.824578
P25446	Tumor necrosis factor receptor superfamily member 6	Fas	37.437		0.978113			1.03225			0.953122			1.02653			1.06897			0.945865
P25688	Uricase	Uox	35.039	0.983474	0.975031	0.948258	1.22982	1.18516	1.2266	0.874776	0.828645	0.811734	0.963479	0.966643	0.967217	1.19716	1.15175	1.15011	0.753162	0.835707	0.814451	0.798212	0.000161891	1.44786	0.00062448	1.1557	0.0108228	0.828041	0.00454139	1.20556	0.0264435	1.45591	0.00255663	1.00325	0.803493	1.04074	0.0879276	1.04653	0.304031
P25799	Nuclear factor NF-kappa-B p105 subunit	Nfkb1	105.61	0.667714	0.623068	0.827623	0.818871	0.911984	0.868237	1.30506	1.32768	1.34557	0.898332	0.847817	0.890733	0.913501	0.857679	0.931628	1.3572	1.38011	1.24635	0.815056	0.119687	0.653316	0.00311369	0.532489	0.0166722	0.975609	0.476473	0.661923	0.00112002	0.678472	0.000834076	0.803375	0.112428	0.961627	0.380836	0.998654	0.9904
P25911	Tyrosine-protein kinase Lyn	Lyn	58.812	1.04879	1.00693	0.927692	0.943259	1.03755	1.07066	0.929942	0.937528	1.00049	1.04101	1.07409	1.05986	1.0129	1.02274	0.972339	1.00518	0.897901	0.974255	0.977699	0.691323	1.06398	0.25607	1.04025	0.425685	1.05551	0.0517228	1.10344	0.0890487	1.0454	0.313982	0.939667	0.216105	1.01445	0.77262	0.996741	0.951185
P25976	Nucleolar transcription factor 1	Ubtf	89.508	0.870358	0.92924	0.849652	0.936268	0.945693	0.906794	0.920619	0.912901	1.02164	1.1011	0.982486	1.01026	1.09112	1.08193	1.11175	1.066	1.13378	0.953988	0.949976	0.18262	0.976743	0.608343	0.927882	0.180434	0.941867	0.212955	0.981002	0.786585	1.04155	0.483782	0.856297	0.0260613	0.848987	0.000934033	0.905318	0.19623
P26039	Talin-1	Tln1	269.82	0.818821	0.867173	0.829012	0.916044	0.943217	0.92692	1.10306	1.08808	1.09347	1.03975	1.016	1.01677	1.04256	1.03111	1.04464	1.0689	1.03177	1.05069	0.902672	0.01435	0.848255	0.000548959	0.765696	0.00290891	0.985321	0.181227	0.974982	0.12345	0.989506	0.420338	0.818547	0.0027277	0.893494	0.00155082	1.04228	0.041315
P26040	Ezrin	Ezr	69.406	0.777966	0.745941	0.785994	0.815597	0.814843	0.818585	1.22796	1.20819	1.16232	0.898069	0.976986	0.939278	1.04196	1.04244	1.07277	1.246	1.14877	1.13207	0.943192	0.0657835	0.680573	0.00167523	0.641911	4.16194e-05	0.891409	0.028662	0.797976	0.0047972	0.895185	0.0549793	0.820763	0.0041336	0.775702	0.00117993	1.02031	0.583538
P26041	Moesin	Msn	67.766	0.846772	0.827573	0.847174	0.849221	0.869032	0.856248	1.08296	1.07261	1.06291	1.13092	1.12991	1.1365	1.03649	1.01375	1.00401	1.10833	1.04008	1.06392	0.97942	0.113637	0.79991	1.993e-05	0.783448	3.36553e-05	1.11233	0.00620563	1.05759	0.0924991	0.950791	0.0962276	0.742205	0.000372252	0.842923	0.00022981	1.00192	0.917369
P26043	Radixin	Rdx	68.542	1.16894	1.16982	1.14378	1.03746	1.00922	1.01416	0.892289	0.910358	0.900852	1.11265	1.0539	1.08922	1.03416	1.01433	1.03118	0.796047	0.838293	0.831969	1.13777	0.000367728	1.13217	0.000541948	1.28816	1.80971e-05	1.05718	0.0578686	1.3201	0.000250898	1.24869	0.00217062	1.06965	0.0336294	0.993884	0.588948	1.09617	0.0196882
P26150	3 beta-hydroxysteroid dehydrogenase/Delta 5-->4-isomerase type 3	Hsd3b3	42.031	1.43495	1.41646	1.38336	1.45057	1.40844	1.47627	0.561594	0.596659	0.615724	0.850772	0.818007	0.834042	1.15522	1.19029	1.19115	0.642793	0.606881	0.593472	0.976815	0.254286	2.44382	9.23274e-05	2.38716	0.000216567	0.707679	2.45167e-05	1.35791	0.00169024	1.91882	0.000277596	1.69199	4.76339e-06	1.22581	0.000450751	0.962472	0.346797
P26262	Plasma kallikrein	Klkb1	71.382	0.890798	0.955344	0.988504	0.936695	0.897126	0.973704	1.05182	1.03773	0.998143	0.98037	0.957354	0.974169	0.929994	0.991939	1.03718	1.17222	1.03597	1.01687	1.00966	0.823735	0.909264	0.0350237	0.918048	0.0878704	0.984041	0.682992	0.902895	0.150716	0.917538	0.20264	0.973472	0.462464	0.948771	0.262722	0.957405	0.454239
P26350	Prothymosin alpha	Ptma	12.254	0.806543	0.883847	0.83707	0.963528	0.922131	0.929495	1.12594	1.0735	1.08409	0.872306	0.869813	0.900767	0.993549	1.03374	1.01124	1.24959	1.16237	1.17158	0.897805	0.0365283	0.857356	0.00152398	0.769738	0.00286166	0.86979	0.000964489	0.737508	0.00147738	0.847914	0.00810693	0.956326	0.224997	0.926485	0.0132582	0.916282	0.0413004
P26369	Splicing factor U2AF 65 kDa subunit	U2af2	53.516	1.02885	0.985185	0.988107	0.95603	0.946422	0.955902	1.08735	1.08116	1.01666	0.963783	0.998723	0.954067	1.01462	1.01644	1.01573	0.985686	0.995273	1.01536	1.0503	0.0658632	0.897394	0.0349397	0.942536	0.0942682	0.957261	0.086894	0.973387	0.186865	1.01685	0.194148	1.02934	0.216099	0.938153	0.00224791	1.06303	0.0904765
P26443	Glutamate dehydrogenase 1, mitochondrial	Glud1	61.336	1.0224	1.03959	1.00573	0.785587	0.779446	0.813767	1.11154	1.11167	1.11022	0.967178	0.989326	0.985879	0.950365	0.957508	0.928717	1.1195	1.12098	1.1291	1.28961	0.000183946	0.713619	0.00152312	0.920292	0.0128354	1.0373	0.037199	0.873221	0.000916917	0.841825	0.00148238	1.0426	0.0282956	0.838612	0.000727082	0.989274	0.0525338
P26450	Phosphatidylinositol 3-kinase regulatory subunit alpha	Pik3r1	83.516	0.927518	0.89688	0.969541	1.01888	1.08377	1.07553	0.959103	1.00408	0.959825	1.10467	1.05893	1.09538	1.04972	1.09017	1.06058	0.90965	0.874493	0.853781	0.8791	0.0129278	1.0873	0.0300966	0.955844	0.179938	1.01828	0.352437	1.23543	0.00120419	1.21326	0.00198494	0.857304	0.00805871	0.993034	0.767247	1.10807	0.0137269
P26516	26S proteasome non-ATPase regulatory subunit 7	Psmd7	36.539	0.884414	0.891255	0.864639	1.02443	1.04556	1.02143	0.943316	0.980962	1.11531	0.948138	0.959293	0.931086	1.05256	1.03131	0.964945	1.08779	0.939519	1.05328	0.854077	0.000227401	1.01705	0.73892	0.868641	0.107426	0.931024	0.102328	0.921421	0.210584	0.989686	0.870519	0.930172	0.00454739	1.01397	0.641245	0.986691	0.845224
P26638	Serine--tRNA ligase, cytoplasmic	Sars	58.388	0.824148	0.825807	0.801052	0.917252	0.922153	0.91697	1.24453	1.26957	1.30067	0.828782	0.797238	0.825036	0.92059	0.905955	0.945062	1.2119	1.21244	1.19534	0.889214	0.00557797	0.722553	0.00127216	0.642505	1.81277e-05	0.884345	0.00210642	0.677148	0.000249297	0.765707	0.000673897	0.99998	0.998411	0.994504	0.707121	1.0539	0.0416532
P26645	Myristoylated alanine-rich C-kinase substrate	Marcks	29.661	0.706046	0.739902	0.64292	0.752939	0.704417	0.624775	1.16244	1.25024	1.41332	1.03842	0.902974	0.949656	1.11929	1.18451	1.15094	1.15754	1.17044	1.16209	1.00324	0.951068	0.544206	0.00154002	0.545967	0.00152113	0.836837	0.0341766	0.828364	0.0425198	0.989875	0.591172	0.722528	0.00501398	0.602689	0.00720268	1.09625	0.260097
P26883	Peptidyl-prolyl cis-trans isomerase FKBP1A	Fkbp1a	11.922	0.910738	0.823382	0.848679	0.974732	0.916692	0.962015	1.18657	1.14278	1.17811	0.843232	0.928879	0.889478	0.904487	0.94159	0.930734	1.15354	1.21127	1.27059	0.905153	0.0573381	0.813535	0.0016306	0.736374	0.00436523	0.958506	0.261439	0.732131	0.00139416	0.763825	0.00446917	0.970397	0.502146	1.0276	0.300468	0.964806	0.337496
P26928	Hepatocyte growth factor-like protein	Mst1	80.618
P27005	Protein S100-A8	S100a8	10.294	0.52179	0.515284	0.578574	0.611855	0.640521	0.737808	1.56237	1.20351	1.09709	1.05216	1.01372	1.09498	0.829911	0.617365	0.747756	1.36123	1.93302	1.74462	0.811808	0.0454454	0.515195	0.0115573	0.41824	0.00870816	1.44001	0.0429764	0.627295	0.0430467	0.43562	0.00403028	0.511142	0.000330122	0.906676	0.4232	0.766634	0.146949
P27046	Alpha-mannosidase 2	Man2a1	131.63	0.828622	0.817309	0.813147	0.952645	0.990052	0.962717	1.15296	1.16784	1.18929	0.809592	0.82191	0.786485	1.03043	0.985032	0.944498	1.14787	1.21676	1.23068	0.846378	0.00114227	0.827733	0.000284719	0.700575	2.33317e-05	0.816898	0.00573735	0.672539	0.000337393	0.823284	0.00450405	1.01699	0.322199	0.981571	0.562387	0.976295	0.394977
P27048	Small nuclear ribonucleoprotein-associated protein B	Snrpb	23.656	0.919916	0.941881	0.872929	1.0327	0.984674	1.01018	1.05202	1.12855	1.05085	0.845736	1.0286	1.10591	1.01986	0.969689	1.05534	1.14169	0.945356	0.907437	0.90328	0.0254286	0.936909	0.0923869	0.846291	0.00692702	0.978771	0.772375	0.995249	0.958287	1.01683	0.799117	0.917616	0.424787	0.994305	0.862347	1.07913	0.374349
P27512	Tumor necrosis factor receptor superfamily member 5	Cd40	32.093	0.395392	0.134988	0.645942	0.422219	0.189988	0.554248	2.50622	2.77139	2.05984	0.376258	0.174316	0.576416	0.457002	0.2982	0.58134	1.74723	2.22977	1.49203	1.00846	0.888428	0.158973	0.0207143	0.160318	0.0448405	0.843213	0.580076	0.206067	0.0306111	0.244383	0.00623533	1.04377	0.960446	0.872741	0.64083	1.34163	0.114172
P27546	Microtubule-associated protein 4	Map4	117.43	0.772488	0.772011	0.780519	0.873434	0.853273	0.857545	1.27866	1.34907	1.32731	0.848968	0.778196	0.792926	0.94247	0.937218	0.880088	1.28216	1.32671	1.32098	0.899687	0.00100942	0.653407	0.000254984	0.587862	0.000534184	0.876915	0.0198413	0.615824	0.000897535	0.702261	0.00084675	0.960715	0.273841	0.936399	0.0852097	1.00641	0.762568
P27600	Guanine nucleotide-binding protein subunit alpha-12	Gna12	44.095	1.16917			1.0464			0.958375			1.02945			1.01306			0.79804
P27601	Guanine nucleotide-binding protein subunit alpha-13	Gna13	44.054	1.06901	1.06977	1.01429	0.978604	1.00598	0.997572	0.930335	0.950387	0.99688	1.06189	1.12314	1.0088	1.02289	1.02997	1.03359	0.884937	0.907463	0.90444	1.05731	0.0697404	1.03633	0.212661	1.09573	0.0283919	1.0348	0.395787	1.18429	0.0263368	1.14447	0.00117465	0.987234	0.753822	0.966211	0.0387887	1.06703	0.0723512
P27612	Phospholipase A-2-activating protein	Plaa	87.22	0.980973	0.999578	0.946448	0.991134	0.920805	0.998248	1.01517	1.05635	1.04012	1.03302	0.987965	1.00655	0.935985	0.991429	1.03493	1.03404	1.01064	1.03561	1.00578	0.850915	0.935258	0.104252	0.940661	0.0410633	1.02201	0.535834	0.982871	0.32735	0.961708	0.30305	0.966793	0.178546	0.982393	0.67511	1.01018	0.517604
P27641	X-ray repair cross-complementing protein 5	Xrcc5	83.056	0.870451	0.922794	0.891071	0.99422	0.999048	1.01637	1.00931	1.04533	0.980875	0.890538	0.936329	0.96526	1.00111	1.04419	1.0762	1.13411	1.04302	1.03977	0.891907	0.0121941	0.991474	0.706208	0.884303	0.0081204	0.894484	0.0244238	0.867954	0.0198377	0.97034	0.451382	0.961387	0.254862	0.964165	0.221589	0.943613	0.176406
P27659	60S ribosomal protein L3	Rpl3	46.109	0.937914	0.968072	0.934343	1.02773	0.986987	1.00334	1.39465	1.38339	1.34689	0.629122	0.607546	0.640568	0.830105	0.828115	0.846741	1.14067	1.2233	1.19774	0.941112	0.0203176	0.731662	4.19116e-05	0.688575	1.78397e-05	0.749407	0.000677204	0.52706	2.96393e-05	0.703303	0.0014988	1.51304	5.59011e-05	1.20483	0.000540831	1.15813	0.00821011
P27661	Histone H2AX	H2afx	15.142	0.961389	0.928292	0.925893	1.08356	1.00889	1.04089	1.19752	1.23798	1.16247	0.746597	0.815805	0.818674	0.943948	0.887049	0.888061	1.01153	1.04626	1.04779	0.898584	0.0180103	0.870862	0.00766538	0.782542	0.000739029	0.875699	0.0269978	0.766712	0.00645955	0.875543	0.00962813	1.18248	0.0191711	1.15236	0.00823558	1.15856	0.00433206
P27773	Protein disulfide-isomerase A3	Pdia3	56.678	0.667247	0.594923	0.616012	0.699192	0.661067	0.667178	1.55727	1.42728	1.39567	0.646956	0.618168	0.619384	0.728222	0.652767	0.694681	1.62131	1.92296	1.88827	0.926382	0.136339	0.462862	0.000252971	0.428787	5.89894e-05	0.907904	0.0758839	0.346893	0.0014349	0.382081	0.000400754	0.996643	0.915588	0.976763	0.57115	0.806294	0.0374053
P27786	Steroid 17-alpha-hydroxylase/17,20 lyase	Cyp17a1	57.637	0.359989	0.366067	0.234251	1.16644	1.02237	0.960923	0.741553	0.74361	0.624952	1.43721	1.54015	1.68217	1.74426	1.5976	1.72598	0.527978	0.711653	0.715272	0.304886	0.00746756	1.49268	0.00781288	0.455097	0.020168	0.919431	0.199455	2.38351	0.0053679	2.59237	0.00722216	0.206095	0.00479431	0.621513	0.00551975	1.0794	0.522651
P27808	Alpha-1,3-mannosyl-glycoprotein 2-beta-N-acetylglucosaminyltransferase	Mgat1	51.69	0.862914	0.771185	0.747779	0.926014	1.00042	0.869245	1.18075	1.20355	1.27197	0.801494	0.808396	0.795393	1.02514	1.03859	0.998014	1.20571	1.17831	1.2747	0.851987	0.0546685	0.764624	0.0092034	0.65145	0.00316711	0.785593	0.00069066	0.657412	0.00225854	0.836835	0.00685346	0.99027	0.814209	0.9131	0.142179	0.999332	0.985576
P27870	Proto-oncogene vav	Vav1	98.136		0.766274			0.991251			0.887725			1.29378			1.20051			0.865553
P28033	CCAAT/enhancer-binding protein beta	Cebpb	31.445	1.14438	1.11211	0.973373	1.01724	1.01134	0.941712	0.977976	0.878524	1.08409	0.965356	1.04315	0.923373	0.945334	1.08518	1.07647	0.959206	0.884209	0.992688	1.08739	0.239642	1.0101	0.855759	1.09837	0.295186	0.943638	0.375391	1.03377	0.540096	1.09551	0.188595	1.10164	0.201086	0.956003	0.453825	1.03684	0.660686
P28063	Proteasome subunit beta type-8	Psmb8	30.26	0.674252	0.628562	0.712728	1.0176	1.07654	1.03637	0.942281	0.961249	0.975081	1.01376	1.01879	1.01841	1.16097	1.16341	1.13688	1.07502	1.07182	1.07497	0.64384	0.00216864	1.0875	0.0190069	0.700179	0.00685943	0.88146	0.00238068	0.946971	3.90768e-05	1.07432	0.00942404	0.660625	0.0074677	0.904439	0.0143659	0.893476	0.00720786
P28076	Proteasome subunit beta type-9	Psmb9	23.396	0.780609	0.646242	0.685591	0.909994	1.00452	0.986095	0.988714	1.10934	1.01523	1.03455	0.958372	0.98646	1.08306	1.11477	1.23092	1.18463	1.13937	1.07493	0.728275	0.0141408	0.93169	0.203067	0.678526	0.00696639	0.868943	0.0482614	0.876569	0.0237598	1.00878	0.876063	0.709019	0.0148301	0.845968	0.0301119	0.915962	0.123444
P28230	Gap junction beta-1 protein	Gjb1	32.003	0.814946	0.781316	0.757598	0.971669	0.947383	0.954418	1.03775	1.032	1.02588	0.775735	0.868486	0.853278	1.18173	1.14217	1.19394	1.2844	1.12514	1.18318	0.81917	0.00592433	0.928233	0.00395307	0.76038	0.00500625	0.709953	0.00498139	0.695156	0.00230502	0.979158	0.668223	0.942486	0.241208	0.816828	0.000743515	0.861641	0.0611461
P28271	Cytoplasmic aconitate hydratase	Aco1	98.124	1.07675	1.05234	1.07057	1.08028	1.10944	1.09005	0.790951	0.796243	0.812602	1.1795	1.17363	1.14496	1.08614	1.12094	1.11543	0.776872	0.750747	0.758233	0.975572	0.0777403	1.36669	1.02249e-05	1.3333	1.40653e-05	1.05285	0.0186788	1.53032	7.03261e-06	1.45351	1.21964e-05	0.914689	0.00201322	0.98714	0.363917	1.04985	0.0218525
P28352	DNA-(apurinic or apyrimidinic site) lyase	Apex1	35.49	0.950875	0.929651	0.973908	0.978066	0.996164	0.971382	0.983576	1.07815	1.04306	1.07589	0.990344	1.02382	1.04254	1.00122	1.0099	1.00571	0.950529	0.964387	0.969046	0.128484	0.948735	0.185909	0.919368	0.0703622	1.01192	0.701369	1.05801	0.137405	1.04555	0.106109	0.92375	0.0611496	0.964618	0.0803317	1.06305	0.141384
P28474	Alcohol dehydrogenase class-3	Adh5	39.547	1.09424	1.09734	1.08634	1.15085	1.22956	1.17593	0.7112	0.740932	0.731252	1.17164	1.13926	1.16215	1.08898	1.12879	1.14118	0.752974	0.711104	0.688587	0.921714	0.0500968	1.62882	0.000110716	1.50131	0.000470001	1.03397	0.126877	1.61338	0.00137566	1.56037	0.000559781	0.943815	0.0123511	1.05876	0.0835168	1.01427	0.646779
P28571	Sodium- and chloride-dependent glycine transporter 1	Slc6a9	76.543	0.865109	0.725101	0.752403	0.879081	0.900188	0.898118	1.15698	1.28585	1.33326	0.749395	0.852851	0.829043	0.839484	0.888037	0.8745	1.49603	1.30488	1.27359	0.874963	0.123771	0.709035	0.0130221	0.620379	0.00267572	0.934385	0.213519	0.596709	0.00159752	0.638611	0.00726213	0.963527	0.596119	1.02896	0.222863	0.926764	0.317405
P28574	Protein max	Max	18.197			0.732501			0.758955			1.3101			0.903998			0.871575			1.37014
P28650	Adenylosuccinate synthetase isozyme 1	Adssl1	50.254	0.967052	1.04844	1.0282	1.11293	1.17262	1.22477	0.571078	0.640064	0.658758	1.39033	1.32285	1.31882	1.20554	1.13095	1.15029	0.693599	0.727156	0.701481	0.867072	0.0186352	1.87728	0.000643189	1.62773	0.00188123	1.15637	0.00495347	1.89988	1.15614e-05	1.64298	5.70116e-05	0.754885	0.00115663	1.00675	0.860986	0.881098	0.0869114
P28651	Carbonic anhydrase-related protein	Ca8	33.081	0.949614	0.987493	0.985142	0.926677	1.01729	1.03257	0.996955	0.946158	0.984966	1.0572	1.10267	0.994871	1.02752	1.02448	0.984214	0.958969	0.854162	0.866875	0.981762	0.66794	1.01655	0.70718	0.998008	0.929807	1.03904	0.341011	1.17714	0.0270274	1.13291	0.0596118	0.926304	0.111226	0.980343	0.614339	1.09256	0.117684
P28653	Biglycan	Bgn	41.639	0.895216	0.958943	1.00775	0.743924	0.885163	0.839412	1.0967	0.979496	1.06977	0.995186	1.08524	1.1315	0.89717	0.993453	0.942262	1.26494	1.03632	1.08425	1.15937	0.0826242	0.784655	0.0219569	0.909705	0.122876	1.1338	0.0630637	0.948725	0.525358	0.836766	0.0823421	0.891024	0.0878051	0.871373	0.0950303	0.929244	0.378811
P28654	Decorin	Dcn	39.809	1.23781	1.15972	1.06698	0.88369	0.952335	0.891072	0.748922	0.752265	0.764057	1.16715	1.19111	1.22235	1.15489	1.1841	1.26453	0.785512	0.752152	0.802969	1.2704	0.0153574	1.20389	0.0119123	1.52942	0.00910245	0.993641	0.859628	1.52976	0.00012004	1.53955	0.000368674	0.967574	0.51068	0.756787	0.00160465	0.967791	0.228218
P28656	Nucleosome assembly protein 1-like 1	Nap1l1	45.345	0.895442	0.931015	0.973946	0.917397	0.896054	0.906611	1.17187	1.21663	1.18305	0.885526	0.831927	0.85421	0.932635	0.878114	0.880705	1.17064	1.1762	1.16868	1.02954	0.361038	0.761592	0.000134462	0.784086	0.00356214	0.955492	0.163992	0.731517	0.00304693	0.765592	0.00499044	1.08895	0.0531155	1.01063	0.642352	1.01594	0.296698
P28658	Ataxin-10	Atxn10	53.706	0.845356	0.835625	0.892017	0.885386	0.843222	0.867543	1.15252	1.20562	1.1091	0.782879	0.798177	0.861183	0.901208	0.934938	0.80433	1.41036	1.18806	1.26294	0.991082	0.730368	0.748764	0.00138911	0.742086	0.000799441	0.924924	0.238098	0.632482	0.00335233	0.683821	0.00510252	1.05354	0.219726	0.983213	0.776026	0.897936	0.157828
P28659	CUGBP Elav-like family member 1	Celf1	52.107	0.933846	0.915693	0.981486	1.09443	1.01665	1.02215	0.999513	1.03598	1.03019	0.953869	1.05034	0.944897	1.00494	0.939246	0.993881	1.06942	1.03448	0.980608	0.903547	0.0331579	1.02203	0.47795	0.923456	0.0407392	1.00376	0.943586	0.956105	0.346909	0.952526	0.216203	0.95996	0.379127	1.06643	0.11352	0.993899	0.853076
P28660	Nck-associated protein 1	Nckap1	128.78	0.928239	1.00986	1.02993	0.917477	0.947391	0.954185	1.09787	1.10043	1.12714	0.846925	0.885663	0.900643	0.946795	0.979757	0.958143	1.11771	1.11175	1.078	1.05285	0.248878	0.847722	0.000648064	0.892522	0.0610523	0.912828	0.0207283	0.796149	0.00113079	0.872178	0.000874639	1.12715	0.043935	0.977245	0.217784	1.00544	0.718243
P28661	Septin-4	Sept4	54.935	1.01944	0.931795	0.989774	0.962907	0.968459	0.892267	0.836253	1.0158	0.949086	1.05554	1.05978	1.07509	1.08168	1.0459	1.1497	1.02667	0.957741	0.970826	1.04157	0.337189	1.00803	0.878244	1.04993	0.477854	0.973493	0.446302	1.07958	0.0603246	1.10897	0.0453236	0.921829	0.0842714	0.86158	0.0177421	0.947857	0.433712
P28665	Murinoglobulin-1	Mug1	165.3	1.0199	1.12195	1.10023	1.02032	1.05236	1.02429	1.37274	1.29916	1.29447	0.648568	0.638737	0.63937	0.866498	0.864711	0.885639	1.06428	1.0179	1.05851	1.04685	0.257689	0.780809	0.0014244	0.817392	0.00682414	0.736258	1.97379e-05	0.613456	0.000240633	0.833209	0.00125481	1.68273	0.00248978	1.18347	0.000234	1.2629	0.00088173
P28666	Murinoglobulin-2	Mug2	162.38	0.534216	0.52139	0.499236	0.618199	0.669837	0.670458	1.47624	1.42622	1.40134	0.587254	0.599863	0.597413	0.725338	0.711394	0.729541	1.97175	1.96214	1.96359	0.793897	0.00313737	0.455061	8.95027e-05	0.361272	4.11845e-06	0.823779	5.04131e-05	0.302592	1.17364e-05	0.367322	3.09385e-05	0.871289	0.0131245	0.904085	0.0544082	0.72977	0.00215636
P28667	MARCKS-related protein	Marcksl1	20.165	0.884808	1.05696	0.962653	0.891429	0.864561	0.810579	0.999282	0.9455	0.988248	1.26139	1.09444	1.03894	1.1115	1.13468	1.21357	0.830841	0.973826	0.984282	1.13164	0.125929	0.875057	0.0221143	0.990246	0.839617	0.981214	0.757905	1.21722	0.0700225	1.24052	0.0397205	0.855561	0.116558	0.741836	0.00151809	1.05166	0.439071
P28700	Retinoic acid receptor RXR-alpha	Rxra	51.216	0.931403	0.96382	0.997075	1.00642	1.05931	1.10623	0.838221	0.913394	0.948944	1.04124	1.04919	1.03009	1.1007	1.16124	1.11451	0.986101	0.863884	0.877761	0.911834	0.0582271	1.17456	0.0275805	1.071	0.191554	0.924201	0.0299418	1.14399	0.079991	1.23782	0.0238777	0.926864	0.0520221	0.939435	0.134687	0.990033	0.871424
P28740	Kinesin-like protein KIF2A	Kif2a	79.755			0.844024			1.02439			0.987816			1.07659			0.992224			1.06866
P28741	Kinesin-like protein KIF3A	Kif3a	80.169	0.608527			0.764131			1.14699			1.05497			1.01596			1.35787
P28798	Granulins	Grn	63.458	0.968635	0.972041	0.97103	1.00535	1.03885	1.02559	0.905999	0.992773	0.953935	0.864026	0.915908	0.92137	1.18759	1.08659	1.10936	1.08449	1.0359	0.987528	0.948502	0.0298702	1.0761	0.0944529	1.02068	0.507886	0.798365	0.00334354	0.869168	0.0168258	1.08868	0.0896036	1.07789	0.0662251	0.907272	0.0560637	0.917883	0.0863837
P28843	Dipeptidyl peptidase 4	Dpp4	87.436	1.28866	1.39535	1.35068	1.16472	1.19153	1.18596	0.611343	0.529451	0.549869	1.18919	1.2578	1.25237	1.11871	1.12651	1.13245	0.63763	0.508601	0.518163	1.13903	0.02269	2.09516	0.00274575	2.38645	0.000339398	1.09524	0.033229	2.22265	0.0056046	2.02937	0.0100338	1.09064	0.0448391	1.04871	0.00907222	1.01578	0.833734
P28867	Protein kinase C delta type	Prkcd	77.546	0.8472			0.750297			1.1299			0.713517			1.16124			1.40258
P29268	Connective tissue growth factor	Ctgf	37.824
P29341	Polyadenylate-binding protein 1	Pabpc1	70.67	1.00836	0.947607	0.952104	0.958468	0.964693	0.961623	1.13037	1.13053	1.13258	0.877879	0.876311	0.891703	0.985839	0.974337	0.955761	1.02974	1.05258	1.08651	1.00807	0.739292	0.850096	2.80246e-05	0.856959	0.0161728	0.90739	0.00181598	0.834974	0.00361651	0.920193	0.0165463	1.09909	0.0344442	0.989317	0.358993	1.07089	0.0474954
P29351	Tyrosine-protein phosphatase non-receptor type 6	Ptpn6	67.558	0.9012	0.87171	0.84444	0.781667	0.850495	0.827948	1.01614	0.985226	1.06727	1.23912	1.29228	1.27129	0.955241	0.962945	1.02042	1.01311	0.994213	0.991591	1.06392	0.122025	0.801695	0.00295751	0.852936	0.00683098	1.29404	0.00123847	1.26802	0.000353425	0.979889	0.42837	0.68829	0.000207179	0.837169	0.0058869	1.02325	0.439416
P29391	Ferritin light chain 1	Ftl1	20.802	0.911132	0.872397	0.887114	0.843577	0.835209	0.858878	0.850068	0.789308	0.722191	1.55656	1.54834	1.51517	1.11777	1.29957	1.27256	0.644792	0.624952	0.61066	1.0524	0.0351652	1.07457	0.254693	1.13088	0.108948	1.25209	0.0370904	2.45696	1.61251e-05	1.96229	0.00234639	0.578053	1.44113e-05	0.687733	0.0136031	1.25588	0.0306397
P29416	Beta-hexosaminidase subunit alpha	Hexa	60.612	0.799639	0.790031	0.807708	0.973668	1.01719	1.05452	0.787186	0.879897	0.900775	1.04437	1.10633	1.0775	1.46491	1.2933	1.28886	0.975395	0.911379	0.872181	0.787218	0.00603616	1.18596	0.0340994	0.93361	0.246537	0.797661	0.0217119	1.17008	0.0231637	1.46689	0.00250802	0.742637	0.00107661	0.752489	0.00887534	0.930736	0.245855
P29452	Caspase-1	Casp1	45.64	0.588455	0.680323	0.669627	0.581445	0.723881	0.697471	1.22709	1.10708	1.09904	0.72769	0.835751	0.813044	0.763699	0.773745	0.76132	2.19599	1.81826	1.87202	0.967849	0.732548	0.583362	0.00560735	0.564606	0.000800883	1.03381	0.534814	0.403734	0.000402752	0.39053	0.00369648	0.815661	0.0311772	0.87125	0.169667	0.583255	0.00308066
P29533	Vascular cell adhesion protein 1	Vcam1	81.317	0.741189	0.770639	0.910112	0.894595	0.880727	0.886314	1.31617	1.23032	1.08595	0.928675	1.07988	1.09373	0.975345	1.04993	1.05747	1.13322	0.971091	0.958461	0.909945	0.258166	0.732742	0.0311833	0.666755	0.00885797	1.00634	0.94656	1.0129	0.870638	1.00652	0.892737	0.780695	0.040194	0.863399	0.0268214	1.18599	0.0940579
P29595	NEDD8	Nedd8	8.9723	0.931318	1.01697	0.92933	0.988009	0.989098	0.928703	1.11262	0.985226	1.1051	0.892293	0.996345	0.93614	0.982889	0.965158	0.957925	1.08347	1.0086	1.06671	0.990299	0.793812	0.90723	0.118828	0.898429	0.102555	0.972059	0.457874	0.894259	0.0510369	0.919964	0.0495952	1.01871	0.690729	0.999944	0.986026	1.01398	0.793893
P29699	Alpha-2-HS-glycoprotein	Ahsg	37.325	0.498633	0.493725	0.496318	0.834468	0.893333	0.902384	1.45272	1.48276	1.47404	0.640888	0.469742	0.562627	1.05699	0.975276	0.95396	1.53166	1.5666	1.53509	0.565997	0.00165143	0.596479	0.00135133	0.337605	1.01443e-06	0.560326	0.0148446	0.361133	0.00732033	0.644506	0.00346967	0.889688	0.350294	0.880774	0.0358066	0.951691	0.0067197
P29758	Ornithine aminotransferase, mitochondrial	Oat	48.354	1.32564	1.26722	1.23473	1.14501	1.10608	1.08535	0.384102	0.701189	0.71965	1.34515	1.3273	1.28204	1.07624	1.10108	1.08849	0.642739	0.524109	0.602094	1.14721	0.00755781	1.8485	0.0852529	2.12062	0.0598621	1.21087	0.00164309	2.23551	0.00378836	1.8462	0.00876103	0.96791	0.270728	1.02163	0.310065	1.02035	0.949144
P29788	Vitronectin	Vtn	54.848	0.736084	0.799846	0.786989	0.936888	0.911683	0.945523	1.28567	1.18893	1.23562	0.820271	0.813586	0.780678	0.961351	0.909788	0.922408	1.231	1.30837	1.27909	0.831368	0.00923344	0.75308	0.0017675	0.626086	0.000175417	0.864326	0.00301658	0.632332	4.78806e-05	0.73159	0.000217558	0.962057	0.272221	1.0002	0.986821	0.971654	0.373799
P30115	Glutathione S-transferase A3	Gsta3	25.36	1.20285	1.20141	1.19417	0.961412	1.01858	1.01703	0.645202	0.731806	0.685955	1.17758	1.17468	1.18673	0.959593	1.00999	0.971818	0.936103	0.860272	0.908233	1.20067	0.00980966	1.45277	0.00271981	1.7443	0.00410894	1.20316	0.00533393	1.3085	0.00757565	1.08755	0.0549311	1.0168	0.0144513	1.01891	0.490726	0.762758	0.005254
P30204	Macrophage scavenger receptor types I and II	Msr1	50.169	0.785776	0.721766	0.783218	1.23102	1.10083	1.13084	0.857714	0.962133	0.990304	1.13713	1.0063	0.959128	1.10374	1.27248	1.26515	0.889262	0.924104	0.875054	0.661556	0.000827065	1.23221	0.0217326	0.815173	0.0238505	0.852028	0.0802649	1.15405	0.0972888	1.35447	0.0149023	0.738346	0.0125804	0.950927	0.442964	1.04528	0.440297
P30355	Arachidonate 5-lipoxygenase-activating protein	Alox5ap	18.136
P30412	Peptidyl-prolyl cis-trans isomerase C	Ppic	22.794
P30416	Peptidyl-prolyl cis-trans isomerase FKBP4	Fkbp4	51.572	0.968462	0.94156	0.99471	0.960738	0.920631	0.914164	0.950815	0.919679	0.894815	1.12179	1.23012	1.22512	1.00657	1.03924	1.0252	0.907314	0.936375	0.901456	1.03906	0.159357	1.01093	0.665298	1.05042	0.10648	1.16477	0.0284476	1.30304	0.00639797	1.11871	0.00207349	0.812053	0.0085618	0.910295	0.0111269	1.00735	0.754297
P30561	Aryl hydrocarbon receptor	Ahr	95.016
P30681	High mobility group protein B2	Hmgb2	24.162	0.783025	0.817479	0.79793	0.744396	0.75078	0.760038	1.31007	1.21969	1.24074	1.11139	1.08455	1.09171	0.923	0.839725	0.838566	1.06913	1.32937	1.2924	1.06351	0.0230055	0.598122	0.000886081	0.636106	0.000243666	1.26385	0.0141191	0.890742	0.24471	0.704784	0.0221163	0.72953	0.000128303	0.866959	0.0424533	1.02156	0.751668
P30999	Catenin delta-1	Ctnnd1	104.92	0.978756	0.994579	1.02099	0.966852	0.944935	0.922257	1.09159	1.12889	1.09365	0.913426	0.888852	0.948911	1.00226	0.974332	1.01475	1.02878	1.01883	1.01717	1.05656	0.0406039	0.855139	0.0010607	0.903502	0.00366871	0.919719	0.027118	0.89768	0.0259837	0.976038	0.172157	1.08837	0.0261031	0.947417	0.0418088	1.08136	0.0124164
P31001	Desmin	Des	53.497	0.957646	0.977274	1.02877	0.801425	0.804336	0.799826	0.955433	0.921015	0.915159	1.18293	1.19447	1.26592	1.15261	1.09394	1.113	0.923967	0.945102	0.921399	1.232	0.00998846	0.861722	0.00735625	1.06164	0.0895362	1.08447	0.0412974	1.30563	0.00267173	1.20394	0.00170076	0.813458	0.00234959	0.716044	0.00191314	1.00041	0.986177
P31230	Aminoacyl tRNA synthase complex-interacting multifunctional protein 1	Aimp1	33.997	0.939723	0.816413	0.867578	0.919925	0.911972	1.019	1.07022	1.14668	0.982917	0.96894	1.00518	0.94008	1.00488	0.902981	0.954309	1.04678	1.18025	1.13065	0.92031	0.199279	0.890956	0.118033	0.819956	0.0307887	1.01818	0.641478	0.867921	0.0369116	0.852423	0.0277344	0.90032	0.103938	0.996064	0.932188	0.952986	0.439744
P31324	cAMP-dependent protein kinase type II-beta regulatory subunit	Prkar2b	46.167	0.61459	0.714769	0.744851	0.625379	0.708524	0.723323	1.46402	1.36506	1.35025	0.88164	0.856938	0.94905	0.857028	0.794657	0.827979	1.4927	1.49411	1.35217	1.00826	0.930468	0.492238	0.000676999	0.496302	0.00242379	1.08387	0.106301	0.619415	0.000457375	0.571486	0.000351732	0.771762	0.0283943	0.829639	0.0359346	0.963206	0.427675
P31428	Dipeptidase 1	Dpep1	45.722
P31532	Serum amyloid A-4 protein	Saa4	15.088	0.546596	0.552418	0.65166	0.882712	0.826269	0.77866	1.58918	1.64121	1.66128	0.460338	0.431052	0.458707	0.786787	0.901145	0.99092	1.71672	1.56021	1.38673	0.703749	0.0099004	0.508546	0.00104892	0.357889	0.00199558	0.503984	0.00554972	0.289493	0.000975219	0.574409	0.00374153	1.2967	0.0331547	0.928622	0.418554	1.04889	0.49518
P31649	Sodium- and chloride-dependent GABA transporter 2	Slc6a13	68.284	1.25246			0.856232			0.771524			1.30671			0.933693			0.853146
P31651	Sodium- and chloride-dependent betaine transporter	Slc6a12	69.613	1.33697	1.31308	1.44318	0.933441	1.00737	1.16458	0.550642	0.4797	0.496723	1.60055	1.60164	1.67528	0.939114	1.12982	1.0596	0.602665	0.442397	0.413577	1.31811	0.0338449	2.03356	0.00162535	2.68045	9.135e-05	1.55902	0.0100601	3.34385	0.00806263	2.14483	0.010649	0.839211	0.0123992	0.992599	0.922503	1.04691	0.675703
P31725	Protein S100-A9	S100a9	13.049	0.68419	0.556918	0.521652	0.740758	0.774593	0.771158	1.34745	1.17224	1.12655	1.12017	1.08278	1.05036	0.772357	0.604375	0.681347	1.26155	1.9109	1.87183	0.77094	0.0783178	0.627086	0.00966496	0.483446	0.00296274	1.58075	0.0174152	0.64495	0.0865188	0.408002	0.0100157	0.541835	0.0135063	1.11099	0.257944	0.722845	0.135607
P31750	RAC-alpha serine/threonine-protein kinase	Akt1	55.707	0.986922	0.761382		1.08662	1.07124		0.926729	1.03122		0.962476	0.96421		1.11986	1.10174		0.938332	1.05805			0.339984		0.311839		0.518164		0.0343581		0.674106		0.317085		0.565201		0.11727		0.834843
P31786	Acyl-CoA-binding protein	Dbi	10	0.908303	0.913867	0.957336	0.983207	0.959727	0.968008	1.28773	1.10689	1.09448	0.944975	1.02258	0.991489	0.830008	0.896366	0.927928	0.966466	1.02212	1.02623	0.954847	0.091395	0.834296	0.074019	0.796625	0.0400615	1.11481	0.0599539	0.981499	0.565722	0.880418	0.0393809	0.939325	0.0992915	1.09669	0.0993677	1.15732	0.0976211
P31809	Carcinoembryonic antigen-related cell adhesion molecule 1	Ceacam1	57.015	1.46266	1.47543	1.46024	1.04845	1.08464	1.1147	0.74271	0.704991	0.662136	1.16837	1.15602	1.11303	0.957679	1.02505	1.01181	0.62546	0.744966	0.688444	1.35426	0.00264016	1.53936	0.00130312	2.08468	0.00187039	1.14789	0.00759144	1.66957	0.00601728	1.45446	0.00911913	1.27955	0.00248486	1.08457	0.0423917	1.02475	0.693793
P31938	Dual specificity mitogen-activated protein kinase kinase 1	Map2k1	43.474	0.895349	0.926314	0.890806	0.919497	0.863754	0.877015	1.14907	1.22956	1.1445	0.950645	0.794916	0.873306	0.951114	0.956502	0.919446	1.16065	1.12143	1.12059	1.01962	0.438936	0.755084	0.000879307	0.769902	0.00207549	0.926356	0.263009	0.769649	0.031049	0.830835	0.000403355	1.03574	0.545471	0.941	0.0627828	1.0354	0.279492
P32020	Non-specific lipid-transfer protein	Scp2	59.125	1.43251	1.58488	1.52885	1.29159	1.23591	1.2268	0.831901	0.783407	0.796387	0.964854	0.894433	0.941672	0.851851	0.842935	0.859721	0.640613	0.613058	0.673707	1.21094	0.0100809	1.5567	5.60604e-05	1.88508	0.000198666	1.09648	0.0471803	1.45325	0.000542395	1.32538	0.00718142	1.6231	0.000303982	1.46968	0.000597784	1.25128	0.00391459
P32037	Solute carrier family 2, facilitated glucose transporter member 3	Slc2a3	53.478
P32067	Lupus La protein homolog	Ssb	47.756	0.918621	0.955085	0.95454	1.01331	0.975322	0.994645	0.990593	1.05933	1.04378	0.950736	0.919816	0.859338	1.0148	0.933494	1.0153	1.0964	1.08963	1.07106	0.948034	0.0356731	0.964307	0.214817	0.914196	0.0276363	0.921142	0.114323	0.838139	0.0222079	0.909891	0.068596	1.03603	0.353914	1.00664	0.826426	0.949836	0.113719
P32233	Developmentally-regulated GTP-binding protein 1	Drg1	40.512	0.943603	0.934644	0.89575	1.00758	0.966004	0.979528	1.05887	1.02061	1.11189	0.911308	0.910879	0.961918	0.949935	0.949202	0.991623	1.06457	1.0874	1.10578	0.939347	0.0394113	0.925343	0.0705437	0.869218	0.0132252	0.963105	0.182181	0.854611	0.00361569	0.88735	0.00348752	0.996369	0.889968	1.02157	0.325275	0.979625	0.498421
P32261	Antithrombin-III	Serpinc1	52.003			0.745539			0.896195			1.15491			0.839409			0.947813			1.42226
P32507	Nectin-2	Nectin2	57.317		1.1761			1.05576			1.07939			0.825851			0.94144			1.02317
P32883	GTPase KRas	Kras	21.656
P32921	Tryptophan--tRNA ligase, cytoplasmic	Wars	54.357	0.838504	0.813292	0.825271	1.05243	0.957585	1.01729	1.1008	1.15765	1.15734	0.935138	0.911655	0.900985	1.00018	0.995392	1.05048	1.05186	1.13138	1.0872	0.818241	0.0122968	0.88627	0.0280824	0.725182	0.00042052	0.90208	0.0111058	0.840188	0.00520722	0.931389	0.0619815	0.90148	0.00216155	0.993848	0.85028	1.04444	0.183731
P33175	Kinesin heavy chain isoform 5A	Kif5a	117.02	1.5371	1.49733		0.731358	0.777102		0.467913	0.46309		1.7851	1.6439		1.03501	1.20118		0.395669	0.480724			0.0111393		0.0349921		0.00214682		0.0600785		0.0223549		0.0199766		0.182842		0.0840266		0.624398
P33215	Protein NEDD1	Nedd1	71.292	0.867164	0.793694	0.837946	0.908203	0.85501	0.946302	1.1674	1.21036	1.1445	0.850936	0.732291	0.931482	1.03704	0.937259	1.00352	1.16695	1.41927	1.11614	0.922233	0.109312	0.769256	0.00377166	0.709434	0.000840892	0.844479	0.117794	0.679217	0.0193263	0.804303	0.0864004	0.993675	0.979286	0.909898	0.0873623	0.951352	0.610331
P33267	Cytochrome P450 2F2	Cyp2f2	55.948	1.70576	1.69879	1.68764	1.46099	1.37647	1.36247	0.471401	0.463843	0.463463	1.00996	1.09117	1.07076	0.761511	0.893609	0.921213	0.552121	0.463808	0.484459	1.21245	0.0112298	3.00273	0.000183482	3.64064	1.34552e-07	1.23117	0.0551621	2.11405	0.00144391	1.71711	0.0025141	1.60541	0.00206992	1.6302	0.00776469	0.932231	0.326442
P33587	Vitamin K-dependent protein C	Proc	51.818	0.853468	0.797631	1.03946	0.980404	1.06616	1.08313	1.14775	1.23771	1.10345	0.747875	0.696288	0.73691	0.94778	0.941553	0.990327	1.32683	1.23056	1.04362	0.859687	0.177654	0.897042	0.0771403	0.771176	0.0625911	0.757407	0.000781551	0.605684	0.0135999	0.799682	0.0843929	1.2336	0.115326	1.08683	0.0984351	0.96887	0.747573
P33622	Apolipoprotein C-III	Apoc3	10.982	0.509808	0.522313	0.610051	0.823663	0.82915	0.892492	1.5852	1.4761	1.39037	0.46281	0.531622	0.653785	0.959862	0.907063	0.926005	1.60668	1.58448	1.51668	0.645177	0.00710188	0.571764	0.000529124	0.368889	0.000280412	0.590139	0.0303636	0.350101	0.00745422	0.593251	2.68282e-05	0.996332	0.979025	0.911338	0.0468664	0.945587	0.270289
P34022	Ran-specific GTPase-activating protein	Ranbp1	23.596	0.875674	0.855534	0.794878	0.943643	0.919496	0.905063	1.21278	1.15051	1.18636	0.816346	0.898585	0.876232	0.985587	0.990105	0.970262	1.16693	1.1702	1.23725	0.912537	0.0708283	0.779852	0.000292836	0.711644	0.00186773	0.879567	0.0409629	0.724928	0.00139412	0.824187	0.00556266	0.974885	0.567768	0.939662	0.0202549	0.993083	0.794884
P34152	Focal adhesion kinase 1	Ptk2	123.54	0.905137	1.67605	1.1555	0.941676	1.05434	0.913009	1.17084	0.612791	1.08996	0.788929	1.04055	0.852459	0.993778	1.12031	1.07388	1.09058	0.560107	0.914796	1.28451	0.344231	1.01233	0.834498	1.30035	0.379787	0.841268	0.150419	1.04539	0.75374	1.24264	0.330708	1.39328	0.224363	0.912503	0.178558	1.1201	0.715175
P34884	Macrophage migration inhibitory factor	Mif	12.504	0.885905	0.998963	0.905115	0.981629	1.0146	1.026	0.924239	0.911367	1.03042	0.896978	0.772639	0.77315	1.01763	0.976625	0.961809	1.20467	1.15217	1.13834	0.923156	0.148489	1.0545	0.294187	0.973467	0.643997	0.826359	0.048285	0.698896	0.0114255	0.845753	0.00225194	1.14214	0.101892	1.02238	0.36114	0.819995	0.0218759
P34914	Bifunctional epoxide hydrolase 2	Ephx2	62.515	1.65763	1.65522	1.61125	1.12849	1.0868	1.10255	0.582876	0.579	0.629002	1.17971	1.17916	1.14687	0.84021	0.895342	0.925315	0.592388	0.553867	0.589687	1.48413	1.33244e-05	1.85264	0.000464446	2.74955	0.000197921	1.31752	0.00592417	2.0195	0.00016994	1.53281	0.000403278	1.40458	1.32485e-05	1.2469	0.00862728	1.03165	0.420323
P34927	Asialoglycoprotein receptor 1	Asgr1	32.591	1.15035	1.1219	1.15647	1.01691	1.04459	1.07341	0.72622	0.742089	0.817971	1.08605	1.17623	1.16186	1.13102	1.10127	1.09265	0.862436	0.743862	0.75077	1.09372	0.0129908	1.37119	0.00594902	1.49969	0.00547617	1.02984	0.369567	1.45271	0.00606365	1.41062	0.0151439	1.00134	0.949226	0.942852	0.0419926	0.969968	0.651329
P34928	Apolipoprotein C-I	Apoc1	9.6963	0.487641	0.516086	0.531511	1.08167	1.20612	1.13026	1.39123	1.37503	1.45687	0.427719	0.463493	0.46209	1.07855	1.01225	1.06979	1.48914	1.32	1.2692	0.449156	5.5308e-05	0.809364	0.00876124	0.363531	1.4489e-05	0.42818	2.45908e-05	0.331826	0.00021965	0.774969	0.0217142	1.13444	0.025875	1.08146	0.119136	1.0355	0.531943
P35123	Ubiquitin carboxyl-terminal hydrolase 4	Usp4	108.34	0.974663	0.924089	0.945341	0.970641	1.01667	0.982643	0.868396	0.914241	0.900904	1.1311	1.10354	1.10231	1.00218	1.01296	1.06223	0.937034	0.89141	0.969657	0.957622	0.105673	1.10673	0.00815941	1.05983	0.0556164	1.08436	0.0288624	1.19258	0.0116169	1.0998	0.0388961	0.852301	0.0024825	0.965098	0.197084	0.959058	0.23671
P35235	Tyrosine-protein phosphatase non-receptor type 11	Ptpn11	68.46	0.907895	0.955761	0.866288	0.970989	0.962301	0.915573	1.1985	1.11649	1.21338	0.910497	0.912554	0.87705	0.931701	1.00216	0.957122	1.09745	1.04957	1.18583	0.958258	0.28148	0.807416	0.00369185	0.773713	0.00269169	0.933973	0.0646986	0.81015	0.0183549	0.867423	0.0371884	1.01105	0.763169	0.98543	0.631846	1.05867	0.267433
P35276	Ras-related protein Rab-3D	Rab3d	24.416	0.678466	0.632365	0.691589	0.796851	0.719277	0.777435	1.38071	1.53024	1.32597	0.792527	0.770438	0.783196	0.784976	0.731832	0.837754	1.52307	1.53983	1.51938	0.873061	0.0308045	0.541327	0.000516607	0.472611	0.000333282	0.996432	0.962084	0.512007	6.77844e-06	0.513841	0.00312355	0.853488	0.0207414	0.974093	0.634476	0.924634	0.199888
P35278	Ras-related protein Rab-5C	Rab5c	23.412	0.916022	0.936596	0.941061	0.991982	1.02548	1.0106	1.03779	1.05333	1.00874	1.01852	0.974477	0.990307	1.05476	1.02481	1.01177	0.959314	0.957263	0.966904	0.922595	0.00339977	0.976838	0.221097	0.901226	0.00401407	0.965051	0.116906	1.03462	0.112898	1.07209	0.0244476	0.936439	0.0181065	0.979532	0.260876	1.07504	0.0243251
P35279	Ras-related protein Rab-6A	Rab6a	23.59	0.793378	0.828932	0.843627	0.881132	0.856254	0.913778	1.41738	1.32978	1.31028	0.751174	0.769204	0.804835	0.904497	0.868918	0.863376	1.2728	1.28321	1.26012	0.930134	0.0508177	0.653407	0.000220591	0.607756	0.000128819	0.881834	0.00928809	0.609311	0.000914011	0.690959	0.000499401	1.06052	0.0977802	1.00545	0.835445	1.06323	0.122013
P35282	Ras-related protein Rab-21	Rab21	24.106	0.960653	0.917775	0.969766	0.932639	0.96758	0.937984	1.05703	1.05107	1.06961	0.966981	0.959961	0.855675	1.06371	1.09365	1.12287	1.04615	1.10954	1.03106	1.00352	0.878893	0.89316	0.00386213	0.896304	0.0165822	0.848299	0.038475	0.873184	0.0538025	1.02934	0.352615	1.02357	0.612639	0.865244	0.00241272	0.997165	0.926881
P35283	Ras-related protein Rab-12	Rab12	27.328	0.920371	0.856179	0.863982	0.967158	0.918195	1.00877	0.866074	1.03582	1.0005	1.10286	0.972207	1.01643	1.1145	1.0512	1.0626	1.02283	1.14501	1.04507	0.912377	0.0632302	0.997153	0.99237	0.90978	0.22924	0.957622	0.361723	0.96221	0.487267	1.00479	0.893681	0.854129	0.0306233	0.896485	0.0350854	0.903352	0.198768
P35285	Ras-related protein Rab-22A	Rab22a	21.802	0.885052		0.894577	0.818081		0.984624	1.28953		1.16895	0.839092		0.924054	1.04399		1.00277	1.11606		1.01519		0.941015		0.132221		0.0930703		0.159657		0.107065		0.553958		0.864265		0.383992		0.171609
P35290	Ras-related protein Rab-24	Rab24	23.144	0.976825	1.03378	0.841847	0.962676	1.02205	0.825599	1.04629	0.947264	1.25363	0.973057	0.958334	0.968612	0.978081	1.13647	0.945118	1.05825	0.908338	1.13634	1.01499	0.871941	0.865464	0.248069	0.878439	0.289171	0.947816	0.467777	0.934603	0.438871	0.986059	0.888698	0.983604	0.773078	0.918505	0.371557	1.04649	0.705237
P35292	Ras-related protein Rab-17	Rab17	23.64	0.828968	0.856921		1.09832	1.10834		0.939482	0.894229		0.889842	0.863908		1.15779	1.22579		1.10626	1.04385			0.0278972		0.075839		0.122915		0.0253287		0.0483004		0.126943		0.21911		0.21949		0.0552673
P35293	Ras-related protein Rab-18	Rab18	23.035	0.888988	0.879495	0.885012	1.00341	1.00984	0.987229	1.141	1.08202	1.12118	0.935213	0.924064	0.927374	1.02798	1.01462	0.999971	1.0299	1.07081	1.08329	0.884358	0.00068477	0.897219	0.0104558	0.793463	0.00342626	0.915886	0.0029506	0.875203	0.00991171	0.95558	0.0782457	0.952217	0.000535036	0.986164	0.255505	1.05031	0.0880492
P35330	Intercellular adhesion molecule 2	Icam2	31.39
P35459	Lymphocyte antigen 6D	Ly6d	13.395	0.155422	0.266743	0.327804	0.124661	0.267298	0.323974	3.52926	2.22233	2.27744	0.214493	0.246557	0.226215	0.216257	0.323255	0.267319	1.6947	2.52555	2.40755	1.04754	0.845196	0.0891682	0.0048997	0.0934071	0.00156212	0.851807	0.329247	0.103694	0.00142498	0.121734	0.000260928	1.09124	0.867335	0.887341	0.606431	1.21141	0.403879
P35486	Pyruvate dehydrogenase E1 component subunit alpha, somatic form, mitochondrial	Pdha1	43.231	1.23418	1.23716	1.18761	1.05338	1.01366	1.03649	0.814226	0.755424	0.798462	1.03928	1.08836	1.06134	0.99498	1.04571	1.01978	0.845263	0.816895	0.865981	1.17897	0.000783213	1.31055	0.00188503	1.54509	0.000295741	1.04199	0.103948	1.26139	0.000554175	1.21056	0.00112215	1.14738	0.00185812	1.01407	0.484954	0.936701	0.0849072
P35492	Histidine ammonia-lyase	Hal	72.257	0.938095	0.934635	0.902073	1.36664	1.42361	1.48866	0.4993	0.493027	0.445714	1.313	1.3567	1.39648	1.3172	1.27968	1.33424	0.569822	0.523967	0.468384	0.648484	0.00061338	2.97551	4.07015e-05	1.92957	0.00120231	1.03436	0.204302	2.6029	0.00170452	2.51644	0.00263888	0.682409	0.000132004	1.08847	0.056721	0.920539	0.306276
P35505	Fumarylacetoacetase	Fah	46.175	1.05046	1.08831	1.06188	1.10111	1.15803	1.11451	0.759422	0.763234	0.764982	1.11545	1.13542	1.14212	1.12343	1.14004	1.09997	0.755284	0.683796	0.742669	0.948719	0.0535431	1.47473	0.00126747	1.39911	0.000634553	1.00879	0.527263	1.55517	0.00331789	1.54163	0.0023729	0.943311	0.0133718	1.00303	0.883112	1.04853	0.256033
P35550	rRNA 2'-O-methyltransferase fibrillarin	Fbl	34.306	1.02831	1.07894	1.05953	0.973464	0.956433	0.981229	1.0013	1.02774	1.00767	0.918665	0.944209	0.927997	1.02694	0.970545	0.938181	1.06184	1.01267	1.0306	1.08782	0.0124667	0.958644	0.0179727	1.04283	0.0764389	0.950678	0.191622	0.898797	0.0055867	0.945428	0.152636	1.13469	0.00352169	0.991642	0.800628	0.977971	0.253734
P35564	Calnexin	Canx	67.277	0.923992	0.873082	0.886216	0.924493	0.893137	0.906566	1.08656	1.04949	1.06123	0.984469	0.992766	0.935289	0.969418	0.972913	0.969526	1.1058	1.17312	1.18388	0.984984	0.489328	0.852036	0.000363472	0.839242	0.002106	1.00023	0.995633	0.841089	0.00388736	0.840897	0.0147464	0.921294	0.0317582	0.935553	0.0204896	0.923322	0.0470216
P35569	Insulin receptor substrate 1	Irs1	130.72	1.06782	1.17208		0.995282	0.955439		0.961491	1.10486		0.957495	0.723099		0.848875	0.987165		1.16364	1.04985			0.167956		0.568631		0.442957		0.625618		0.266221		0.191849		0.258598		0.552644		0.510026
P35576	Glucose-6-phosphatase	G6pc	40.472	1.42444	1.57861	1.45963	1.32089	1.287	1.28404	0.410712	0.394266	0.472817	1.30733	1.126	1.13854	0.970909	0.985423	0.977986	0.597823	0.701727	0.729453	1.14665	0.0393271	3.04582	0.00192904	3.49249	0.000203991	1.21728	0.0549713	1.76041	0.00228425	1.44619	0.0252236	1.24939	0.0232193	1.32635	0.000142315	0.629765	0.00506016
P35585	AP-1 complex subunit mu-1	Ap1m1	48.542	0.907889	0.91581	0.915033	1.06174	1.08284	1.09209	0.950591	0.997093	0.932412	0.979615	0.994668	1.03906	1.14525	1.10102	1.08424	0.916662	0.925894	0.90612	0.84616	0.00104934	1.1238	0.0164169	0.950917	0.126583	0.904771	0.0142573	1.09629	0.0248137	1.21168	0.00313212	0.908867	0.0301386	0.971821	0.219496	1.04781	0.135787
P35700	Peroxiredoxin-1	Prdx1	22.176	0.947175	0.920797	0.932029	0.978922	0.993816	0.979383	0.946606	0.982809	0.986664	1.03794	1.00158	0.984698	1.03935	1.06246	1.04977	1.01849	1.00325	1.01905	0.948471	0.00903364	1.01236	0.453304	0.960194	0.0716147	0.959587	0.100985	0.994551	0.755997	1.03644	0.0130627	0.92586	0.0215245	0.936712	0.00160007	0.958989	0.0712347
P35762	CD81 antigen	Cd81	25.814	0.99062	0.997083	1.13842	1.04563	0.915196	0.917262	1.04674	1.0344	1.07335	1.03916	1.04635	0.834488	0.853726	0.989316	1.03754	0.952123	1.01265	0.99368	1.08618	0.261495	0.912378	0.161288	0.991009	0.833405	1.01369	0.90862	0.987004	0.832634	0.973677	0.669409	1.07059	0.466339	0.999135	0.994315	1.06626	0.050383
P35821	Tyrosine-protein phosphatase non-receptor type 1	Ptpn1	49.593	0.707203	0.751243	0.777276	0.848895	0.898871	1.01653	1.23202	1.11865	1.05444	0.991035	1.03624	1.10733	0.95591	0.974894	1.01211	1.22732	1.06734	1.02527	0.808786	0.0391447	0.811808	0.0414336	0.656579	0.00296658	1.06514	0.184442	0.944181	0.441069	0.886441	0.154338	0.713238	0.00149012	0.939304	0.345454	1.02566	0.730339
P35831	Tyrosine-protein phosphatase non-receptor type 12	Ptpn12	86.525	0.658507	0.720778	0.766719	0.772702	0.789503	0.808205	1.44087	1.38237	1.43482	0.796208	0.822672	0.860703	0.871317	0.921367	0.861998	1.42047	1.35642	1.31268	0.905331	0.140139	0.556688	5.92654e-06	0.503986	0.0022069	0.934041	0.0898618	0.606318	9.97151e-05	0.649134	0.000160667	0.86547	0.0610088	0.892916	0.0146178	1.0412	0.215312
P35917	Vascular endothelial growth factor receptor 3	Flt4	153.01	0.676975	1.20408	1.5762	0.802072	1.02252	1.43497	1.03985	0.625373	0.298479	0.691365	1.05769	1.58553	0.928747	1.07786	0.92284	1.84071	1.02801	0.298356	1.06065	0.92786	1.65991	0.235192	1.76058	0.233928	1.1383	0.784302	1.05289	0.712607	0.924969	0.788987	1.03679	0.92591	1.11269	0.685669	0.620035	0.615573
P35922	Synaptic functional regulator FMR1	Fmr1	68.988	0.905983	0.8945	0.905401	0.953196	0.931804	0.884061	1.03265	1.01374	1.07048	1.02281	0.953623	1.00561	1.01973	1.04757	1.0611	1.00699	1.08751	1.07135	0.977185	0.418144	0.888412	0.0153743	0.868142	0.00904184	0.953216	0.135859	0.941942	0.132831	0.988173	0.692501	0.907393	0.0400003	0.885136	0.0163217	0.984529	0.623092
P35951	Low-density lipoprotein receptor	Ldlr	94.946	1.2595	1.19204	1.22892	0.904948	0.876525	0.80493	0.839477	0.956047	0.873125	1.32366	1.38824	1.37269	0.810646	0.842082	0.883752	0.827418	0.823941	0.878169	1.423	0.00357773	0.96918	0.583218	1.37914	0.00672305	1.61034	0.000333858	1.61476	9.94833e-05	1.00275	0.941219	0.901059	0.00850243	1.01968	0.68494	1.055	0.314181
P35979	60S ribosomal protein L12	Rpl12	17.804	0.992356	0.995078	0.946728	0.99325	1.03174	1.00531	1.08382	1.07861	1.09025	0.893727	0.94731	0.871315	1.01339	0.954937	1.02804	1.02385	1.03648	1.04262	0.968275	0.183916	0.931631	0.0182221	0.902076	0.0204957	0.905213	0.0413475	0.874119	0.0274427	0.965649	0.254059	1.08178	0.0652989	1.01132	0.676396	1.04825	0.00368938
P35980	60S ribosomal protein L18	Rpl18	21.644	1.07714	1.04981	1.05233	0.764383	0.785228	0.762206	1.41525	1.28529	1.36564	0.714666	0.694265	0.662271	0.786866	0.737568	0.694538	1.33445	1.43788	1.44214	1.37523	1.69552e-05	0.568548	0.00101306	0.781886	0.00856493	0.933406	0.197013	0.49145	3.45211e-05	0.526513	0.000252099	1.535	0.000945599	1.04184	0.362609	0.964814	0.396672
P36371	Antigen peptide transporter 2	Tap2	77.444	0.7456	0.698526	0.739282	0.913655	0.854856	0.877073	1.22498	1.26862	1.22747	0.893646	0.915161	0.868001	0.930701	1.01075	0.981689	1.3273	1.21493	1.22918	0.825303	0.00245025	0.710976	0.000409599	0.586771	0.000140965	0.915732	0.0467166	0.709764	0.00143535	0.775078	0.00245156	0.815676	0.00183523	0.90505	0.0346253	0.98665	0.701815
P36536	GTP-binding protein SAR1a	Sar1a	22.371	0.928456	0.878687	0.934138	0.974787	0.928348	0.884675	1.07329	1.10678	1.03827	0.97618	0.958154	0.92638	1.0233	1.04933	1.01732	1.01493	1.04881	1.08123	0.98331	0.658116	0.866228	0.0172775	0.85177	0.00395638	0.925811	0.0187756	0.909618	0.0175494	0.982509	0.459975	0.958251	0.163096	0.902218	0.0537158	1.02333	0.424769
P36552	Oxygen-dependent coproporphyrinogen-III oxidase, mitochondrial	Cpox	49.714	1.26653	1.19453	1.30616	0.973963	1.0012	0.967412	0.594456	0.614077	0.596782	1.30774	1.2761	1.28951	1.14709	1.21177	1.22692	0.682243	0.68855	0.609595	1.28025	0.00519345	1.62995	4.8726e-06	2.08674	0.000323758	1.0802	0.0519674	1.95585	0.00262533	1.81064	0.000841269	0.972602	0.392867	0.820624	0.00354533	0.911597	0.137776
P36916	Guanine nucleotide-binding protein-like 1	Gnl1	68.77	1.01289	0.996769	0.910442	1.05316	1.12957	1.07701	0.957446	0.907656	1.01648	0.963752	0.950473	0.983414	1.06698	1.07992	0.990109	0.960559	0.945512	0.982898	0.895809	0.0581934	1.13123	0.0416534	1.01337	0.790142	0.923697	0.0874846	1.003	0.850014	1.08585	0.0787235	1.00775	0.861488	1.03912	0.324389	0.997443	0.92696
P36993	Protein phosphatase 1B	Ppm1b	42.795		0.984142	0.965628		1.05707	1.12287		0.927907	0.94628		0.988368	1.05148		1.14492	1.09181		0.923462	0.88672		0.143383		0.100079		0.101477		0.149906		0.102019		0.022475		0.37135		0.573159		0.305496
P37040	NADPH--cytochrome P450 reductase	Por	77.043	1.07946	1.05896	1.05315	0.996049	1.00973	1.0456	0.622166	0.682604	0.709884	1.19348	1.2428	1.24219	1.2142	1.14187	1.13285	0.840649	0.812512	0.810762	1.04594	0.0696437	1.51459	0.00421242	1.58418	0.00566889	1.05433	0.121453	1.49293	2.67388e-05	1.416	0.00071622	0.867635	0.00224783	0.874596	0.0102224	0.817661	0.0271332
P37804	Transgelin	Tagln	22.576	0.716297	0.654405	0.920168	0.725819	0.728762	0.850803	1.5402	1.43828	1.16838	0.760793	0.763392	0.80426	0.900126	0.906309	0.942552	1.36416	1.40938	1.18933	0.993705	0.909559	0.555936	0.00681016	0.552436	0.0114979	0.84702	0.00233794	0.587567	0.00509769	0.693687	0.01465	0.983863	0.82024	0.83863	0.0670938	1.04643	0.699011
P37889	Fibulin-2	Fbln2	131.83
P38060	Hydroxymethylglutaryl-CoA lyase, mitochondrial	Hmgcl	34.238	1.26189	1.25099	1.24596	0.975835	0.938421	0.982838	0.792577	0.790053	0.800949	1.07122	1.13149	1.08485	1.03757	1.05982	1.10165	0.848722	0.760488	0.77254	1.29745	0.00179352	1.21544	0.00314831	1.57697	1.53738e-07	1.02767	0.320545	1.38031	0.00397365	1.34314	0.00468258	1.14335	0.0116875	0.905616	0.0130425	1.00077	0.96023
P38647	Stress-70 protein, mitochondrial	Hspa9	73.46	1.21906	1.22495	1.21214	1.02882	1.0076	1.01602	0.855216	0.841745	0.826844	1.09015	1.07799	1.06706	0.97245	0.981787	1.0031	0.809356	0.860744	0.865594	1.19777	0.000131856	1.20946	0.000250327	1.44866	0.000249524	1.09396	0.00215203	1.27586	0.0047581	1.16628	0.00972851	1.13011	0.000462899	1.03216	0.0532914	0.995312	0.866926
P39039	Mannose-binding protein A	Mbl1	25.396	1.10712	1.11226	1.11274	0.978343	1.00648	1.0278	1.00781	0.907587	0.90227	0.995217	0.9367	0.938146	0.823334	0.958861	0.903534	0.958409	1.02731	1.07156	1.10605	0.0183879	1.06919	0.190146	1.18258	0.0421066	1.06863	0.263534	0.938766	0.191045	0.878473	0.0824703	1.16099	0.0167887	1.12172	0.108056	0.921628	0.167209
P39054	Dynamin-2	Dnm2	98.144	0.898173	0.89051	0.910495	0.942787	0.968443	0.93204	1.15353	1.22385	1.16201	0.877345	0.861876	0.948513	0.992031	0.970836	0.97618	1.10342	1.11394	1.08599	0.949322	0.0256679	0.803323	0.00137759	0.762612	0.00212977	0.914492	0.0855729	0.81364	0.0150998	0.889718	0.000319419	1.00426	0.880354	0.967412	0.0799317	1.07146	0.0510956
P39061	Collagen alpha-1(XVIII) chain	Col18a1	182.17	0.538419	0.62526	0.527082	0.834357	0.889958	0.843625	1.30375	1.42352	1.42636	0.597387	0.641063	0.602958	1.14579	1.06372	1.03414	1.48462	1.28306	1.42545	0.658411	0.00899702	0.618239	0.000387062	0.407056	0.00056068	0.567697	0.000208823	0.439148	0.000481379	0.773561	0.0111806	0.91819	0.239241	0.791683	0.00508827	0.990581	0.880992
P39098	Mannosyl-oligosaccharide 1,2-alpha-mannosidase IB	Man1a2	72.871
P39429	TNF receptor-associated factor 2	Traf2	56.026	0.891743	0.905306	0.971856	0.88233	1.06006	0.97654	1.23553	1.14633	1.19549	0.879778	0.840069	0.870164	0.873724	0.881031	0.839292	1.21681	1.15222	1.13264	0.948604	0.457047	0.815947	0.045239	0.774011	0.0019835	0.998444	0.944096	0.739651	0.00070477	0.740804	0.000626222	1.06907	0.113102	1.12524	0.153744	1.02161	0.523372
P39447	Tight junction protein ZO-1	Tjp1	194.74	0.889839	0.930892	0.917588	0.980636	0.959451	0.936432	1.20002	1.18062	1.20197	0.922024	0.950091	0.923196	1.03799	0.981293	1.01444	0.93225	0.977385	1.03124	0.951956	0.0590783	0.80291	0.00106	0.764334	0.000610068	0.921411	0.0193892	0.950502	0.22243	1.03157	0.41018	0.979612	0.28429	0.948179	0.0676041	1.21821	0.0179128
P39655	Arachidonate 12-lipoxygenase, 12S-type	Alox12	75.389	0.717257			0.91713			0.996034			0.820802			1.21928			1.33723
P39688	Tyrosine-protein kinase Fyn	Fyn	60.674
P39749	Flap endonuclease 1	Fen1	42.314			0.781352			0.858691			1.2058			0.905677			0.968973			1.24292
P40124	Adenylyl cyclase-associated protein 1	Cap1	51.564	0.752145	0.752373	0.75954	0.809577	0.864531	0.876356	1.2527	1.17319	1.18607	0.947525	0.974929	0.957183	0.971493	0.983512	0.994497	1.18925	1.20427	1.1846	0.887704	0.0380902	0.706117	0.00047228	0.626823	0.00150936	0.976313	0.0920426	0.804791	0.000111276	0.824316	4.16796e-05	0.78623	0.00031324	0.864711	0.0207482	1.00946	0.703757
P40142	Transketolase	Tkt	67.63	0.87417	0.906921	0.907106	0.897926	0.91804	0.878951	1.07217	1.11539	1.11619	0.910684	0.866521	0.857756	0.925579	0.937343	0.926252	1.30708	1.20109	1.25377	0.997507	0.894226	0.815715	0.000376556	0.813681	0.000350956	0.94471	0.0842231	0.700426	0.000461652	0.741419	0.00553719	1.0202	0.421764	0.966206	0.0992133	0.878203	0.0174885
P40201	Chromodomain-helicase-DNA-binding protein 1	Chd1	196.38			0.505024			0.893931			1.3247			0.550778			0.782282			1.85433
P40237	CD82 antigen	Cd82	29.628	1.41623	1.13181	1.28004	1.08009	1.09117	0.881796	0.688074	0.793015	0.910618	1.19931	1.14371	0.877275	1.03063	1.04303	1.27882	0.608518	0.825476	0.781796	1.25385	0.075619	1.27652	0.0837449	1.60056	0.0115178	0.960571	0.731732	1.45334	0.0508929	1.513	0.02674	1.18873	0.213016	0.910683	0.397692	1.07939	0.561967
P40336	Vacuolar protein sorting-associated protein 26A	Vps26a	38.113	1.05724	0.966157		1.01079	1.03898		0.889775	1.01782		1.08046	1.04736		1.13112	1.01728		0.841179	0.899027			0.811547		0.464644		0.544086		0.901859		0.0635534		0.0992291		0.448798		0.543839		0.388687
P40338	Von Hippel-Lindau disease tumor suppressor	Vhl	20.769	1.14141			1.064			0.944656			0.94918			0.943096			0.972471
P40630	Transcription factor A, mitochondrial	Tfam	27.987	1.19264	1.19417	1.1552	1.04053	1.04835	1.05207	0.775171	0.70076	0.770601	1.20339	1.22256	1.17994	1.04238	1.10786	1.06484	0.800262	0.748307	0.853968	1.12769	0.00484654	1.39813	0.00881305	1.57666	0.00249953	1.12155	0.00960071	1.50086	0.00575328	1.3382	0.00732087	0.982288	0.297497	0.976943	0.325407	0.935066	0.256191
P40694	DNA-binding protein SMUBP-2	Ighmbp2	109.46			0.70292			0.863907			1.25488			0.786288			0.790979			1.54266
P40936	Indolethylamine N-methyltransferase	Inmt	29.459	1.27957	1.34951	1.28031	1.45372	1.5027	1.45698	0.40898	0.467312	0.468689	1.25279	1.28869	1.26652	1.22161	1.23842	1.31933	0.303904	0.260253	0.291099	0.885799	0.00748872	3.28139	0.000843041	2.90665	0.000491162	1.00758	0.773588	4.45246	0.000690908	4.41898	9.71719e-05	1.02663	0.27851	1.16776	0.011556	1.5726	0.00216916
P41105	60S ribosomal protein L28	Rpl28	15.733	1.14046	1.08294	1.01374	0.839715	0.861648	0.820932	1.70867	1.43758	1.43042	0.595958	0.576788	0.607107	0.613464	0.628358	0.671381	1.08534	1.31554	1.33409	1.28341	0.00968294	0.55112	0.00700017	0.707314	0.012355	0.930299	0.0990867	0.476538	0.00599238	0.512242	0.00438392	1.81877	0.00085675	1.31836	0.0027831	1.22536	0.0836953
P41216	Long-chain-fatty-acid--CoA ligase 1	Acsl1	77.951	1.89304	1.86878	1.89312	0.977521	0.987741	0.991294	0.554728	0.563589	0.582465	1.09006	1.10144	1.07374	0.928178	0.972448	0.988119	0.560456	0.496035	0.527784	1.91268	4.47124e-08	1.73835	0.000273621	3.3249	4.20568e-05	1.13033	0.0132073	2.06103	0.00163717	1.82339	0.000580244	1.73186	4.14003e-06	1.02347	0.335953	1.07354	0.167098
P41233	ATP-binding cassette sub-family A member 1	Abca1	253.91	0.875722	0.786849	0.841677	0.949524	0.90858	1.01707	1.20371	1.34443	1.15133	0.866036	0.81486	0.867198	0.924716	0.915151	0.977066	1.14384	1.19425	1.12704	0.870989	0.0382945	0.777184	0.0142664	0.676919	0.00351518	0.904564	0.0255142	0.735353	0.000386992	0.812936	0.00164268	0.982793	0.660545	1.02068	0.64003	1.06763	0.301017
P41241	Tyrosine-protein kinase CSK	Csk	50.716	0.9259	0.918884	1.02716	1.03821	1.01878	1.03317	1.04364	1.0204	1.03325	1.00837	1.01462	0.987611	0.977567	1.02417	0.983082	0.990053	0.969424	0.952694	0.929383	0.171012	0.997699	0.803831	0.927245	0.162251	1.00864	0.636909	1.0338	0.0789877	1.02495	0.258133	0.953941	0.309	1.03529	0.127756	1.06357	0.0146309
P41251	Natural resistance-associated macrophage protein 1	Slc11a1	59.74		0.597031			1.0621			1.09626			0.664683			1.11304			1.41664
P41317	Mannose-binding protein C	Mbl2	25.957	0.746108	0.698243	0.7483	0.998769	0.936027	0.966636	1.26274	1.28007	1.29415	0.969236	0.933995	0.897196	0.943212	0.949397	0.932994	1.06201	1.12722	1.16343	0.755714	0.00079159	0.756181	0.00173149	0.571456	0.000683283	0.991091	0.717037	0.835283	0.00728138	0.842792	0.020679	0.78297	0.00152806	1.02684	0.295389	1.14445	0.0299155
P41731	CD63 antigen	Cd63	25.766	0.457237	0.401635		0.501185	0.432511		2.16619	2.07266		0.522388	0.463214		0.531835	0.47598		1.73276	2.00908			0.488379		0.0198521		0.0140885		0.808784		0.00596154		0.00663888		0.259788		0.494675		0.318748
P42125	Enoyl-CoA delta isomerase 1, mitochondrial	Eci1	32.25	1.42734	1.33175	1.35403	0.915719	0.898962	0.868196	0.641577	0.635704	0.629113	1.33942	1.42735	1.35284	0.951051	1.00513	1.0365	0.72358	0.674162	0.694878	1.5331	0.000136831	1.4073	0.000719272	2.15754	0.000342009	1.37656	0.000739022	1.96864	1.86836e-05	1.43011	0.000478431	0.998424	0.957674	0.896478	0.0290514	0.911008	0.037471
P42128	Forkhead box protein K1	Foxk1	74.919	0.814546	0.966272	0.944878	1.03418	1.03838	0.923538	0.898763	1.01633	1.11315	1.06711	0.97094	0.924828	1.11516	1.02858	1.00784	1.06578	0.980043	1.07105	0.909747	0.226348	0.989388	0.915817	0.900092	0.273509	0.940124	0.301903	0.950592	0.375018	1.01113	0.808655	0.919948	0.286116	0.950667	0.361101	0.971562	0.674835
P42208	Septin-2	Sept2	41.525	0.841349	0.829435	0.837995	0.991279	0.936033	0.924288	1.12375	1.12322	1.10272	0.904678	0.890461	0.90272	0.984135	1.03606	1.03324	1.10832	1.11833	1.12489	0.87978	0.0237483	0.851304	0.0121602	0.74896	9.30764e-06	0.883549	0.0123125	0.804963	6.02034e-06	0.911057	0.0245418	0.929915	0.000420564	0.933899	0.0694234	0.999449	0.943945
P42225	Signal transducer and activator of transcription 1	Stat1	87.196	0.603197	0.677274	0.66869	0.665559	0.768819	0.750943	1.42079	1.28249	1.31594	0.916694	0.923855	0.920335	0.886946	0.929865	0.924409	1.40228	1.32586	1.36606	0.891933	0.12318	0.543719	0.000668278	0.484961	0.000135228	1.00717	0.670958	0.67434	0.00141515	0.669537	5.58705e-05	0.705992	0.0106111	0.797207	0.026565	0.981683	0.61921
P42227	Signal transducer and activator of transcription 3	Stat3	88.053	0.697118		0.750209	1.06432		1.11741	0.959409		0.988299	1.00774		0.99522	1.13655		1.04451	1.06941		1.03356		0.0173923		0.0783487		0.0483807		0.290131		0.183573		0.549146		0.0646746		0.987288		0.079048
P42230	Signal transducer and activator of transcription 5A	Stat5a	90.83	1.02825			1.01724			0.83665			1.21729			1.09018			0.804406
P42232	Signal transducer and activator of transcription 5B	Stat5b	90.001	0.928811	0.839188	0.935689	0.866363	1.06335	1.0621	0.841753	0.728971	0.880561	1.24536	1.23823	1.19819	1.03902	1.27539	1.08358	0.888132	0.86749	0.855406	0.903696	0.291196	1.22051	0.0917693	1.10297	0.22328	1.08352	0.309871	1.41009	3.17966e-05	1.3014	0.0495871	0.734343	0.00726307	0.880465	0.23928	0.93882	0.365006
P42337	Phosphatidylinositol 4,5-bisphosphate 3-kinase catalytic subunit alpha isoform	Pik3ca	124.41		0.994045			1.04876			1.01145			0.823643			1.03894			1.07577
P42567	Epidermal growth factor receptor substrate 15	Eps15	98.47	0.976845	0.989743	1.03466	1.00065	1.03282	1.02073	1.02346	1.01096	1.03763	0.929313	0.969069	0.939463	1.06666	1.03826	1.04161	0.947006	0.968677	0.927781	0.982663	0.434036	0.994189	0.649589	0.976952	0.310125	0.901898	0.00381364	0.998024	0.916197	1.10658	0.00394098	1.05758	0.0658745	0.970659	0.0770222	1.08039	0.0102403
P42669	Transcriptional activator protein Pur-alpha	Pura	34.883	1.003	1.01883	1.03689	1.08416	1.08331	1.04766	0.923653	0.937366	0.933772	1.01503	0.993864	0.94374	1.04576	1.07396	1.05167	0.919043	0.871699	0.911271	0.95135	0.0293296	1.1504	0.00264962	1.09444	0.0043206	0.931022	0.0655622	1.09275	0.0344396	1.17371	0.0034647	1.03593	0.236529	1.01379	0.387019	1.03434	0.166847
P42703	Leukemia inhibitory factor receptor	Lifr	122.57	0.706669	0.803749	0.747222	1.09281	1.19996	1.06236	0.989433	0.937708	1.08171	0.725906	0.835174	0.732261	1.30951	1.16628	1.15608	1.21439	1.05192	1.1966	0.67289	0.00163842	1.11509	0.121739	0.750333	0.00705654	0.631449	0.00170774	0.662257	0.00304881	1.04879	0.474013	0.984433	0.811437	0.923805	0.22116	0.868878	0.0862442
P42859	Huntingtin	Htt	344.69			0.993224			0.988398			0.988186			0.934474			1.04384			1.059
P42867	UDP-N-acetylglucosamine--dolichyl-phosphate N-acetylglucosaminephosphotransferase	Dpagt1	46.412	0.92502	0.938943		1.14696	0.941669		1.08964	1.21931		0.913373	0.790278		1.10775	0.975507		0.8417	1.1124			0.467504		0.478502		0.159307		0.173357		0.518406		0.702437		0.420946		0.99846		0.413265
P42925	Peroxisomal membrane protein 2	Pxmp2	22.265	1.31201	1.20804	0.990464	1.08869	1.21608	1.27152	0.695358	0.666445	0.725043	0.706637	1.09185	1.34597	1.45849	1.26282	0.973328	0.834209	0.604597	0.739035	0.981607	0.822267	1.71373	0.00186516	1.68221	0.0187827	0.851083	0.469642	1.44384	0.207477	1.69647	0.0278457	1.11641	0.557937	0.967966	0.880903	0.958218	0.751815
P42932	T-complex protein 1 subunit theta	Cct8	59.555	0.970568	0.943289	0.93532	1.00006	1.00044	0.994809	0.985623	0.989903	0.992128	1.04423	1.04676	1.01314	1.07039	1.04723	1.04008	0.918691	0.95393	0.970162	0.951214	0.043201	1.00932	0.0251445	0.960078	0.0635427	0.983033	0.278599	1.09193	0.0144241	1.11078	0.00981913	0.917869	0.00509791	0.948572	0.0220786	1.04393	0.113301
P43006	Excitatory amino acid transporter 2	Slc1a2	62.03	1.22407	1.06962	1.11274	1.15605	0.931206	0.903052	0.441226	1.07028	0.93241	0.994469	1.03373	0.948073	1.02274	0.954296	1.03227	1.10306	0.919146	0.998968	1.13916	0.220874	1.22357	0.441779	1.39384	0.283288	0.989024	0.769281	0.985137	0.840929	0.99607	0.97787	1.14453	0.0576275	0.993689	0.895368	0.808929	0.4201
P43024	Cytochrome c oxidase subunit 6A1, mitochondrial	Cox6a1	12.352	1.19338	1.1653	1.06295	1.14394	0.966596	1.07631	0.666968	0.801266	0.776576	1.35707	1.18414	1.28021	1.11387	1.05334	1.06891	0.590394	0.882339	0.773268	1.07368	0.305135	1.41965	0.00991121	1.52424	0.00565265	1.18087	0.0374019	1.70144	0.0336535	1.44084	0.0824651	0.895382	0.106819	0.984773	0.763549	0.999469	0.944507
P43025	Tetranectin	Clec3b	22.257	1.27977	1.22875	1.31242	0.635908	0.720334	0.590598	0.76706	0.712475	0.718878	1.38191	1.55994	1.70595	0.898796	0.769889	0.714243	0.953872	1.02386	0.923151	1.96263	0.00383534	0.885566	0.153277	1.73804	6.72993e-05	1.95046	0.00190938	1.6022	0.00672797	0.82145	0.0801224	0.822093	0.0762147	0.816995	0.0887635	0.757843	0.00253934
P43120	Hematopoietically-expressed homeobox protein Hhex	Hhex	29.986
P43135	COUP transcription factor 2	Nr2f2	45.571	1.09039	1.09462	1.11475	0.986144	1.06533	0.917009	0.875166	0.737539	0.85527	0.953024	1.21693	1.03466	1.1081	1.14274	1.18303	1.00608	0.772834	0.900323	1.1116	0.127499	1.2028	0.0570335	1.33703	0.0301495	0.933236	0.413162	1.19609	0.162228	1.28166	0.0724752	1.02969	0.679515	0.864471	0.0595511	0.92115	0.449466
P43136	Nuclear receptor subfamily 2 group F member 6	Nr2f6	41.967	0.968026	0.915085	1.07916	0.962353	0.892641	1.05231	0.845676	0.907537	0.703656	1.18918	1.14032	1.25349	1.0906	1.14904	1.18725	0.93152	0.991899	0.752745	1.0189	0.797242	1.18334	0.140916	1.20571	0.114039	1.04555	0.295678	1.33885	0.0586153	1.28052	0.0832332	0.826761	0.0377587	0.848383	0.0531991	0.918056	0.496558
P43247	DNA mismatch repair protein Msh2	Msh2	104.15	0.626021	0.903659	0.880206	0.868484	1.02338	0.891664	1.00987	1.11356	1.06672	0.852164	0.892117	1.12017	1.30763	0.942392	1.0677	1.33812	1.11136	0.965134	0.865768	0.323088	0.872536	0.0946401	0.755414	0.124524	0.863378	0.319779	0.838879	0.243025	0.971624	0.839762	0.841309	0.292329	0.838986	0.21461	0.934264	0.598117
P43274	Histone H1.4	Hist1h1e	21.977	1.49364	1.25857	1.43889	0.941182	1.13904	0.993085	1.13798	0.859041	0.961978	0.903774	1.12669	1.12997	0.709173	0.880681	0.807652	0.796842	0.77562	0.720903	1.36371	0.0158978	1.03863	0.701421	1.41639	0.0291741	1.31822	0.0487549	1.37808	0.0362382	1.04541	0.596456	1.32611	0.040059	1.28188	0.0430828	1.29024	0.0789275
P43275	Histone H1.1	Hist1h1a	21.785	0.79678	0.754062		0.489956	0.571734		1.84309	1.67485		0.941484	0.915446		0.53526	0.443748		1.29378	1.56423			0.09713		0.010963		0.0106214		0.0860743		0.132882		0.0151639		0.0532987		0.569252		0.228423
P43276	Histone H1.5	Hist1h1b	22.576	0.617427	0.650148	0.640322	0.587328	0.611273	0.592086	2.12317	1.95097	1.91068	0.731385	0.766414	0.813799	0.529997	0.487316	0.517417	1.32344	1.45292	1.44878	1.06546	0.0342021	0.299205	0.000167631	0.31879	9.62775e-05	1.50619	0.000623359	0.547106	0.000157258	0.363238	1.94425e-05	0.825359	0.0123445	1.16678	0.0124605	1.41648	0.0014556
P43277	Histone H1.3	Hist1h1d	22.099
P43406	Integrin alpha-V	Itgav	115.36	0.911226	0.861804	0.859243	0.847332	0.925727	0.886887	1.19397	1.14144	1.12663	0.901393	0.936795	0.943457	0.992	0.984621	1.04767	1.15033	1.13083	1.11353	0.989597	0.766973	0.768317	0.0017507	0.760324	0.000472104	0.919768	0.0300683	0.81941	0.000648444	0.890887	0.0143133	0.946301	0.0859928	0.879528	0.018382	1.01984	0.400552
P43883	Perilipin-2	Plin2	46.646	1.68895	1.66861	1.78044	0.392516	0.455784	0.413614	1.94507	1.47307	1.46098	0.460499	0.507541	0.455572	0.445837	0.523342	0.452604	1.07084	1.43119	1.42206	4.07159	0.000147101	0.258635	0.00132399	1.05306	0.589344	1.00129	0.966864	0.362788	0.00449665	0.362322	0.0024367	3.60913	3.82767e-05	0.887558	0.154568	1.24338	0.180146
P45376	Aldose reductase	Akr1b1	35.732	0.551469	0.508824	0.55929	0.684154	0.680096	0.721695	1.83229	1.92249	1.84522	0.651794	0.651213	0.680952	0.853816	0.733704	0.747254	1.44539	1.43805	1.42031	0.776426	0.0034937	0.37249	3.55814e-06	0.289211	4.50515e-05	0.849743	0.0672693	0.460984	8.5696e-05	0.542498	0.00555254	0.816339	0.00902728	0.893425	0.133465	1.30119	0.00133941
P45377	Aldose reductase-related protein 2	Akr1b8	36.12	0.795652	0.529624	0.492599	0.850246	0.693211	0.731592	1.21127	1.41369	1.3158	0.882335	0.89269	0.946291	0.820876	0.701491	0.826508	1.40541	1.68466	1.61072	0.799049	0.23931	0.577313	0.00263746	0.461301	0.0255701	1.15856	0.092616	0.578906	0.00451272	0.499677	0.000817331	0.668013	0.100939	0.96857	0.706577	0.838318	0.069898
P45591	Cofilin-2	Cfl2	18.709	1.13585	1.12312	1.18039	1.07503	1.01999	1.06093	0.908675	0.861528	0.792004	1.06158	1.04309	1.16336	1.03916	1.14204	0.999004	0.81503	0.839401	0.85056	1.0898	0.0169855	1.23173	0.0226313	1.34234	0.0101832	1.02762	0.624472	1.30461	0.00892691	1.26955	0.01915	1.05242	0.261975	0.992369	0.893065	1.02284	0.656721
P45700	Mannosyl-oligosaccharide 1,2-alpha-mannosidase IA	Man1a1	73.275	0.963171	1.00696	0.997342	1.05798	0.940299	1.03368	1.08097	1.0307	1.07285	0.898125	0.980945	0.912941	1.05791	0.964477	0.95043	0.963138	0.986892	0.937764	0.978733	0.639024	0.952093	0.298861	0.931845	0.0246827	0.939179	0.224642	0.966832	0.345651	1.02944	0.503594	1.06285	0.137065	1.01989	0.711808	1.10275	0.00941015
P45878	Peptidyl-prolyl cis-trans isomerase FKBP2	Fkbp2	15.344	0.849921	0.755336	0.785349	0.89304	0.857963	0.857122	1.29676	1.38476	1.31403	0.888531	0.847952	0.810881	0.928167	0.809339	0.853375	1.06173	1.30011	1.29143	0.9166	0.112467	0.652757	0.000150038	0.598317	0.00073412	0.983203	0.756656	0.697284	0.0212349	0.709196	0.0180843	0.938463	0.220825	1.00666	0.863131	1.09369	0.292657
P45952	Medium-chain specific acyl-CoA dehydrogenase, mitochondrial	Acadm	46.481	1.38154	1.36927	1.2943	0.909702	0.908148	0.936966	0.748428	0.714322	0.790389	1.27425	1.32575	1.29586	0.98718	1.0079	0.99673	0.683837	0.693128	0.693344	1.46838	0.000522359	1.22266	0.012909	1.79532	0.000169929	1.30217	0.00024929	1.88178	5.37856e-05	1.4451	2.25957e-06	1.03831	0.205166	0.920785	0.00457709	1.08831	0.0999132
P46061	Ran GTPase-activating protein 1	Rangap1	63.53	0.931923	0.953232	0.900948	1.00164	1.00121	1.01349	1.07738	1.14077	1.13083	0.912411	0.898146	0.87345	0.986538	1.00892	0.98372	1.04841	1.06802	1.06257	0.923674	0.0337032	0.90067	0.023337	0.831925	0.00164498	0.900922	0.00421013	0.844294	0.00186854	0.937144	0.00393066	1.03804	0.151862	1.01247	0.260038	1.05347	0.0893374
P46412	Glutathione peroxidase 3	Gpx3	25.424	0.917775	0.955718	1.00137	0.750926	0.886424	0.820011	1.11559	1.1174	1.16573	0.974644	1.02005	1.05399	1.00702	1.01329	0.920555	1.26422	1.05522	1.10214	1.1699	0.060374	0.723027	0.0147294	0.845869	0.0087292	1.03666	0.401214	0.891015	0.162629	0.859506	0.0925806	0.942988	0.15851	0.835591	0.0420129	0.993318	0.950292
P46414	Cyclin-dependent kinase inhibitor 1B	Cdkn1b	22.193	0.915435	0.905414	0.880176	1.00187	1.03892	1.03856	0.979942	1.06717	1.07708	1.14167	0.933422	1.08319	0.943364	0.882466	0.919479	0.995439	1.08461	1.00156	0.877144	0.00145833	0.985644	0.70449	0.864552	0.028013	1.15043	0.141178	1.02488	0.765783	0.890868	0.0320129	0.855219	0.121774	1.12167	0.0116401	1.01382	0.75604
P46460	Vesicle-fusing ATPase	Nsf	82.613	0.925122	0.913792	0.894427	1.0021	1.03787	0.985468	0.980472	1.03712	1.00884	1.00405	0.937653	1.03923	1.06604	1.05925	1.05814	0.969433	0.997587	1.01153	0.903453	0.00793898	0.99967	0.989859	0.903154	0.00991239	0.936386	0.157556	1.0008	0.998948	1.06879	0.0299454	0.916943	0.0929674	0.950368	0.0755566	1.01608	0.484959
P46467	Vacuolar protein sorting-associated protein 4B	Vps4b	49.419	0.82822	0.788269	0.834343	0.95028	0.968033	0.904047	1.06965	1.02881	1.0613	0.904269	1.01272	0.949045	1.01535	1.00613	0.947883	1.26265	1.16726	1.25361	0.868363	0.00683325	0.893221	0.0147382	0.775639	0.000612038	0.965203	0.418222	0.778072	0.00456134	0.806123	0.00309842	0.855129	0.0237412	0.950493	0.162993	0.857811	0.0133813
P46471	26S protease regulatory subunit 7	Psmc2	48.647	0.910088	0.95772	0.933582	1.02326	1.01539	0.98217	1.03899	1.00304	1.00573	0.97999	1.01036	0.975538	1.03545	1.03017	1.05662	1.0145	0.993715	1.01411	0.927362	0.0184071	0.99116	0.626576	0.919164	0.0121449	0.949921	0.0228775	0.981327	0.231337	1.03306	0.0353165	0.944537	0.0398708	0.967514	0.1019	1.00842	0.571078
P46638	Ras-related protein Rab-11B	Rab11b	24.489	0.939589	0.916364	0.908348	1.02609	1	1.04008	1.05455	1.04127	1.06623	0.963456	0.97214	0.8909	1.00985	1.03824	1.01305	1.01679	1.03894	1.0181	0.90155	0.00265904	0.969676	0.0977331	0.874211	0.000761956	0.923347	0.089754	0.919539	0.084725	0.995876	0.730026	0.977996	0.526291	1.00164	0.918471	1.02871	0.0443285
P46656	Adrenodoxin, mitochondrial	Fdx1	20.123	1.5938	1.55162	1.59598	1.08015	1.12094	1.09534	0.601317	0.639602	0.5865	1.01657	1.09856	1.05901	0.916448	1.04222	1.00392	0.693144	0.65309	0.639258	1.43834	1.7183e-05	1.80388	0.000462394	2.59459	0.000199932	1.07141	0.20597	1.59867	0.000147261	1.49212	0.00188136	1.49376	0.000936068	1.11269	0.0959203	0.920386	0.0788532
P46664	Adenylosuccinate synthetase isozyme 2	Adss	50.02	0.834581	0.873356	0.930762	0.813432	0.833954	0.820295	1.0801	1.14328	1.10833	0.884359	0.92024	0.864247	0.867787	0.847497	0.950925	1.43433	1.24814	1.24151	1.0693	0.166455	0.740664	0.000742478	0.791995	0.00715128	1.00099	0.964817	0.680137	0.0078415	0.679465	0.00370562	0.988704	0.76253	0.925539	0.157337	0.849064	0.0629701
P46718	Programmed cell death protein 2	Pdcd2	38.341
P46735	Unconventional myosin-Ib	Myo1b	128.56	1.07638	1.05752	1.03533	0.907832	0.908814	0.953697	0.981413	1.08308	1.05266	0.847749	0.870815	0.904841	0.927829	0.919371	0.894328	1.12495	1.14254	1.16343	1.14398	0.00367189	0.888742	0.0369098	1.01671	0.62559	0.956914	0.130102	0.764637	0.00109149	0.799066	0.00012023	1.20806	0.00239557	1.01051	0.631047	0.908548	0.0686548
P46737	Lys-63-specific deubiquitinase BRCC36	Brcc3	33.34	0.946348	1.04447	0.889218	0.902016	0.890204	0.942516	1.07918	1.06107	1.0622	0.985356	0.87951	0.953217	0.972192	1.00321	0.985553	1.12519	1.10637	1.08058	1.05313	0.403593	0.85395	0.00714186	0.899322	0.145203	0.951749	0.270206	0.850835	0.029711	0.89397	0.00209183	1.02198	0.740143	0.923601	0.0260065	0.966885	0.0857385
P46935	E3 ubiquitin-protein ligase NEDD4	Nedd4	102.71	0.805198	0.827329	0.833158	0.925262	0.903998	0.949975	1.13921	1.17579	1.12059	0.809513	0.834164	0.80509	0.980516	0.944187	0.936724	1.28508	1.26631	1.38836	0.887181	0.00346125	0.808955	0.000458405	0.717689	8.43736e-05	0.855786	0.00123486	0.621553	0.00127436	0.726295	0.00236359	1.00691	0.672789	0.971276	0.220611	0.87203	0.0246655
P46938	Transcriptional coactivator YAP1	Yap1	52.383	0.937128	0.888173	0.995349	1.00659	0.996054	0.936038	1.15066	1.16757	1.15575	0.867308	0.867237	0.837362	0.994164	0.915896	0.910306	1.0258	1.14161	1.12562	0.959835	0.36385	0.84591	0.0151462	0.811934	0.0222623	0.911905	0.0681705	0.781015	0.0111066	0.856465	0.0256036	1.09672	0.0957888	1.04195	0.321183	1.05495	0.243984
P46978	Dolichyl-diphosphooligosaccharide--protein glycosyltransferase subunit STT3A	Stt3a	80.597	0.893307	0.871159	0.903195	0.996893	0.939326	0.968899	1.14519	1.23942	1.21172	0.852298	0.807681	0.818475	1.02021	1.02959	0.977908	1.10855	1.14191	1.11046	0.918262	0.0197091	0.8078	0.00259248	0.741773	0.0019339	0.818592	0.000906578	0.737433	0.000317733	0.900856	0.00854414	1.07634	0.024707	0.959512	0.151948	1.07004	0.0879388
P47199	Quinone oxidoreductase	Cryz	35.268	1.20874	1.19875	1.22113	1.14456	1.14219	1.10883	0.653664	0.631946	0.628539	1.27313	1.207	1.20888	1.12454	1.17186	1.14014	0.609642	0.605081	0.608647	1.06863	0.0103097	1.77394	4.90396e-06	1.89568	4.45233e-05	1.07346	0.0350388	2.02318	0.000512568	1.88472	0.000238201	0.98363	0.456466	0.98808	0.494317	1.04979	0.0541714
P47226	Testin	Tes	47.983	0.366616	0.443903	0.576216	0.465835	0.385824	0.521512	1.96309	1.9224	1.67097	0.469016	0.44142	0.526479	0.495277	0.45542	0.670387	2.14468	2.19646	1.91638	1.00988	0.999282	0.247131	0.000586972	0.249572	0.00392959	0.886391	0.462724	0.22963	3.42861e-05	0.259062	0.00354241	0.965078	0.748662	0.84707	0.342682	0.887965	0.145581
P47738	Aldehyde dehydrogenase, mitochondrial	Aldh2	56.537	1.14908	1.16819	1.14977	1.06134	1.06505	1.03015	0.828011	0.815777	0.844668	1.02403	1.04926	1.0304	1.04377	1.0758	1.0491	0.878257	0.836524	0.8703	1.09837	0.0043258	1.26847	8.46084e-05	1.39325	7.75889e-05	0.97949	0.160159	1.20061	0.0018609	1.22575	0.000808273	1.11707	0.000412865	0.996169	0.798034	0.962622	0.112569
P47739	Aldehyde dehydrogenase, dimeric NADP-preferring	Aldh3a1	50.48	0.788244	0.801972	0.806856	0.707468	0.834534	0.675622	1.60668	1.31697	1.34874	0.791276	0.791642	0.766509	0.828389	0.897958	0.874839	1.23676	1.31059	1.46261	1.08092	0.329253	0.519059	0.00186252	0.561061	0.0109722	0.903214	0.0345607	0.585897	0.00641703	0.64868	0.00487362	1.02028	0.20084	0.852544	0.112793	1.06544	0.483386
P47740	Fatty aldehyde dehydrogenase	Aldh3a2	53.97	1.31206	1.22101	1.3086	0.783763	0.779364	0.698608	0.544483	0.691814	0.663846	1.50724	1.41692	1.42025	1.09206	1.12547	1.15867	0.755058	0.751491	0.721286	1.69855	0.000701754	1.1903	0.121816	2.02178	0.00639063	1.28677	0.000775282	1.95006	2.62926e-05	1.51546	6.02305e-05	0.884281	0.017325	0.669906	0.00303635	0.85291	0.151881
P47753	F-actin-capping protein subunit alpha-1	Capza1	32.939	0.904646	0.854814	0.939234	0.986803	0.993645	0.900152	1.03825	1.1163	1.14375	1.01499	0.980292	0.840964	0.955661	0.979812	0.974255	1.05412	1.1574	1.10557	0.936851	0.198329	0.873358	0.0351094	0.818207	0.00744179	0.974747	0.668646	0.855041	0.0930081	0.877193	0.0325314	0.951501	0.516498	0.989989	0.765767	0.994337	0.891026
P47754	F-actin-capping protein subunit alpha-2	Capza2	32.967	0.941336	0.896623	0.9836	1.01024	1.04605	1.03127	0.975306	1.02811	0.999089	1.1527	1.03559	1.01609	1.04268	1.03429	1.05588	0.890075	0.979312	0.919683	0.913847	0.0625072	1.02833	0.210153	0.939735	0.129599	1.02283	0.646991	1.14891	0.0516526	1.12326	0.0474488	0.880531	0.064315	0.985544	0.295667	1.07653	0.0998221
P47757	F-actin-capping protein subunit beta	Capzb	31.345	0.887393	0.834884	0.853527	0.969101	1.00563	1.00081	0.973601	1.04544	1.06104	1.15178	1.10793	1.06296	1.04684	1.02464	0.965665	0.914996	0.962139	1.00902	0.86566	0.00417687	0.966061	0.332928	0.83628	0.00744863	1.09401	0.0549439	1.15125	0.0194188	1.05231	0.24177	0.77522	0.00127308	0.979717	0.510646	1.06719	0.168459
P47758	Signal recognition particle receptor subunit beta	Srprb	29.579	0.830429	0.937528	0.947162	0.984718	0.893869	0.924309	1.18284	1.19631	1.17688	0.823132	0.770994	0.773516	0.965013	0.935463	0.929713	1.21156	1.1906	1.16712	0.968683	0.55939	0.788209	0.0119965	0.763525	0.0221692	0.836566	0.00468934	0.663339	0.000457659	0.792931	0.000128564	1.14676	0.065365	0.990357	0.760157	0.99629	0.780914
P47791	Glutathione reductase, mitochondrial	Gsr	53.662	0.900293	0.956433	0.929385	0.80412	0.854179	0.836337	1.04965	1.07464	1.0527	0.905347	0.884317	0.888963	0.94856	0.925354	0.899236	1.36326	1.25917	1.37148	1.11684	0.0113003	0.785219	0.00183433	0.876964	0.00861481	0.965915	0.141335	0.670677	0.00299743	0.694344	0.00111945	1.04013	0.142045	0.899567	0.011191	0.795459	0.0101707
P47802	Metaxin-1	Mtx1	35.623	1.18226	1.11799	1.13875	1.08141	1.01343	1.05826	0.812011	0.816325	0.829599	1.06571	1.15878	1.13379	0.990659	1.05818	1.04434	0.84902	0.777925	0.820172	1.09067	0.0269974	1.28283	0.00288151	1.39914	0.000732973	1.08571	0.0661852	1.37234	0.000895775	1.26401	0.00235708	1.02403	0.473254	1.01937	0.526627	1.00442	0.864261
P47809	Dual specificity mitogen-activated protein kinase kinase 4	Map2k4	44.113	0.897076	0.920868	0.814981	0.94096	0.946845	1.10125	1.16117	0.99717	1.06891	0.943309	1.06608	1.10217	0.97904	0.948881	0.900887	1.13406	1.06867	1.01362	0.880854	0.125893	0.926195	0.317931	0.815843	0.0254901	1.09995	0.176951	0.967418	0.586206	0.879508	0.0380641	0.846176	0.0539009	1.05665	0.423348	1.00339	0.965992
P47811	Mitogen-activated protein kinase 14	Mapk14	41.287	0.891832	0.875969	0.909169	1.0149	1.03481	1.05646	0.868972	0.936611	0.897498	1.0398	1.00707	1.15771	1.0945	1.07465	1.10191	1.02439	0.99907	0.880598	0.861822	0.000730728	1.14912	0.0103877	0.99034	0.725821	0.979674	0.652031	1.10349	0.192491	1.12638	0.119079	0.835357	0.04437	0.94959	0.0262533	0.930796	0.273025
P47856	Glutamine--fructose-6-phosphate aminotransferase [isomerizing] 1	Gfpt1	78.538	0.662546	0.643578	0.640249	0.789139	0.759158	0.754482	1.56611	1.53402	1.57169	0.716913	0.715624	0.690098	0.794214	0.854014	0.835999	1.31733	1.42616	1.38201	0.845228	0.000945728	0.492909	2.0712e-05	0.41662	1.02153e-06	0.854445	0.00662376	0.514515	0.000114959	0.602163	9.0693e-05	0.916961	0.00650439	0.92696	0.0511339	1.13242	0.0235767
P47857	ATP-dependent 6-phosphofructokinase, muscle type	Pfkm	85.268	0.980387	0.994495	1.02867	1.19428	1.11104	1.10925	0.997183	1.00939	1.05526	1.00083	1.03904	1.01918	0.979194	0.991374	0.965152	0.87378	0.895378	0.960209	0.879629	0.017178	1.1152	0.0261941	0.980967	0.441809	1.04201	0.0417814	1.12079	0.0418751	1.0756	0.112387	0.981859	0.365942	1.16311	0.0177114	1.12181	0.0341863
P47876	Insulin-like growth factor-binding protein 1	Igfbp1	29.57	0.685322	0.556385	0.525223	0.785748	0.585047	0.683341	2.01386	2.4318	2.40151	0.540194	0.39214	0.413049	0.79771	0.59741	0.629383	1.18665	1.24077	1.22925	0.860181	0.270578	0.299998	0.000552494	0.258053	0.00027696	0.66455	0.0374849	0.367926	0.00856416	0.553647	0.0194055	1.31333	0.100077	1.01464	0.906479	1.87251	0.00711872
P47877	Insulin-like growth factor-binding protein 2	Igfbp2	32.846	0.81824	1.01468	1.0803	0.498162	0.618914	0.462574	1.73311	1.52457	1.72086	0.70715	0.81383	0.774799	0.55069	0.578936	0.522409	1.51143	1.37674	1.45129	1.84422	0.00724055	0.317292	0.00157947	0.585155	0.0111399	1.38967	0.00406346	0.529048	0.000476117	0.380701	1.89875e-05	1.26894	0.0914567	0.956185	0.622174	1.14727	0.0608864
P47879	Insulin-like growth factor-binding protein 4	Igfbp4	27.807	0.780202	0.757576	0.740437	0.826405	0.74516	0.805712	1.33848	1.41039	1.28447	0.880711	0.864893	0.899461	0.911443	0.852862	0.926671	1.21645	1.28374	1.324	0.95833	0.316379	0.589406	0.000239278	0.564846	0.000264473	0.982939	0.593352	0.691667	0.00123107	0.703673	0.000581957	0.861308	0.00189742	0.883425	0.0384424	1.05469	0.221579
P47911	60S ribosomal protein L6	Rpl6	33.509	1.16877	1.07673	1.11933	0.845419	0.863648	0.827584	1.59348	1.31466	1.41879	0.662001	0.750422	0.734739	0.648638	0.720732	0.744567	1.11849	1.23498	1.19932	1.32649	0.00179199	0.586248	0.00844596	0.77765	0.0321665	1.01572	0.794687	0.604359	0.000696788	0.595007	0.000877985	1.56711	0.00142066	1.19997	0.0385944	1.21789	0.0533395
P47915	60S ribosomal protein L29	Rpl29	17.587	0.940547	1.00239	0.874286	0.842497	0.876685	0.729507	1.51183	1.32381	1.75525	0.646115	0.751941	0.524304	0.726385	0.695179	0.534458	1.28194	1.2888	1.47543	1.1505	0.114658	0.533381	0.00478275	0.613656	0.0141277	0.982791	0.898534	0.475107	0.00928837	0.483426	0.00713168	1.4655	0.0503982	1.25187	0.123011	1.13463	0.279834
P47931	Follistatin	Fst	37.866	0.276503			0.416928			2.64522			0.277104			0.545715			1.74976
P47934	Carnitine O-acetyltransferase	Crat	70.839	1.1961	1.22393	1.19776	0.755483	0.865913	0.796613	0.898388	0.93907	0.936697	1.15481	1.16904	1.12362	0.969691	0.93846	0.970868	1.02216	0.923283	0.932828	1.49618	0.00780237	0.87162	0.0594359	1.3041	0.000488175	1.19745	0.000373026	1.19776	0.0204032	1.00026	0.974823	1.0494	0.0330583	0.839873	0.039071	0.963826	0.389753
P47941	Crk-like protein	Crkl	33.83	0.844353	0.866838	0.788964	0.879903	0.983972	0.95415	1.27604	1.16357	1.16222	0.894844	0.871446	0.86532	0.936874	0.878679	0.861436	1.14136	1.23163	1.29622	0.887201	0.053581	0.782387	0.00579082	0.694135	0.000987379	0.983049	0.592664	0.717215	0.008392	0.729582	0.00338399	0.950047	0.19739	1.05268	0.295487	0.981637	0.726365
P47955	60S acidic ribosomal protein P1	Rplp1	11.475	0.89832	0.981711	0.967324	1.0199	1.00491	0.96888	1.09144	1.06164	1.12724	0.850636	0.867333	0.906467	0.99343	0.968456	0.960443	1.12635	1.11898	1.05325	0.951118	0.201722	0.912621	0.017218	0.86801	0.0172868	0.898063	0.0141676	0.795624	0.00139464	0.885933	0.0162957	1.08494	0.0797242	1.02442	0.27001	0.994463	0.854287
P47962	60S ribosomal protein L5	Rpl5	34.4	0.937334	0.931043	0.903477	1.01599	0.961884	0.951294	1.20894	1.17839	1.16867	0.816083	0.814977	0.842225	0.96296	0.9209	0.963439	1.085	1.13259	1.12465	0.946293	0.0958607	0.823726	0.00362014	0.779485	8.78362e-05	0.868643	0.00231924	0.740008	8.28338e-05	0.851913	0.00139809	1.12072	0.00188589	1.02875	0.332464	1.06396	0.0232713
P47963	60S ribosomal protein L13	Rpl13	24.305	1.06756	1.09303	1.03819	0.878983	0.919687	0.88681	1.62416	1.34958	1.36559	0.616878	0.64485	0.671959	0.741372	0.744762	0.748637	1.12001	1.19199	1.17909	1.19114	0.00102583	0.618869	0.0120642	0.737159	0.0310741	0.865273	0.0264031	0.553892	7.10856e-05	0.640136	0.00152965	1.65424	0.000236625	1.20168	0.00429831	1.24297	0.0586133
P47964	60S ribosomal protein L36	Rpl36	12.215	0.971258	0.865467	0.902878	1.08619	1.00059	1.13241	1.47016	1.34547	1.18923	0.621579	0.705206	0.796435	0.781303	0.779146	0.793306	1.11302	1.15613	1.15987	0.851021	0.0315967	0.803823	0.051167	0.68407	0.0115557	0.902057	0.269407	0.619191	0.0183956	0.686422	0.000254794	1.29031	0.0503723	1.36768	0.0118329	1.16793	0.126788
P47968	Ribose-5-phosphate isomerase	Rpia	32.45	0.623579	0.917186	0.723817	0.888231	0.921717	0.821801	1.59143	1.13666	1.42335	0.652905	0.915406	0.74123	0.827923	1.01931	0.881792	1.39148	1.07244	1.35461	0.860486	0.283818	0.633936	0.03458	0.545493	0.0157229	0.846288	0.224172	0.604825	0.0180635	0.71468	0.03579	0.980533	0.887255	0.964354	0.664078	1.08718	0.566703
P48024	Eukaryotic translation initiation factor 1	Eif1	12.746	1.18711	1.09024		0.911926	0.969933		1.0306	1.06015		1.01665	0.923675		0.891657	0.933862		0.955925	1.00408			0.0785263		0.137238		0.274139		0.412408		0.8633		0.170338		0.131211		0.521015		0.180821
P48025	Tyrosine-protein kinase SYK	Syk	71.376	0.84008	0.834365	0.82174	0.874654	0.8227	0.871784	0.980494	1.09824	0.926278	1.37358	1.08857	1.39101	0.929051	1.03669	1.04898	0.94268	1.09669	0.938385	0.971605	0.286529	0.854951	0.0753467	0.830674	0.0650036	1.27812	0.0757208	1.29399	0.0652029	1.01241	0.844072	0.647827	0.0322417	0.8522	0.0355944	1.00916	0.903427
P48036	Annexin A5	Anxa5	35.752	0.635295	0.638207	0.692442	0.752496	0.803249	0.793024	1.65747	1.45553	1.49203	0.697169	0.686904	0.711839	0.899681	0.846063	0.887076	1.35784	1.49031	1.41808	0.837011	0.00861161	0.510045	0.000698369	0.426913	0.000133516	0.796071	0.00143499	0.49128	0.000393088	0.61713	0.000256713	0.93799	0.134868	0.892111	0.0139842	1.07941	0.200833
P48193	Protein 4.1	Epb41	95.91	0.949671	1.08806	1.15291	0.953236	0.987459	0.933177	0.96549	1.01663	1.03583	1.04275	0.981942	0.975435	1.00901	1.008	0.976433	1.05429	0.901656	1.00296	1.11022	0.213637	0.952258	0.146209	1.05722	0.462221	1.00223	0.941801	1.01393	0.7815	1.01168	0.798655	1.0635	0.419808	0.960053	0.117477	1.01996	0.702871
P48410	ATP-binding cassette sub-family D member 1	Abcd1	81.858	1.00599	0.994574	0.973011	1.0749	1.16905	1.18703	0.83582	0.846078	0.841494	1.0434	1.01724	1.03997	1.08367	1.2084	1.19912	0.967882	0.870023	0.832047	0.866683	0.0342057	1.35967	0.00928414	1.1784	0.00140642	0.888125	0.0722462	1.1613	0.073354	1.30758	0.0104913	0.959028	0.0312386	0.982755	0.732931	0.945108	0.348655
P48428	Tubulin-specific chaperone A	Tbca	12.758	0.884803	0.847622	0.939889	0.908409	0.900053	0.940128	1.17569	1.19046	1.05129	0.972839	0.892908	0.883072	0.963073	0.91602	0.923668	1.1946	1.24624	1.14909	0.972249	0.448448	0.804283	0.0226344	0.781963	0.0093215	0.980754	0.598815	0.765701	0.00287817	0.780727	0.00171736	0.972168	0.546454	0.980673	0.395362	0.951951	0.348612
P48437	Prospero homeobox protein 1	Prox1	83.125	0.973262	1.09791	1.04164	1.02356	1.08695	1.00035	1.019	1.00326	0.956144	0.98491	0.906173	0.946282	1.0116	0.933515	1.02375	1.03542	0.98071	1.03054	1.00063	0.999474	1.04447	0.243374	1.04512	0.353834	0.955709	0.299722	0.931303	0.0800685	0.974463	0.487062	1.09708	0.104251	1.04783	0.287047	0.977597	0.429592
P48678	Prelamin-A/C	Lmna	74.237	0.759318	0.746406	0.761644	0.761114	0.787154	0.785957	1.5244	1.51655	1.53039	0.797305	0.78257	0.792833	0.895149	0.844782	0.843282	1.23339	1.26208	1.24709	0.971358	0.100595	0.510622	0.000129111	0.495997	6.77101e-06	0.91851	0.0411991	0.633979	1.11917e-06	0.690225	0.00115901	0.955604	0.00586415	0.903613	0.0185834	1.22144	0.00025988
P48722	Heat shock 70 kDa protein 4L	Hspa4l	94.381	0.899795	0.950773	0.906405	0.826901	0.804126	0.775822	1.13505	1.1017	1.10257	1.06104	1.0622	1.11168	0.858071	0.915267	0.894711	1.14337	1.13296	1.16664	1.14547	0.00586354	0.720761	0.000517013	0.825609	0.00187422	1.21247	0.00163109	0.939571	0.0352974	0.774926	0.00160439	0.852255	0.00240918	0.902101	0.0175599	0.969895	0.0805262
P48758	Carbonyl reductase [NADPH] 1	Cbr1	30.641	0.529613	0.567352	0.531716	0.675307	0.751458	0.73866	1.15712	1.35937	1.35168	0.731668	0.724308	0.704383	0.906123	0.868528	0.908299	1.88123	1.60942	1.56403	0.75213	0.00334565	0.559806	0.00163848	0.421047	0.00112099	0.805218	0.000412784	0.427397	0.00346231	0.530785	0.00565422	0.753893	0.00155259	0.807106	0.012182	0.765265	0.0269824
P48760	Folylpolyglutamate synthase, mitochondrial	Fpgs	64.955		1.26355	1.23654		0.743737	0.835927		0.893093	0.865198		1.17402	1.15182		0.990897	0.899266		0.941211	1.01501		0.0719783		0.298574		0.00510208		0.134434		0.11894		0.63121		0.0387689		0.1455		0.180023
P48771	Cytochrome c oxidase subunit 7A2, mitochondrial	Cox7a2	9.2908	1.27713	1.2725	1.22029	1.13436	1.04256	1.06898	0.560042	0.684168	0.746387	1.22306	1.20755	1.17247	1.16855	1.15148	1.09127	0.652284	0.692497	0.712041	1.16144	0.011689	1.63061	0.0211497	1.89386	0.0148059	1.05622	0.100839	1.75177	0.000370632	1.65853	0.000144553	1.0463	0.0799811	0.951509	0.202188	0.967802	0.696589
P48774	Glutathione S-transferase Mu 5	Gstm5	26.635	0.71161	0.757902	0.67379	0.874883	0.890044	0.973315	1.08625	1.15279	1.11802	0.960163	0.893247	0.918315	1.18716	1.08294	1.07562	1.17238	1.16072	1.20335	0.782729	0.0066733	0.815664	0.0118125	0.638444	0.0013955	0.828436	0.0113566	0.783759	0.00200177	0.94607	0.211984	0.773274	0.00542511	0.818428	0.0120131	0.949276	0.0730376
P48776	Tryptophan 2,3-dioxygenase	Tdo2	47.756	1.46707	1.42052	1.46102	0.968859	0.951528	0.950124	1.02253	0.99464	1.033	0.769951	0.766394	0.79414	0.80516	0.800748	0.800317	1.05653	1.02848	1.06277	1.51493	2.14509e-05	0.941099	0.0167244	1.4257	2.19313e-05	0.968523	0.0985631	0.740358	4.0005e-05	0.764419	0.00100179	1.86597	2.24818e-06	1.19295	0.000526488	0.96899	0.106865
P48962	ADP/ATP translocase 1	Slc25a4	32.904	0.845166	0.936452	0.895983	0.986406	0.932636	0.961098	1.20176	1.00321	0.951079	0.84718	0.940255	1.14405	0.88005	1.11306	1.11198	1.229	1.06111	0.935785	0.929677	0.115362	0.912576	0.345138	0.848401	0.138833	0.94409	0.640488	0.908733	0.456824	0.962549	0.749888	0.913395	0.447856	0.927555	0.469128	0.978349	0.854167
P49138	MAP kinase-activated protein kinase 2	Mapkapk2	44.049	0.783299	1.0255	1.00638	0.913466	1.00001	0.923918	1.01338	1.02997	1.07283	0.874275	0.906308	0.865239	1.04919	0.979932	0.990671	1.31947	1.05337	1.12466	0.99217	0.887299	0.910537	0.0593054	0.903408	0.336928	0.876159	0.00955386	0.756489	0.0491725	0.863415	0.157306	1.06401	0.593311	0.939598	0.158011	0.890972	0.234285
P49182	Heparin cofactor 2	Serpind1	54.496	0.55711			0.905425			1.29			0.685453			0.969593			1.38363
P49222	Erythrocyte membrane protein band 4.2	Epb42	76.755	0.78035	0.878882	0.869683	1.12956	1.08233	1.02503	1.22316	1.19461	1.17254	0.823203	0.813004	0.921161	0.948278	1.02628	0.953267	1.11183	0.995915	1.04873	0.781273	0.00795824	0.901568	0.0488159	0.704371	0.00688102	0.873471	0.0542048	0.810197	0.0157252	0.927561	0.143697	0.988874	0.850946	1.10557	0.0580927	1.13744	0.04138
P49312	Heterogeneous nuclear ribonucleoprotein A1	Hnrnpa1	34.196	0.895069	0.817895	0.821381	0.935595	0.972026	0.979907	1.27839	1.16735	1.11004	0.922114	1.01344	0.943226	0.935243	0.907703	0.968242	1.0265	1.05334	1.07513	0.877686	0.0296348	0.812066	0.0273691	0.712739	0.00376402	1.02404	0.536915	0.912456	0.065009	0.891032	0.00943557	0.880353	0.0356847	1.02716	0.319374	1.12704	0.092098
P49429	4-hydroxyphenylpyruvate dioxygenase	Hpd	45.054	1.12539	1.08041	1.0995	1.18968	1.2775	1.29404	0.35829	0.382095	0.366815	1.38345	1.53367	1.45866	1.36229	1.334	1.34645	0.439969	0.418084	0.400447	0.878781	0.0241947	3.39706	7.46055e-06	2.98527	6.21759e-06	1.08238	0.113792	3.47698	7.0429e-06	3.21235	0.000310388	0.755362	0.00526711	0.930365	0.101541	0.879778	0.0225566
P49442	Inositol polyphosphate 1-phosphatase	Inpp1	43.346	0.707535	0.73024	0.733232	0.734204	0.762815	0.86638	1.39488	1.41888	1.35765	0.703897	0.800168	0.831221	0.862493	0.815573	0.802175	1.51538	1.34559	1.32392	0.918596	0.237614	0.56657	0.00515573	0.520449	3.31773e-06	0.941556	0.34627	0.558029	0.00101113	0.592666	0.00167573	0.929654	0.293877	0.952891	0.430845	0.99678	0.97487
P49443	Protein phosphatase 1A	Ppm1a	42.432	1.09682	0.983087	1.05432	1.06198	1.03634	1.05011	0.876208	0.855164	0.926744	1.07059	1.08523	1.04291	1.07517	1.10459	1.12822	0.85664	0.803606	0.816852	0.995488	0.881133	1.18446	0.0133691	1.17911	0.017187	0.966973	0.141122	1.29132	0.000913388	1.33543	0.000429697	0.979834	0.584473	0.951766	0.051948	1.07308	0.0858186
P49446	Receptor-type tyrosine-protein phosphatase epsilon	Ptpre	80.687
P49452	Centromere protein C	Cenpc	102.15		0.700015			0.593302			1.41224			0.65811			0.887621			1.65837
P49586	Choline-phosphate cytidylyltransferase A	Pcyt1a	41.666	0.967669	0.952731	0.904224	0.87207	0.910096	0.927753	1.168	1.21628	1.18278	0.963317	0.885755	0.983196	1.00717	0.890068	0.934599	1.0236	1.11706	1.02007	1.04233	0.207559	0.759706	0.00052974	0.791863	0.00164456	1.00015	0.993137	0.896079	0.0658113	0.895942	0.0795496	0.997301	0.958751	0.956949	0.364789	1.12856	0.0401303
P49615	Cyclin-dependent-like kinase 5	Cdk5	33.288	0.848035		0.974238	1.11146		0.920927	1.00149		1.15559	0.923026		0.835688	0.991401		1.0206	1.13001		1.07605		0.46319		0.65828		0.233043		0.201969		0.0903407		0.109415		0.729876		0.961075		0.790721
P49698	Hepatocyte nuclear factor 4-alpha	Hnf4a	52.683	0.982718	1.06855	0.995831	1.04095	1.10951	1.00225	0.873959	0.942799	1.04679	1.0056	0.979757	0.919421	1.08323	1.05499	1.07215	1.02352	0.861591	0.967477	0.966501	0.439651	1.10098	0.196705	1.0641	0.353774	0.904814	0.0538178	1.01829	0.750131	1.12542	0.137388	1.049	0.267655	0.982043	0.592866	1.00384	0.962633
P49710	Hematopoietic lineage cell-specific protein	Hcls1	54.24	0.840614	0.78236	0.753451	0.899822	0.946168	0.869244	1.04286	1.08373	1.05987	1.08093	1.09417	1.11059	0.94932	0.943876	0.962667	1.20217	1.08379	1.03757	0.875219	0.0328399	0.852116	0.0117099	0.745788	0.00654505	1.15051	0.000221703	0.988618	0.847906	0.859288	0.0730265	0.723264	0.00695152	0.950758	0.167972	0.958759	0.455937
P49717	DNA replication licensing factor MCM4	Mcm4	96.735	0.605854	0.602398	0.712758	0.794128	0.53939	0.52139	1.40689	1.38272	1.3593	0.852544	0.675591	0.850027	0.674874	0.896719	0.75707	1.60233	1.79823	1.70945	1.03564	0.753122	0.447082	0.0252717	0.463015	0.00404411	1.02126	0.854301	0.465394	0.00399764	0.455707	0.00488776	0.807771	0.0971702	0.796555	0.218806	0.811921	0.0182265
P49718	DNA replication licensing factor MCM5	Mcm5	82.342		0.612574	0.799628		0.724029	0.757264		1.21953	1.20334		0.892613	0.873795		0.82552	0.900854		1.65033	1.41247		0.745433		0.0184929		0.150896		0.682014		0.084962		0.0412269		0.329702		0.128145		0.204322
P49722	Proteasome subunit alpha type-2	Psma2	25.926	0.949462	0.981175	0.948626	1.00748	1.03878	1.07796	0.982614	0.962913	0.909928	0.979705	1.00284	1.00689	1.00018	1.04104	1.06584	0.886659	0.917817	0.943822	0.921596	0.0331138	1.09412	0.0418768	1.00834	0.756495	0.962144	0.163548	1.08774	0.0268892	1.13054	0.00908013	0.963146	0.0587781	1.00552	0.849188	1.03899	0.266748
P49769	Presenilin-1	Psen1	52.639			1.05571			1.06184			0.729406			1.24966			1.04148			0.88386
P49813	Tropomodulin-1	Tmod1	40.466
P49817	Caveolin-1	Cav1	20.538	0.766635	0.568622	0.714122	0.568375	0.451538	0.558163	1.33908	1.74535	1.5341	0.661178	0.571614	0.621564	0.776383	0.591182	0.685598	1.84079	1.94599	1.79304	1.29866	0.0931959	0.341683	0.000545523	0.443729	0.00255707	0.90317	0.35381	0.332332	0.000125423	0.367962	0.0033976	1.10517	0.418823	0.768607	0.0723084	0.82772	0.115589
P49891	Estrogen sulfotransferase, testis isoform	Sult1e1	35.59	0.538892	0.361106	0.44857	0.634708	0.51804	0.622763	1.1133	1.13452	1.15152	0.552088	0.483701	0.573393	1.61587	1.67566	1.61266	1.57224	1.70565	1.49548	0.759538	0.117396	0.522312	0.00852025	0.396716	0.0143806	0.328124	0.00129809	0.337117	0.000123	1.02741	0.543221	0.838046	0.243121	0.36204	0.00306145	0.712145	0.00914962
P49935	Pro-cathepsin H	Ctsh	37.17	1.04356	1.05755	1.02664	1.07904	1.05408	1.09438	0.830479	0.849183	0.884774	0.954173	1.01987	1.01551	1.24937	1.15485	1.13294	0.926529	0.870394	0.829262	0.969097	0.0910169	1.25856	0.00123044	1.21967	0.00297934	0.845184	0.0130111	1.13837	0.0345243	1.34688	0.00250347	1.04623	0.156964	0.912452	0.0796809	0.976488	0.574744
P49962	Signal recognition particle 9 kDa protein	Srp9	10.194	0.820921	0.962582	0.876663	0.960235	0.933097	1.0707	1.20023	1.11141	1.13236	0.930347	0.921368	0.954796	1.02695	0.945719	0.979889	0.980492	1.09262	1.02746	0.897481	0.157455	0.860636	0.0482338	0.772404	0.0158279	0.950536	0.157799	0.905161	0.075111	0.952264	0.290204	0.947855	0.351716	1.00389	0.959073	1.11077	0.058737
P50136	2-oxoisovalerate dehydrogenase subunit alpha, mitochondrial	Bckdha	50.37	1.24005	1.21731	1.17811	1.03237	1.09358	1.01928	0.524146	0.619951	0.659845	1.47776	1.39079	1.384	1.09874	1.0688	1.08818	0.58998	0.660902	0.665452	1.15587	0.00738659	1.74353	0.00944939	2.01529	0.00719166	1.30618	0.00258943	2.2191	0.00032258	1.69893	0.00401223	0.854894	0.0052033	0.966063	0.243126	0.94135	0.477221
P50171	Estradiol 17-beta-dehydrogenase 8	Hsd17b8	26.588	1.29182	1.13842	1.23476	1.10933	1.09306	1.04407	0.699804	0.763902	0.798688	1.09217	1.16117	1.16513	1.00367	1.06558	1.03311	0.842241	0.754299	0.769354	1.12892	0.0637991	1.43496	0.00425718	1.61997	0.000853338	1.10189	0.0250392	1.4449	0.00172702	1.31128	0.00584448	1.07212	0.199774	1.04645	0.145643	0.956254	0.432367
P50172	Corticosteroid 11-beta-dehydrogenase isozyme 1	Hsd11b1	32.364	0.828213	0.919741	0.874272	1.04547	1.07531	1.09984	0.830438	0.92029	0.907294	0.98408	0.995313	0.964402	1.10033	1.1119	1.1401	1.19263	0.942364	0.971648	0.814198	0.00970809	1.21166	0.014454	0.986533	0.775841	0.878135	0.000814221	0.947582	0.581255	1.07908	0.384872	0.890764	0.0511	0.960713	0.0969517	0.855594	0.166058
P50236	Bile salt sulfotransferase 2	Sult2a2	33.329
P50247	Adenosylhomocysteinase	Ahcy	47.688	1.29292	1.26857	1.25064	1.19393	1.18545	1.19507	0.508489	0.516241	0.534933	1.29496	1.31993	1.344	1.16175	1.17639	1.18055	0.493888	0.494436	0.4962	1.06649	0.0165443	2.29181	0.000229944	2.4442	5.25438e-06	1.12511	0.00288232	2.66678	9.34347e-05	2.37025	7.90947e-06	0.962927	0.0595946	1.01585	0.0638803	1.05061	0.080851
P50285	Dimethylaniline monooxygenase [N-oxide-forming] 1	Fmo1	59.914	0.914348	0.863472	0.869267	1.05194	1.08436	1.13396	0.795858	0.775564	0.826058	1.34397	1.36461	1.2916	0.922457	1.003	1.00277	0.944787	0.84568	0.883831	0.809442	0.00197103	1.36404	0.000470533	1.10411	0.0183019	1.36608	0.00170473	1.49579	0.00161157	1.09495	0.100939	0.661742	7.6323e-05	1.1168	0.0379827	0.896489	0.0569936
P50295	Arylamine N-acetyltransferase 2	Nat2	33.701	1.17172	1.16034	1.14046	1.05563	1.12187	1.07795	0.756485	0.822624	0.913618	1.07469	1.09334	1.1083	1.1176	1.11367	1.02736	0.826375	0.771847	0.805883	1.06668	0.0510099	1.30598	0.028971	1.39306	0.0236849	1.00543	0.849705	1.3628	0.00114445	1.35544	0.00130807	1.05988	0.00843789	0.999025	0.987623	1.03686	0.610595
P50396	Rab GDP dissociation inhibitor alpha	Gdi1	50.521	1.00697	0.980978	0.93505	1.01511	1.00092	0.993375	0.930081	1.01632	0.998624	1.07903	1.04375	1.03722	1.05657	1.05715	1.05492	0.995546	0.905176	0.985491	0.97129	0.304696	1.02186	0.4997	0.992521	0.845337	0.997272	0.836133	1.09486	0.0781051	1.09786	0.0889286	0.925	0.0481242	0.949744	0.0140718	1.02038	0.642596
P50427	Steryl-sulfatase	Sts	66.59	1.0373	1.16122	1.17166	1.15886	1.12979	1.14703	0.953782	0.921222	0.995659	0.936092	0.914145	0.932663	0.960309	0.903851	0.942406	0.977338	0.933487	0.851873	0.980936	0.652272	1.19682	0.00948255	1.17401	0.0351221	0.991568	0.703718	1.00731	0.848189	1.01588	0.727313	1.21103	0.0361137	1.22416	0.00310364	1.03908	0.453696
P50428	Arylsulfatase A	Arsa	53.748	1.09091	1.12596		1.18556	1.00119		1.03993	1.24447		0.741141	0.64594		0.966163	0.862113		1.04179	1.1071			0.873203		0.759494		0.820287		0.0940191		0.0616113		0.165329		0.0791673		0.241649		0.636558
P50429	Arylsulfatase B	Arsb	59.646	1.43723	1.57941	1.48296	0.938352	1.01756	0.981992	0.793955	0.798574	0.77677	0.838298	0.957446	0.892518	1.03871	0.930945	1.05081	0.995379	0.740841	0.841714	1.53157	0.000351763	1.23999	0.00632703	1.89913	0.000850534	0.890016	0.0989947	1.0428	0.647998	1.17166	0.185338	1.67379	0.000657192	0.972666	0.591166	0.919069	0.462644
P50431	Serine hydroxymethyltransferase, cytosolic	Shmt1	52.6	0.991452	0.994881	0.979536	1.13639	1.12337	1.16183	0.786586	0.759546	0.739397	1.21494	1.22123	1.23112	1.10105	1.15178	1.15891	0.748199	0.739509	0.731078	0.86681	0.00121877	1.49707	0.00022458	1.29767	0.00291606	1.07491	0.0399087	1.65284	4.21418e-06	1.53766	0.000320309	0.808734	5.89157e-06	1.00289	0.881446	1.03008	0.2377
P50462	Cysteine and glycine-rich protein 3	Csrp3	20.895	1.3415	1.04762	1.0766	1.24562	1.30659	1.34432	0.493032	0.576117	0.471441	1.19909	1.22336	1.29553	1.37118	1.32414	1.4611	0.413192	0.53317	0.447617	0.889437	0.253054	2.52925	0.00172202	2.24961	0.00158009	0.894517	0.0420293	2.66717	0.00317667	2.98169	0.00181547	0.93215	0.437389	0.937474	0.156994	1.10517	0.353644
P50516	V-type proton ATPase catalytic subunit A	Atp6v1a	68.325	0.870068	0.937195	0.909849	0.93624	0.98393	0.963867	1.05041	1.04593	1.04245	1.0826	1.02872	1.06923	1.03629	1.03257	1.02432	0.991908	0.978864	0.974185	0.942121	0.0921416	0.918836	0.0254226	0.865655	0.0206538	1.02825	0.209883	1.08	0.0272365	1.05033	0.0029278	0.85429	0.00550314	0.932388	0.0337622	1.06582	0.00280226
P50518	V-type proton ATPase subunit E 1	Atp6v1e1	26.157	0.901437	1.02454	0.918345	0.924978	0.917254	0.972794	1.06055	1.07619	1.03355	1.07277	0.938458	1.00435	1.05638	1.12308	1.02728	0.979804	0.917062	0.99654	1.01041	0.850394	0.887938	0.00857659	0.89718	0.10035	0.940387	0.262339	1.04222	0.437328	1.10829	0.0483403	0.943212	0.351137	0.877848	0.0193947	1.0957	0.0503264
P50543	Protein S100-A11	S100a11	11.083	0.388434	0.428104	0.475583	0.540153	0.365985	0.490707	2.08722	1.9815	1.94947	0.665448	0.465274	0.560577	0.565733	0.475469	0.540947	1.66168	1.98244	1.89065	0.925028	0.639502	0.232104	0.00512603	0.214703	0.000477179	1.06899	0.647032	0.305577	0.00202852	0.285857	7.21019e-05	0.763982	0.109855	0.882878	0.374986	1.08734	0.239399
P50544	Very long-chain specific acyl-CoA dehydrogenase, mitochondrial	Acadvl	70.875	1.31194	1.36177	1.29753	1.02478	1.05637	1.03017	0.682981	0.661748	0.702238	1.16172	1.14764	1.1675	1.03277	1.09084	1.1022	0.714918	0.650749	0.66693	1.27638	0.000390556	1.51997	0.000180933	1.94006	9.98919e-06	1.07783	0.0572331	1.71055	0.00209832	1.58704	0.000326558	1.14219	0.0066548	0.964509	0.211445	1.00707	0.832358
P50580	Proliferation-associated protein 2G4	Pa2g4	43.698	1.05388	1.07232	1.0322	1.13452	1.09529	1.108	0.881306	0.898486	0.905683	1.05409	1.06659	1.04628	1.09019	1.07516	1.05178	0.806395	0.808944	0.840152	0.94625	0.0218437	1.24291	0.00011509	1.1761	0.000464335	0.984404	0.276822	1.28975	0.000709215	1.31018	0.000123258	0.997296	0.835641	1.03751	0.0665166	1.09366	0.0076614
P51125	Calpastatin	Cast	84.921	0.832861	0.840195	0.839139	0.857688	0.837912	0.823734	1.42195	1.34021	1.3506	0.794407	0.784674	0.784929	0.870739	0.867115	0.820548	1.19659	1.30191	1.30291	0.997167	0.840884	0.612566	8.82142e-05	0.61083	0.00115742	0.924018	0.0489663	0.621877	0.00301675	0.673013	0.000631566	1.06268	0.000502928	0.98473	0.543272	1.0819	0.0895334
P51141	Segment polarity protein dishevelled homolog DVL-1	Dvl1	75.358
P51150	Ras-related protein Rab-7a	Rab7a	23.489	0.915359	0.917633	0.918856	0.97641	1.01478	0.968364	1.05515	1.05825	1.117	0.962651	0.924382	0.956821	1.08273	1.01601	1.03144	1.01427	1.00132	0.978002	0.929818	0.0366396	0.916155	0.0226043	0.851857	0.0128895	0.908528	0.0189588	0.94998	0.037355	1.04563	0.132841	0.967647	0.12113	0.945491	0.0854984	1.07911	0.0343584
P51163	Uroporphyrinogen-III synthase	Uros	28.504	1.00524	1.03724	1.0773	1.07003	0.951884	0.954769	0.950207	1.1514	0.997253	1.06967	0.922533	1.04956	0.970663	0.964049	0.997083	0.932674	0.969146	0.929447	1.04808	0.348755	0.960574	0.613725	1.00676	0.885778	1.03751	0.534901	1.07435	0.269127	1.03551	0.111905	1.02565	0.633594	1.01531	0.758503	1.09451	0.267408
P51174	Long-chain specific acyl-CoA dehydrogenase, mitochondrial	Acadl	47.907	1.06666	1.08338	1.08495	0.832294	0.851888	0.840702	0.989462	0.962474	0.941423	1.11959	1.20237	1.16202	0.852946	0.939461	0.944813	1.06634	0.977295	0.956222	1.28124	1.30845e-05	0.872648	0.00413852	1.11807	0.00899031	1.27282	0.00613537	1.16138	0.0258005	0.912449	0.123223	0.928529	0.0615345	0.922426	0.133241	0.964498	0.409604
P51175	Protoporphyrinogen oxidase	Ppox	50.87	1.00814	0.983512	0.993315	0.964986	1.00125	1.01094	0.826396	0.976299	0.980482	1.02452	1.01664	0.950935	1.14234	0.974352	0.990425	1.04233	1.04581	1.06939	1.00262	0.873201	1.0697	0.337621	1.0725	0.323384	0.96298	0.570229	0.947605	0.137807	0.984033	0.749208	0.997619	0.945349	0.958179	0.512831	0.88144	0.145964
P51410	60S ribosomal protein L9	Rpl9	21.881	0.974038	0.932274	0.936016	1.00704	1.07099	1.01347	1.05535	1.08367	1.10533	0.901783	0.871633	0.909792	1.00383	1.04469	1.03269	1.01082	1.03882	1.0211	0.919401	0.0295237	0.952886	0.119406	0.876084	0.00241974	0.870829	0.00148262	0.873797	0.00206989	1.00341	0.828853	1.0593	0.039828	1.00334	0.900326	1.05654	0.0341428
P51432	1-phosphatidylinositol 4,5-bisphosphate phosphodiesterase beta-3	Plcb3	139.49
P51437	Cathelicidin antimicrobial peptide	Camp	19.581	0.695353	0.69391	0.860356	0.745467	0.726357	0.843016	1.39176	1.07878	0.993635	1.09987	0.999578	1.00974	0.779645	0.698627	0.804053	1.21481	1.73301	1.44941	0.971825	0.731123	0.668222	0.0429596	0.649395	0.0312321	1.36229	0.00558596	0.70708	0.0712007	0.519038	0.0137864	0.723539	0.0296983	1.01425	0.836517	0.787811	0.173555
P51569	Alpha-galactosidase A	Gla	47.642	0.900714	0.919087	0.999956	0.950213	1.13141	0.804527	0.915967	0.861914	0.99824	0.862406	1.04169	0.932311	0.967497	0.880166	0.86288	1.40107	1.16524	1.36725	0.976994	0.898537	1.03964	0.793071	1.01572	0.774945	1.04644	0.545775	0.721082	0.0149094	0.689083	0.00924967	0.994128	0.954549	1.06479	0.64558	0.705754	0.0103983
P51612	DNA repair protein complementing XP-C cells homolog	Xpc	104.52
P51655	Glypican-4	Gpc4	62.586	0.683755	0.9462	0.822258	0.97091	0.969475	1.04024	1.02028	0.998245	1.04371	1.05888	0.932106	1.04116	0.960738	1.00881	1.06774	1.27297	1.13144	0.98154	0.822717	0.156704	0.97335	0.37567	0.800791	0.131158	0.998306	0.965244	0.895511	0.299035	0.89703	0.300824	0.808737	0.130991	0.981343	0.657393	0.904397	0.332859
P51658	Estradiol 17-beta-dehydrogenase 2	Hsd17b2	41.835	1.03577	0.954851	0.923294	1.02831	1.08757	1.06577	0.995044	0.995887	0.941147	0.872839	0.910728	0.906742	1.24629	1.26846	1.29316	0.803433	0.745751	0.830164	0.915852	0.104447	1.08512	0.0310367	0.993806	0.867654	0.706505	5.25638e-05	1.13069	0.0439589	1.6004	0.00211467	1.08312	0.134202	0.835535	0.00153894	1.2323	0.00870554
P51660	Peroxisomal multifunctional enzyme type 2	Hsd17b4	79.481	1.21397	1.2316	1.23624	0.978184	0.976451	0.961552	0.879685	0.87913	0.896516	1.14892	1.13601	1.07765	0.976228	1.00558	1.01947	0.798192	0.80579	0.791495	1.26254	7.36518e-06	1.09824	0.000427998	1.38657	3.3726e-06	1.12038	0.0124036	1.40372	0.00201985	1.25289	0.00100711	1.09494	0.0358304	0.971651	0.141533	1.10848	0.000306464
P51791	H(+)/Cl(-) exchange transporter 3	Clcn3	90.868	1.09392	1.06868	1.03963	0.918889	0.874234	0.993126	1.05646	0.906656	1.03187	0.988593	1.14859	1.06971	0.993365	1.01434	0.982761	0.947932	0.989278	0.891941	1.14929	0.0484189	0.930306	0.305508	1.0692	0.281594	1.07238	0.253942	1.13352	0.0857851	1.05702	0.195073	0.998541	0.996878	0.931712	0.18607	1.05862	0.387968
P51859	Hepatoma-derived growth factor	Hdgf	26.268	0.976952	0.977632	0.936184	0.977847	1.0316	0.974711	1.0869	1.04659	1.04112	0.972652	1.04431	1.00259	1.07079	1.01402	1.01847	0.907986	0.947457	0.989915	0.968707	0.25004	0.940005	0.0583602	0.910589	0.00903624	0.97302	0.368055	1.06122	0.141631	1.09065	0.0523387	0.95735	0.167532	0.961613	0.197626	1.11572	0.028949
P51863	V-type proton ATPase subunit d 1	Atp6v0d1	40.301	1.11639	1.12204	1.16455	0.964795	1.05556	0.991197	0.982765	0.939147	0.950494	0.878427	0.957802	0.957273	1.04938	1.03024	0.982161	0.960804	0.891646	0.933765	1.12997	0.0269037	1.04844	0.21644	1.18471	0.000878057	0.912381	0.0651242	1.00262	0.953116	1.0989	0.0329205	1.21818	0.00989131	0.983598	0.639835	1.03094	0.308416
P51880	Fatty acid-binding protein, brain	Fabp7	14.893			0.798156			1.26752			0.748528			1.0126			1.43443			0.760985
P51881	ADP/ATP translocase 2	Slc25a5	32.931	1.15488	1.12194	1.11193	1.03927	1.02857	1.05103	0.830424	0.836398	0.841014	1.03381	1.10827	1.08596	0.97277	1.01841	1.0025	0.889975	0.872223	0.871559	1.08654	0.0071592	1.24365	4.48083e-05	1.35127	0.00057202	1.07828	0.0464357	1.22564	0.00578698	1.13666	0.00357404	1.04979	0.126591	1.04181	0.0744008	0.952189	0.00759647
P51910	Apolipoprotein D	Apod	21.53	0.694675			1.09083			1.2234			0.735045			1.03041			1.23692
P51949	CDK-activating kinase assembly factor MAT1	Mnat1	35.848			0.943957			1.09419			0.932898			0.939497			1.10349			0.988785
P52019	Squalene monooxygenase	Sqle	63.769	0.612169	0.879199	0.69173	0.506845	0.731055	0.599901	1.811	1.3189	1.68448	1.02296	0.95697	1.01799	0.651974	0.825534	0.731502	1.28806	1.24831	1.23209	1.18789	0.315731	0.381731	0.00258858	0.453453	0.00535098	1.35713	0.0354362	0.795528	0.00185268	0.586183	0.013145	0.728204	0.0854627	0.831957	0.216442	1.27755	0.130362
P52196	Thiosulfate sulfurtransferase	Tst	33.466	1.27776	1.19674	1.15969	1.07652	1.08456	1.12882	0.626928	0.681556	0.644593	1.16496	1.26377	1.28258	1.09929	1.07921	1.12297	0.677768	0.642141	0.615827	1.10465	0.0543566	1.68447	0.000210192	1.86075	9.24679e-05	1.12414	0.046092	1.91726	9.37488e-05	1.70554	0.000757128	0.979221	0.639412	0.996495	0.857175	1.00896	0.818574
P52293	Importin subunit alpha-1	Kpna2	57.927		0.964446	0.913136		0.90651	0.8623		1.17512	1.16488		0.796246	0.919517		0.845124	1.02312		1.28222	1.0947		0.249778		0.0502924		0.0722161		0.563563		0.0941123		0.194489		0.406537		0.690995		0.899879
P52332	Tyrosine-protein kinase JAK1	Jak1	133.37	0.92013	0.942468		0.982152	0.995068		0.996523	1.15619		0.98037	0.789334		1.06286	1.06465		1.05816	1.03803			0.0753838		0.46656		0.300586		0.329982		0.351107		0.363353		0.691896		0.0530249		0.802107
P52430	Serum paraoxonase/arylesterase 1	Pon1	39.565	1.22987	1.20324	1.1839	0.967804	1.01055	0.984173	0.446898	0.506747	0.468864	1.52408	1.48348	1.53	1.20874	1.22867	1.24058	0.596127	0.56013	0.562309	1.22092	0.000310944	2.0826	0.00098099	2.5427	0.000680896	1.23371	0.000103065	2.64032	3.77598e-05	2.14015	0.000165237	0.797127	0.000114637	0.805475	0.000409917	0.827731	0.0184483
P52432	DNA-directed RNA polymerases I and III subunit RPAC1	Polr1c	39.106	0.779034	0.741526	0.965722	0.798071	0.850692	0.918613	1.38167	1.52081	1.16292	0.780025	0.659592	0.861046	1.06495	0.944078	1.00804	1.18544	1.2322	1.06747	0.968414	0.710058	0.631519	0.0141799	0.611572	0.0120651	0.762549	0.0536623	0.660141	0.0165545	0.865704	0.0625659	1.08068	0.531676	0.85095	0.0402436	1.16651	0.189818
P52479	Ubiquitin carboxyl-terminal hydrolase 10	Usp10	87.021	1.12998	1.04746	1.18752	1.10745	1.03939	1.03357	0.89519	0.850306	0.912925	0.986109	1.08201	0.96135	0.953263	1.03623	1.05956	0.935762	0.91782	0.851546	1.05803	0.276382	1.19635	0.00428744	1.26577	0.00953616	0.993577	0.895984	1.1199	0.0734841	1.12714	0.0511113	1.11074	0.109648	1.04308	0.3428	0.982734	0.660231
P52480	Pyruvate kinase PKM	Pkm	57.844	0.634953	0.629397	0.581875	0.726947	0.737444	0.699245	1.30415	1.25657	1.31556	0.95889	0.912126	0.883011	0.944698	0.882001	0.809636	1.33922	1.56807	1.63358	0.853297	0.0135098	0.558173	1.18735e-05	0.476288	0.000175014	1.04464	0.437785	0.606496	0.00746126	0.580578	0.00269697	0.670373	0.000447688	0.820699	0.0362455	0.853641	0.118341
P52503	NADH dehydrogenase [ubiquinone] iron-sulfur protein 6, mitochondrial	Ndufs6	13.02	1.22679	1.20706	1.23031	1.11475	1.20218	1.16981	0.580446	0.605177	0.735594	1.20826	1.20663	1.18924	1.08015	1.14145	1.13396	0.692073	0.68644	0.698133	1.05089	0.143628	1.81486	0.00952109	1.90721	0.0119241	1.07408	0.0449136	1.73556	1.62763e-07	1.61586	0.000633963	1.01665	0.103914	1.03909	0.249767	0.925154	0.372463
P52623	Uridine-cytidine kinase 1	Uck1	31.068	1.03839	0.97351	1.10087	0.870266	0.802993	0.808543	1.04175	1.01678	1.06824	1.11244	1.05002	0.988474	0.917365	1.07263	0.94039	0.993838	1.06771	1.07949	1.25424	0.00861813	0.793726	0.00371239	0.995522	0.895176	1.07526	0.288516	1.00315	0.953825	0.932937	0.285034	0.987888	0.815313	0.84692	0.0569166	0.99546	0.898573
P52624	Uridine phosphorylase 1	Upp1	34.086	0.745143	0.834483	0.779717	0.804888	0.949881	0.829355	1.27659	1.21701	1.31696	0.729876	0.677168	0.846832	1.02574	0.843682	0.714365	1.40652	1.43168	1.46158	0.913015	0.22584	0.678149	0.00768277	0.61916	0.000520013	0.872315	0.361998	0.524185	0.00859263	0.600912	0.0368116	1.04679	0.553347	1.00013	0.946805	0.886222	0.0192678
P52633	Signal transducer and transcription activator 6	Stat6	93.496	0.733105	0.804111	0.802807	1.07872	0.960351	0.978944	1.14602	1.09543	1.0364	0.901614	0.916574	0.980546	0.856594	0.917935	0.931938	1.26789	1.19943	1.15924	0.775352	0.00619695	0.920731	0.150157	0.71389	0.0013417	1.03409	0.410349	0.771733	0.00210789	0.746291	0.00135643	0.8361	0.0116389	1.11511	0.0773954	0.903845	0.0612957
P52760	Ribonuclease UK114	Hrsp12	14.255	0.870457	0.877453	0.881313	1.08934	1.11207	1.13329	0.913882	0.940683	0.934021	1.08477	1.06456	1.05219	1.09094	1.10752	1.07784	0.916333	0.853754	0.879972	0.788443	0.0010209	1.19584	0.000353851	0.942852	0.0115454	0.977174	0.124217	1.20809	0.00490404	1.23631	0.0042952	0.821243	0.000539246	1.01782	0.281235	1.05227	0.114377
P52792	Glucokinase	Gck	52.088	1.0042	0.972885	1.01361	1.4051	1.41411	1.40667	0.648869	0.641292	0.598857	1.09142	1.11944	1.07977	1.22497	1.30403	1.30486	0.672838	0.600702	0.548497	0.70771	0.00100864	2.23708	0.00090251	1.5832	0.000557866	0.858306	0.00764112	1.80601	0.00811623	2.10416	0.00291272	0.908854	0.00459426	1.10225	0.0419013	1.03676	0.590889
P52825	Carnitine O-palmitoyltransferase 2, mitochondrial	Cpt2	73.98	1.39707	1.28242	1.34863	1.02059	1.0256	1.02109	0.563078	0.617421	0.646868	1.27006	1.27488	1.34922	1.04189	1.12636	1.08504	0.682532	0.632991	0.639611	1.31326	0.00805465	1.67852	0.00603935	2.20433	0.000268743	1.197	0.0040462	1.99176	3.02822e-05	1.66397	9.94419e-05	1.0344	0.35101	0.942824	0.12141	0.93465	0.235236
P52840	Sulfotransferase 1A1	Sult1a1	33.974	0.691075	0.63345	0.706141	1.25777	1.2348	1.22339	0.933335	0.929114	0.946344	1.1213	1.17261	1.12017	1.25647	1.22819	1.27224	0.749553	0.74175	0.730355	0.546472	0.00187832	1.32297	2.76141e-05	0.722967	0.0088051	0.908749	0.00884842	1.53673	0.000152822	1.69104	5.14354e-06	0.594791	0.00108112	0.9891	0.45514	1.26428	3.07391e-05
P52843	Bile salt sulfotransferase 1	Sult2a1	33.213		0.759803	0.573379		0.715761	0.698162		0.70131	0.825646		2.09263	2.5897		1.0804	0.911551		0.676672	0.568272		0.711297		0.530803		0.493014		0.0276566		0.0120572		0.0611064		0.0229828		0.149854		0.229465
P52912	Nucleolysin TIA-1	Tia1	42.799	0.812334			0.596104			1.57737			0.820444			0.906851			1.24194
P53026	60S ribosomal protein L10a	Rpl10a	24.916	0.961443	0.970605	0.984914	1.0129	0.946629	1.0075	1.14143	1.0894	1.09179	0.831929	0.863312	0.845154	0.916309	0.936505	0.937718	1.09514	1.08979	1.11119	0.983126	0.531149	0.892979	0.016288	0.877912	0.00554327	0.910362	0.00302124	0.770723	0.000186276	0.846612	9.34315e-05	1.14823	0.000892578	1.06325	0.0944261	1.00804	0.669231
P53395	Lipoamide acyltransferase component of branched-chain alpha-keto acid dehydrogenase complex, mitochondrial	Dbt	53.246	1.19356	1.22908	1.20482	0.995608	1.06603	1.06416	0.718788	0.715353	0.701821	1.20241	1.2247	1.26015	1.07236	1.05813	1.0701	0.783048	0.6857	0.672087	1.16049	0.0130276	1.46342	0.00162462	1.69828	1.68888e-06	1.15206	0.00557191	1.72235	0.00475735	1.49502	0.0132577	0.983782	0.381128	0.976633	0.396034	0.997724	0.999994
P53566	CCAAT/enhancer-binding protein alpha	Cebpa	37.43	1.07811	0.954938		1.08583	0.939339		0.975038	0.971434		0.88837	0.852129		1.00231	1.10375		0.992993	1.15882			0.965205		0.699359		0.616697		0.117891		0.206094		0.852254		0.212058		0.692455		0.426918
P53568	CCAAT/enhancer-binding protein gamma	Cebpg	16.399		0.775755			1.16036			1.40439			0.74442			0.914022			0.988478
P53612	Geranylgeranyl transferase type-2 subunit beta	Rabggtb	37.803	1.01784	0.923409	1.00702	1.00506	1.00601	0.99311	1.0636	1.18245	1.04822	0.96192	0.87867	0.992235	1.02482	1.01921	1.01837	0.933484	0.981664	0.943236	0.981388	0.58911	0.911939	0.137793	0.894966	0.0896632	0.925034	0.161473	0.991058	0.817407	1.07138	0.0437847	1.04075	0.447214	0.980988	0.0273818	1.1525	0.050336
P53657	Pyruvate kinase PKLR	Pklr	62.308	1.15922	1.15001	1.12645	1.30748	1.21906	1.16586	0.829044	0.914296	0.924685	0.993567	0.923588	0.915275	0.868347	0.952339	0.961359	0.85907	0.862735	0.889541	0.930475	0.160403	1.38394	0.00251736	1.28773	0.0139897	1.01811	0.683454	1.08466	0.0733248	1.06537	0.186362	1.21298	0.0112226	1.32722	0.00370809	1.02171	0.622737
P53702	Cytochrome c-type heme lyase	Hccs	30.977	1.25643	1.13502	1.12897	1.10713	0.971846	0.935118	0.742897	0.857535	0.863723	1.13556	1.10872	1.07377	0.961884	0.988993	0.983741	0.809614	0.925211	0.879726	1.16799	0.0725993	1.22317	0.0469661	1.42865	0.00553552	1.13066	0.00660831	1.26907	0.0146471	1.12242	0.0889602	1.06099	0.231839	1.02708	0.684734	0.942477	0.394176
P53798	Squalene synthase	Fdft1	48.154	0.681516	0.945863	0.95986	0.505634	0.846316	0.955074	1.51255	1.15959	0.974073	1.47895	1.12927	1.21829	0.617054	0.848822	0.945957	1.09157	1.1705	0.910028	1.12146	0.57968	0.632717	0.121438	0.709568	0.118369	1.58656	0.0453314	1.2063	0.165242	0.760326	0.145071	0.676135	0.0504166	0.956544	0.798977	1.14946	0.446593
P53808	Phosphatidylcholine transfer protein	Pctp	24.785	1.16242	1.22112	1.14766	0.820545	0.799451	0.848245	0.723979	0.637613	0.804327	1.56246	1.64459	1.4438	0.888366	1.07721	1.041	0.764442	0.657002	0.740336	1.43066	0.000159186	1.13958	0.176241	1.63035	0.0129548	1.54689	0.00574513	2.1514	0.000262397	1.39079	0.0136443	0.75926	0.00793685	0.820946	0.0723127	1.00191	0.995618
P53810	Phosphatidylinositol transfer protein alpha isoform	Pitpna	31.893	0.818437	0.874333	0.87935	0.983369	0.967225	0.998458	0.921456	0.946872	0.948913	1.05672	1.09956	1.06773	1.06182	1.09816	1.06875	1.03018	0.979442	1.00876	0.872186	0.0164901	1.04679	0.0255769	0.912993	0.0427385	0.998537	0.928764	1.06812	0.0267149	1.06969	0.0238622	0.797803	0.00317995	0.913378	0.0029179	0.933362	0.0227193
P53811	Phosphatidylinositol transfer protein beta isoform	Pitpnb	31.487	0.971356	1.01342	0.99556	1.07333	1.05324	1.01396	0.954992	0.995759	0.98116	1.12464	1.04907	1.01555	1.04647	1.05178	1.07442	0.848675	0.916762	0.923596	0.948991	0.071211	1.07115	0.0338193	1.01652	0.398464	1.00523	0.899769	1.18603	0.0138936	1.17985	0.0186721	0.934488	0.143367	0.989872	0.616383	1.09032	0.0666736
P53986	Monocarboxylate transporter 1	Slc16a1	53.267	0.928407	1.05792	0.98675	0.930293	0.920154	0.992784	0.925783	0.89904	1.02475	0.999789	0.97728	0.904857	1.06304	1.11334	1.09508	1.0526	1.0282	0.980653	1.04567	0.390889	0.997775	0.980706	1.04334	0.480012	0.880927	0.0354534	0.941361	0.181016	1.0686	0.0648125	1.03163	0.56226	0.869099	0.0122798	0.930793	0.201433
P53994	Ras-related protein Rab-2A	Rab2a	23.547	0.929434	0.851434	0.809324	0.942326	0.897695	0.922885	1.20745	1.18449	1.22392	0.930838	0.868149	0.8696	0.910811	0.955799	0.965972	1.09599	1.14725	1.16961	0.937488	0.239078	0.764108	0.000214596	0.716343	0.0109553	0.942104	0.113922	0.781925	0.00136116	0.829977	0.00217013	0.970623	0.55108	0.975402	0.343776	1.05948	0.0759451
P53995	Anaphase-promoting complex subunit 1	Anapc1	215.99	0.747581			0.842492			1.09738			1.06443			0.967779			1.24043
P53996	Cellular nucleic acid-binding protein	Cnbp	19.592	0.910628	1.00194	0.864808	0.97359	0.997189	0.978826	1.11205	1.05163	1.03694	1.06299	0.950783	0.969451	1.0281	1.05509	1.01377	0.916523	0.975866	1.08091	0.941609	0.285767	0.921573	0.0505424	0.867761	0.0606018	0.963276	0.382618	1.00334	0.943823	1.04159	0.468569	0.930996	0.264021	0.952419	0.0324215	1.07645	0.254007
P54071	Isocitrate dehydrogenase [NADP], mitochondrial	Idh2	50.906	1.08054	0.992688	0.99732	1.00387	1.04582	1.0589	0.505927	0.591155	0.571911	1.41222	1.36307	1.33723	1.28527	1.3432	1.33515	0.588639	0.628829	0.643203	0.987761	0.712904	1.86256	0.00277706	1.83976	0.00112053	1.03756	0.15781	2.21023	6.9008e-05	2.13021	0.000134701	0.746635	0.00205836	0.78428	0.000377307	0.896985	0.131109
P54103	DnaJ homolog subfamily C member 2	Dnajc2	71.721	0.907156	0.979282	0.938152	0.924743	0.986527	0.944726	1.13752	1.12342	1.13375	0.922783	0.931052	0.824858	0.953413	0.943111	0.9326	1.12123	1.08909	1.20277	0.989004	0.721503	0.841314	0.00972508	0.832063	0.0123011	0.946828	0.285346	0.784831	0.00918353	0.828906	0.0200969	1.05447	0.310127	1.0095	0.686339	0.994609	0.892027
P54116	Erythrocyte band 7 integral membrane protein	Stom	31.375	0.684757	0.861832	0.833457	0.879674	0.841433	0.867646	1.53207	1.44509	1.33029	0.625959	0.734588	0.763059	0.917898	0.854571	0.898641	1.2962	1.21588	1.23963	0.919379	0.340382	0.600994	0.00346303	0.552541	0.00449683	0.795027	0.0492954	0.566037	0.00676657	0.711971	0.000301247	1.12076	0.298629	0.969167	0.29343	1.14813	0.06098
P54227	Stathmin	Stmn1	17.274	0.670664	0.630905	0.622851	0.629814	0.597177	0.578739	1.41575	1.41376	1.41876	0.935176	0.836886	0.822411	0.732946	0.733266	0.679148	1.52085	1.6993	1.78366	1.06573	0.13121	0.42505	0.000815179	0.452988	0.000810483	1.20934	0.0228393	0.5185	0.000512505	0.428746	0.000482423	0.741738	0.00645312	0.841691	0.00832056	0.84901	0.0757143
P54276	DNA mismatch repair protein Msh6	Msh6	151.08	1.05799		0.921147	1.01048		0.870013	1.01849		1.23297	1.01177		0.838113	0.945868		0.947021	0.954435		1.1047		0.663734		0.286303		0.404308		0.819646		0.462332		0.465407		0.616687		0.920702		0.547502
P54310	Hormone-sensitive lipase	Lipe	83.347
P54726	UV excision repair protein RAD23 homolog A	Rad23a	39.706	1.02465	1.19114	1.1115	0.885796	0.980504	0.962261	1.02139	0.854844	0.831001	1.26345	1.14509	1.17309	1.08957	1.10349	1.12082	0.6714	0.751776	0.818595	1.17632	0.0446192	1.04482	0.559705	1.22904	0.0635704	1.0808	0.112814	1.59768	0.00536962	1.47824	0.0189009	0.928986	0.237966	0.853549	0.0296674	1.20763	0.0964885
P54728	UV excision repair protein RAD23 homolog B	Rad23b	43.512	1.06159	1.06139	1.04094	0.97804	0.946573	0.954669	1.08909	1.09599	1.06531	0.931292	0.917108	0.974371	1.02076	1.00171	0.962351	0.925791	0.979793	1.01783	1.09886	0.00231108	0.885826	0.000803818	0.973397	0.0717052	0.945711	0.0906468	0.965574	0.361796	1.021	0.555875	1.12086	0.0156664	0.964644	0.166071	1.11185	0.0499949
P54729	NEDD8 ultimate buster 1	Nub1	70.306	0.912897	0.836751	0.88393	0.945502	0.912136	0.884723	1.03945	0.980782	1.10599	1.0039	1.14409	1.03246	1.00209	1.01153	0.986928	1.07809	1.1393	1.06641	0.960333	0.274803	0.877212	0.0437541	0.842416	0.0195006	1.05996	0.28835	0.968526	0.512124	0.913742	0.0364843	0.828054	0.0224095	0.913955	0.0302347	0.952014	0.297027
P54731	FAS-associated factor 1	Faf1	73.862	1.11187	0.962486	0.988902	0.885163	0.930269	0.989914	1.02121	1.06773	0.985461	1.03501	1.02744	1.01291	1.00084	0.999335	1.00156	1.00035	0.989899	0.983475	1.09194	0.194225	0.912486	0.0885247	0.996377	0.925482	1.02453	0.0607893	1.03418	0.015693	1.00942	0.196514	0.996063	0.906882	0.934574	0.1676	1.03385	0.291394
P54751	CMP-N-acetylneuraminate-beta-galactosamide-alpha-2,3-sialyltransferase 1	St3gal1	39.072	0.93564	0.845795	0.655664	1.00284	1.04937	1.05366	0.980835	1.22459	1.18437	0.997976	0.884995	0.874196	0.991221	0.920949	0.961695	1.08688	1.12666	1.2417	0.784675	0.136211	0.916243	0.352146	0.718953	0.0659377	0.959394	0.433261	0.797968	0.0177634	0.831742	0.0259562	0.883914	0.339681	1.08073	0.0473041	0.981059	0.797773
P54775	26S protease regulatory subunit 6B	Psmc4	47.408	0.924277	0.921698	0.924067	0.979691	0.931834	1.0079	1.09739	1.03002	1.05649	0.977305	0.989334	0.986129	1.0534	1.04462	1.03101	1.00109	1.04178	1.03011	0.94883	0.151362	0.916933	0.044229	0.870014	0.016929	0.94367	0.00311615	0.960881	0.0676144	1.01824	0.267234	0.938117	0.00207189	0.933014	0.0840819	1.0361	0.194602
P54797	Transport and Golgi organization 2 homolog	Tango2	30.947	1.10724			0.896721			1.06335			1.00798			1.00137			0.920445
P54822	Adenylosuccinate lyase	Adsl	54.866	0.928664	0.97898	0.89858	0.929462	0.930607	0.952152	1.03343	1.11012	1.02708	0.952734	0.945093	1.05155	1.05433	1.05126	1.03044	1.01858	0.972982	1.038	0.997868	0.925884	0.886957	0.0316581	0.885066	0.0258315	0.94048	0.206312	0.973533	0.530573	1.03514	0.203566	0.951464	0.316478	0.896745	0.000532546	1.04657	0.228461
P54823	Probable ATP-dependent RNA helicase DDX6	Ddx6	54.191	0.991844	0.980707	0.994849	1.02656	1.03064	0.985116	1.05981	0.981774	1.04343	0.92497	0.98777	0.935331	1.00031	1.00178	0.992004	1.01488	0.956173	0.947275	0.975375	0.223374	0.986162	0.650996	0.961878	0.239549	0.951231	0.128016	0.975925	0.458147	1.02596	0.35008	1.0419	0.173163	1.01611	0.389074	1.05711	0.156375
P54869	Hydroxymethylglutaryl-CoA synthase, mitochondrial	Hmgcs2	56.822	1.37154	1.22168	1.25069	1.11515	1.08552	1.09068	0.659697	0.722867	0.714803	1.09769	1.15385	1.12486	1.10662	1.13633	1.12894	0.631688	0.628262	0.635934	1.16788	0.0425296	1.56928	0.00225095	1.83273	0.000235559	1.00133	0.946812	1.7809	0.000326523	1.77853	1.75598e-05	1.13847	0.0521352	0.976115	0.103581	1.10627	0.0715312
P54923	[Protein ADP-ribosylarginine] hydrolase	Adprh	40.068	0.917806	0.83047	0.873126	0.916269	0.893526	1.05936	1.11186	1.15915	0.935021	1.01998	0.944941	1.07724	0.997534	1.18461	0.971569	1.02104	0.969195	1.081	0.91365	0.237499	0.894924	0.267233	0.817647	0.0778997	0.964631	0.674043	0.990534	0.85038	1.02685	0.757854	0.861689	0.0395297	0.90977	0.317901	1.04389	0.625669
P55002	Microfibrillar-associated protein 2	Mfap2	20.578
P55050	Fatty acid-binding protein, intestinal	Fabp2	15.126	0.804501	0.884063	0.89377	1.19091	1.03201	0.976311	1.67912	1.4553	1.48818	0.694847	0.641656	0.632403	0.993768	0.95884	1.02094	0.704195	0.971043	0.998042	0.807174	0.0491635	0.692086	0.0091352	0.558634	0.000688877	0.66214	0.00073286	0.736513	0.110942	1.11232	0.402191	1.31156	0.00385982	1.0759	0.35984	1.72918	0.0255031
P55065	Phospholipid transfer protein	Pltp	54.452	0.848391	0.735069	0.778078	0.985027	1.01357	0.906798	1.09564	1.07736	1.13115	0.912198	0.893022	0.882034	0.940902	1.02203	1.11055	1.20793	1.2304	1.16128	0.812812	0.019272	0.879315	0.0442863	0.714717	0.008921	0.874337	0.104493	0.746541	0.000468299	0.853836	0.0655658	0.878792	0.0811631	0.945312	0.404667	0.917921	0.0194194
P55096	ATP-binding cassette sub-family D member 3	Abcd3	75.474	1.39331	1.33116	1.29945	0.932358	0.883114	0.918245	0.801533	0.839188	0.852526	1.29087	1.23297	1.21234	0.857372	0.934673	0.946328	0.713296	0.761986	0.786317	1.47196	0.000168292	1.09645	0.0205666	1.61393	6.94358e-05	1.36438	0.00232136	1.65201	0.000318473	1.21081	0.0108098	1.07701	0.0561574	0.998299	0.978832	1.10243	0.0549425
P55104	Inhibin beta C chain	Inhbc	39.401	1.56876	1.6072	1.49938	1.0865	1.07065	1.16922	0.719522	0.643984	0.649412	0.939589	0.869008	0.928781	0.889244	0.951149	0.967227	0.83925	0.897152	0.82927	1.40553	0.000815289	1.65252	0.000515745	2.32266	0.000173319	0.974982	0.514679	1.06692	0.133683	1.0943	0.0642339	1.70796	8.9404e-05	1.18477	0.010695	0.784558	0.00700315
P55258	Ras-related protein Rab-8A	Rab8a	23.668	0.919737	0.87877	0.876167	1.08794	1.13253	1.01253	0.98363	0.992306	1.00316	0.950593	0.989575	1.02138	1.07056	1.07115	1.09384	1.011	0.912183	0.985428	0.827304	0.0154029	1.08523	0.128708	0.897814	0.0125695	0.915315	0.0391547	1.0182	0.648067	1.1124	0.0671278	0.903134	0.0200295	0.999213	0.961581	1.02423	0.507301
P55264	Adenosine kinase	Adk	40.148	1.01616	1.05945	1.0357	1.14234	1.17162	1.15921	0.701329	0.72674	0.729254	1.18455	1.21679	1.22564	1.19354	1.18393	1.15659	0.731554	0.689892	0.699919	0.895815	0.00308957	1.60994	3.37703e-05	1.44221	3.00968e-05	1.02629	0.138598	1.70974	7.02269e-05	1.66594	0.000115513	0.857824	0.000719976	0.982768	0.22427	1.01695	0.480772
P55284	Cadherin-5	Cdh5	87.902		0.399653			1.02037			1.86065			0.344143			0.868851			1.42551
P55292	Desmocollin-2	Dsc2	99.96	1.05095	0.972029	0.982442	0.926791	1.01898	0.957364	0.933053	0.907328	0.965854	1.13095	1.17178	1.08068	1.08793	1.00055	1.00679	0.898626	0.915444	0.997488	1.03523	0.401409	1.03453	0.378513	1.07098	0.0937147	1.09309	0.0680486	1.20339	0.011812	1.10091	0.0849914	0.888282	0.0249476	0.937925	0.173126	0.998107	0.97642
P55302	Alpha-2-macroglobulin receptor-associated protein	Lrpap1	42.215	0.822006	0.816844	0.833534	0.874281	0.9413	0.872741	1.26577	1.20594	1.28223	0.896031	0.851071	0.926378	1.03423	1.02643	0.995426	1.06145	1.11556	1.10314	0.919676	0.0720409	0.716134	0.000632641	0.658611	0.00084878	0.874806	0.0180636	0.815048	0.00414263	0.93169	0.0230154	0.924781	0.0804072	0.879663	0.0208511	1.14444	0.00561253
P55772	Ectonucleoside triphosphate diphosphohydrolase 1	Entpd1	57.205	0.840828	0.85138		1.06233	0.968171		0.947958	1.1943		0.920385	0.92307		1.00795	1.04491		1.05147	1.00374			0.154191		0.752902		0.29643		0.103859		0.133115		0.975259		0.0367254		0.84377		0.812777
P55821	Stathmin-2	Stmn2	20.828	0.719812	0.776321	0.55491	0.685854	0.802487	0.478528	1.52071	1.27678	1.45423	0.893884	0.951752	0.789229	0.750837	0.87458	0.630115	1.36617	1.27621	1.97715	1.0428	0.783904	0.462606	0.0255222	0.482404	0.00765845	1.16818	0.231322	0.570376	0.0420369	0.488261	0.0165559	0.778425	0.110006	0.87202	0.458473	0.92038	0.683713
P55937	Golgin subfamily A member 3	Golga3	167.22	0.904079	0.895612	0.925888	0.872685	0.911726	0.894175	1.21162	1.16764	1.0963	0.91424	0.890772	0.921026	1.08215	0.972575	0.947921	1.09277	1.13415	1.15114	1.01754	0.341736	0.77069	0.00542129	0.784211	0.00849206	0.907878	0.136593	0.806982	0.000699279	0.888866	0.0842095	0.999832	0.991299	0.892075	0.0977653	1.02886	0.460544
P56135	ATP synthase subunit f, mitochondrial	Atp5j2	10.344	1.08533	1.21258	1.13436	1.11775	1.11501	1.07021	0.79618	0.758344	0.79042	0.993467	1.10613	1.06709	0.994904	0.966256	1.07776	0.84385	0.792371	0.813968	1.03915	0.370582	1.40855	8.10577e-05	1.46369	0.00221819	1.04204	0.414963	1.29243	0.00479331	1.24028	0.00928212	1.08387	0.149009	1.08689	0.107587	0.957046	0.140875
P56212	cAMP-regulated phosphoprotein 19	Arpp19	12.293	0.859453	0.919999	1.00879	0.836882	0.905621	0.935553	1.17433	1.20828	1.01131	0.917477	0.866716	0.974202	1.00439	0.958781	0.989305	1.18976	1.11797	1.13449	1.04114	0.532818	0.789074	0.0306234	0.821539	0.0549811	0.934266	0.167091	0.801343	0.0092719	0.857724	0.00373076	1.01082	0.87424	0.907055	0.0807807	0.98597	0.796122
P56213	FAD-linked sulfhydryl oxidase ALR	Gfer	22.876	1.26297	1.25181	1.19541	0.952426	0.903089	0.989653	0.737541	0.836937	0.828141	1.19179	1.16542	1.0499	1.08195	1.06724	1.03838	0.795827	0.817573	0.820548	1.30403	0.00212497	1.18419	0.0313433	1.54422	0.00342448	1.06888	0.231681	1.39983	0.00992184	1.30963	8.87444e-05	1.08895	0.144394	0.892583	0.0336236	0.987128	0.758142
P56371	Ras-related protein Rab-4A	Rab4a	24.408	0.869501	0.774827	0.788239	1.11428	1.01419	1.04464	1.06622	1.27592	1.20385	0.797797	0.79565	0.811946	1.16099	0.942555	1.00477	1.02342	1.16847	1.12682	0.76662	0.00509679	0.894842	0.164494	0.686004	0.00620516	0.773858	0.05334	0.724798	0.0131702	0.936603	0.415438	1.0113	0.80883	1.02084	0.750845	1.06849	0.384689
P56375	Acylphosphatase-2	Acyp2	11.877		1.04264	1.10375		0.828848	0.899007		1.22366	1.15852		0.813278	0.971523		0.954163	0.810722		1.11407	1.05049		0.0587497		0.0309793		0.118694		0.938074		0.246655		0.209352		0.259012		0.861931		0.140214
P56376	Acylphosphatase-1	Acyp1	11.241	0.95335	1.03172	1.00118	1.07844	1.03627	0.984385	0.855104	0.822571	0.922006	1.08681	1.17662	1.07967	1.02421	1.08896	1.05277	0.933799	0.862311	0.89498	0.963589	0.352435	1.1921	0.0161662	1.1487	0.0322143	1.05596	0.187591	1.24228	0.00423304	1.17645	0.00600068	0.893259	0.0366932	0.978885	0.53717	0.966033	0.441632
P56379	6.8 kDa mitochondrial proteolipid	Mp68	6.6979	1.37744	1.2549	1.34001	1.11358	1.06738	1.11088	0.654623	0.660573	0.590825	1.1656	1.15531	1.19555	1.03799	1.05718	1.03969	0.755657	0.713777	0.709907	1.20673	0.00958436	1.72707	0.0015969	2.0841	0.000127266	1.12172	0.00181218	1.61354	0.000232461	1.43845	0.00155719	1.12964	0.0355681	1.05007	0.0545947	0.874586	0.0431728
P56380	Bis(5'-nucleosyl)-tetraphosphatase [asymmetrical]	Nudt2	16.989	0.871787	0.888476	0.871538	0.846925	0.937449	0.93598	1.02368	1.08397	1.09584	0.965898	0.984309	0.948673	1.07229	0.965327	0.939285	1.07439	1.1062	1.14027	0.967448	0.442137	0.849185	0.0204303	0.821542	0.00722991	0.973791	0.603141	0.872931	0.00477556	0.896425	0.0952006	0.907868	0.00322829	0.913821	0.165561	0.964656	0.25793
P56382	ATP synthase subunit epsilon, mitochondrial	Atp5e	5.8378	1.22667	1.20461	1.1619	1.16284	1.19739	1.25566	0.759965	0.635104	0.634029	1.07442	1.27646	1.26124	1.06629	1.10923	1.11596	0.723339	0.615827	0.623	0.99372	0.837542	1.78202	0.00531694	1.77083	0.00745718	1.09741	0.242294	1.84088	0.0013319	1.67748	0.0065143	0.994757	0.969126	1.09856	0.0316493	1.03411	0.702821
P56387	Dynein light chain Tctex-type 3	Dynlt3	12.957	0.849665	0.969724	0.979108	0.960093	1.02229	1.04907	0.987458	0.95833	0.937459	1.02752	1.00001	0.950041	1.03387	1.1296	1.03994	1.12839	0.923705	1.04329	0.923156	0.215542	1.0514	0.194692	0.970606	0.567725	0.929502	0.121444	0.96194	0.611369	1.0349	0.610914	0.939858	0.304001	0.946319	0.230071	0.931466	0.364417
P56389	Cytidine deaminase	Cda	16.131	0.663391	0.615327	0.725178	0.898528	0.914569	0.974954	1.15208	1.29961	1.17637	0.943577	0.873995	0.925122	1.04967	0.959952	0.965883	1.25273	1.2541	1.1887	0.718745	0.00833977	0.768466	0.00638187	0.552331	0.000780272	0.921757	0.0957211	0.742164	0.000690289	0.805162	0.00558282	0.730631	0.010409	0.937001	0.164756	0.981744	0.669344
P56391	Cytochrome c oxidase subunit 6B1	Cox6b1	10.071	1.24078	1.13754	1.17277	1.1305	1.12084	1.11342	0.673063	0.738343	0.72847	1.14339	1.22213	1.17199	1.14614	1.02636	1.12148	0.701762	0.762328	0.773487	1.05538	0.167965	1.57241	0.00339778	1.65949	0.000211363	1.07393	0.155751	1.58095	0.000541645	1.47212	0.00109552	1.00384	0.917094	1.02149	0.576689	0.956336	0.347212
P56392	Cytochrome c oxidase subunit 7A1, mitochondrial	Cox7a1	8.9863	1.23591		1.2352	1.13091		1.10884	0.654259		0.705585	1.19663		1.2292	1.09479		0.847049	0.708775		0.906913		0.0633724		0.0362452		0.0401359		0.320556		0.180655		0.411397		0.398217		0.447729		0.395014
P56394	Cytochrome c oxidase copper chaperone	Cox17	6.784	1.04	1.0968	1.03231	0.844505	0.825288	0.912818	0.924287	1.01495	0.983885	1.18248	0.987251	0.9849	0.89192	0.98832	1.02509	1.04789	1.05636	1.05578	1.2271	0.00780875	0.883511	0.0397051	1.08415	0.0802509	1.08581	0.343143	0.998293	0.936644	0.919401	0.175312	1.00459	0.910096	0.888921	0.0922305	0.925031	0.102356
P56395	Cytochrome b5	Cyb5a	15.241	0.977661	0.957823	1.00638	1.05763	1.09099	1.08982	0.797659	0.84528	0.811374	1.08497	1.11026	1.11058	1.11819	1.09584	1.12539	0.844675	0.842414	0.835534	0.908421	0.00731147	1.31949	0.000530833	1.19865	0.0014489	0.989932	0.415145	1.31046	0.000145376	1.32379	0.000161589	0.889908	0.00517213	0.969758	0.0801096	0.972921	0.245824
P56399	Ubiquitin carboxyl-terminal hydrolase 5	Usp5	95.832	0.943748	0.973496	1.00135	0.931535	0.920932	0.990916	1.02497	1.04592	1.0158	1.01674	1.02407	1.00485	1.03695	0.988887	1.00117	0.975013	0.983272	0.956909	1.02645	0.410957	0.921174	0.0539143	0.945539	0.0619103	1.00616	0.710545	1.04476	0.0142701	1.03835	0.100876	0.958277	0.118137	0.939339	0.091536	1.05883	0.00847843
P56480	ATP synthase subunit beta, mitochondrial	Atp5b	56.3	1.29339	1.24015	1.22678	1.07216	1.09646	1.08433	0.713227	0.710835	0.754574	1.1782	1.17755	1.15203	0.995946	1.0392	1.03555	0.689763	0.727028	0.748103	1.15597	0.00585284	1.49311	0.000952071	1.726	3.46958e-05	1.14234	0.00297453	1.6203	0.00111268	1.41841	0.000765515	1.07199	0.0335704	1.05935	0.0340892	1.00635	0.842611
P56528	ADP-ribosyl cyclase/cyclic ADP-ribose hydrolase 1	Cd38	34.407	1.09314	1.19231	1.13019	1.02207	1.16959	1.06633	0.895788	0.755063	0.749041	1.15585	1.17641	1.24863	1.13408	1.16796	1.14381	0.706622	0.588016	0.668488	1.04839	0.374028	1.35756	0.0159003	1.42325	0.0144981	1.03919	0.240676	1.82407	0.00306666	1.75528	0.00787865	0.953852	0.241563	0.945484	0.282942	1.22249	0.0662769
P56542	Deoxyribonuclease-2-alpha	Dnase2	38.81	1.0522	1.06756	1.03215	0.975404	0.996387	1.00916	1.07243	0.955048	0.996083	0.890633	1.01442	0.961008	1.04756	1.00949	1.03392	0.97607	0.962996	0.969969	1.05736	0.0160699	0.985907	0.740825	1.04245	0.334915	0.927235	0.171254	0.985226	0.708797	1.06254	0.0206856	1.09974	0.117237	0.964404	0.0697756	1.03937	0.383906
P56546	C-terminal-binding protein 2	Ctbp2	48.956
P56565	Protein S100-A1	S100a1	10.505	1.46407	1.84397	1.75541	1.35978	1.45851	1.2918	0.452419	0.329362	0.44322	1.38966	1.19647	1.1528	0.982842	1	1.01334	0.38348	0.292876	0.435469	1.23196	0.0810147	3.35518	0.00353015	4.13343	0.000638514	1.24789	0.0590145	3.36288	0.0029184	2.69484	0.0129016	1.35425	0.03077	1.37177	0.00893236	1.10179	0.555393
P56593	Cytochrome P450 2A12	Cyp2a12	56.179	0.961208	0.96439	0.95713	1.16055	1.08681	1.08281	0.994782	0.920033	0.918741	1.01124	1.05505	1.02015	1.1974	1.25301	1.25156	0.724152	0.726715	0.760874	0.86564	0.0228056	1.17526	0.0100492	1.01735	0.566468	0.833728	0.000853346	1.39548	0.000111369	1.67378	1.98361e-05	0.933998	0.0311735	0.899565	0.0224065	1.28114	0.00282
P56654	Cytochrome P450 2C37	Cyp2c37	55.606	1.21208	1.00862	0.95682	1.0467	1.06468	1.06938	0.187638	0.39928	0.565213	1.2752	1.80145	1.60014	1.77651	1.46361	1.36121	0.337365	0.332656	0.483664	0.998982	0.93904	2.76076	0.0759231	2.75795	0.0705101	1.0164	0.926915	4.05379	0.00105689	3.98838	0.0013768	0.679421	0.0427097	0.691269	0.0439399	0.998653	0.829671
P56655	Cytochrome P450 2C38	Cyp2c38	56.229		1.75932			1.40876			0.841758			0.603977			0.627557			0.821507
P56656	Cytochrome P450 2C39	Cyp2c39	55.826
P56657	Cytochrome P450 2C40	Cyp2c40	55.763	0.74026	0.697923	0.673196	1.03903	1.1551	1.17769	0.436857	0.450468	0.423015	1.55927	1.43163	1.43371	1.66123	1.69541	1.73011	0.495356	0.475316	0.512978	0.626182	0.000999626	2.57325	0.000299649	1.61132	0.000332439	0.869831	0.0249956	2.98225	1.16211e-05	3.42854	1.58152e-05	0.47719	4.81459e-05	0.662865	0.00533054	0.883187	0.0132048
P56695	Wolframin	Wfs1	100.58	0.772025	0.675772	0.69719	0.979021	0.92332	0.78399	1.17313	1.3821	1.52557	0.895426	0.715827	0.692223	0.975356	0.88328	0.828055	1.19349	1.36682	1.41094	0.798482	0.0577803	0.658285	0.0153604	0.525628	0.00499391	0.857365	0.183208	0.580036	0.00749272	0.676534	0.00515036	0.931196	0.517215	0.999866	0.979955	1.02758	0.809204
P56812	Programmed cell death protein 5	Pdcd5	14.275	0.893145	0.825917	0.897514	0.899397	0.939256	0.824524	1.21474	1.17129	1.33872	0.89531	0.942998	0.828839	0.947534	0.975309	0.990533	1.03748	1.06018	1.0919	0.982502	0.738163	0.714996	0.0037521	0.702484	0.00302933	0.915483	0.127967	0.836212	0.0278834	0.91341	0.0104996	0.98104	0.711583	0.914121	0.129308	1.16779	0.0475549
P56873	Sjoegren syndrome/scleroderma autoantigen 1 homolog	Sssca1	21.336	0.927671	0.983935	0.963141	0.97078	1.08747	1.08746	1.13205	0.928849	0.93466	0.984964	0.997566	0.990367	0.992009	0.995337	0.95841	0.984927	1.01245	1.06743	0.913862	0.128474	1.05012	0.537096	0.959668	0.629626	1.00921	0.527485	0.970011	0.332176	0.961156	0.236336	0.966985	0.183552	1.06788	0.22521	0.977407	0.730417
P56959	RNA-binding protein FUS	Fus	52.673	0.914328	0.908997	0.93411	0.930324	0.862378	0.942775	1.13531	1.18071	1.10065	0.927218	0.813767	0.865442	1.00156	1.00035	0.971267	1.12431	1.1548	1.10844	1.00803	0.788675	0.800629	0.00394886	0.807055	0.00379207	0.876648	0.0632873	0.769413	0.0133574	0.877676	0.00129572	1.05794	0.263114	0.920053	0.0803836	1.00859	0.747034
P56960	Exosome component 10	Exosc10	100.94	1.00809	1.05653	1.03724	0.955494	1.03472	0.995564	1.11791	0.906219	1.04545	0.914374	1.00851	0.889382	1.00333	1.04608	1.00479	1.04513	0.956255	1.02396	1.03888	0.238929	0.972699	0.740107	1.01052	0.84343	0.920789	0.148122	0.929568	0.196789	1.00953	0.761748	1.10298	0.108393	0.977599	0.448678	1.01462	0.8771
P57716	Nicastrin	Ncstn	78.491	0.862175	0.887466	0.968009	0.894125	0.893158	0.895827	1.02665	1.06208	1.03579	0.834622	0.890645	0.95128	1.05916	0.934393	0.980915	1.26259	1.26416	1.11183	1.01287	0.771109	0.858727	0.00419796	0.869781	0.0467592	0.899842	0.114687	0.735603	0.0059756	0.81748	0.023979	1.01536	0.778661	0.902048	0.108023	0.85872	0.0644083
P57746	V-type proton ATPase subunit D	Atp6v1d	28.369	0.988572	0.936608	0.96667	0.948897	0.993132	1.00301	1.01186	1.00482	0.976489	0.99964	1.0505	1.01458	1.05239	1.05148	1.00551	0.957609	0.960692	0.915194	0.98194	0.476882	0.983918	0.471345	0.966149	0.152837	0.985637	0.529785	1.0816	0.0218803	1.09736	0.0129105	0.943594	0.0541207	0.947147	0.0763117	1.05635	0.0516054
P57759	Endoplasmic reticulum resident protein 29	Erp29	28.823	0.703075	0.643635	0.706352	0.791934	0.722657	0.768564	1.54324	1.43473	1.36866	0.77104	0.743687	0.754329	0.81525	0.756205	0.767615	1.3076	1.64075	1.55816	0.899222	0.0591774	0.525269	0.000190619	0.472334	9.67893e-05	0.970067	0.326317	0.503506	0.00878237	0.519043	0.00624897	0.904809	0.0664694	0.976095	0.529792	0.964524	0.699987
P57776	Elongation factor 1-delta	Eef1d	31.293	0.946411	0.963012	0.954986	0.936415	0.988335	0.96729	1.1458	1.16815	1.16144	0.876185	0.815114	0.844046	0.992745	0.970135	0.937756	1.05449	1.11576	1.13482	0.990446	0.617698	0.83215	0.0033685	0.824199	1.65187e-05	0.874065	0.00819572	0.767108	0.000976652	0.877632	0.0111825	1.12979	0.0227571	0.997037	0.903649	1.05153	0.142442
P57780	Alpha-actinin-4	Actn4	104.98	0.961912	0.973938	0.961059	0.959421	0.959906	0.955897	1.11598	1.07911	1.09292	0.946306	0.939545	0.946891	1.04455	0.994292	1.00573	0.965286	1.0036	0.997877	1.00754	0.217357	0.874458	0.00467676	0.881053	0.00196012	0.930424	0.0371935	0.954825	0.0575324	1.02623	0.253028	1.02265	0.0176265	0.944377	0.0609466	1.10828	0.00318621
P57784	U2 small nuclear ribonucleoprotein A'	Snrpa1	28.357	0.985101	0.976999	0.964208	0.97236	0.94425	0.971674	1.03855	1.10516	1.0875	0.937893	0.953322	0.917996	1.07715	1.04764	1.00055	1.10406	1.01626	1.0401	1.01317	0.32715	0.893873	0.0128385	0.905641	0.0243446	0.898849	0.0221756	0.888871	0.0267164	0.988898	0.753805	1.04168	0.0437253	0.92415	0.0501363	1.02239	0.511489
P58021	Transmembrane 9 superfamily member 2	Tm9sf2	75.329	0.755633	0.635731	0.767592	0.954116	0.923123	1.02878	1.0627	1.41441	1.30549	0.853387	0.788905	0.73932	1.01256	0.954173	0.962362	1.18582	1.23727	1.16987	0.742926	0.0213122	0.76826	0.0796738	0.57076	0.00791031	0.813089	0.0231681	0.662853	0.00441392	0.815228	0.00127907	0.906511	0.252455	0.992123	0.830505	1.05278	0.655083
P58044	Isopentenyl-diphosphate Delta-isomerase 1	Idi1	26.289	0.787191	0.713902	0.737545	0.460595	0.46287	0.462621	1.22924	1.4239	1.34367	1.95523	1.80569	1.77868	0.495765	0.519865	0.557072	0.903898	1.0744	1.04036	1.61508	0.00350431	0.346798	0.00161128	0.560107	0.000719841	3.52235	1.13854e-05	1.83512	0.00177466	0.520994	0.00110314	0.404115	2.50961e-05	0.881341	0.0656854	1.32403	0.0158256
P58058	NAD kinase	Nadk	48.597		0.968591	0.979398		0.897624	0.970467		1.07891	0.88446		0.987917	1.05242		1.01232	1.00803		1.04296	1.09912		0.469481		0.729312		0.981105		0.81714		0.360183		0.267858		0.379026		0.290887		0.521052
P58059	28S ribosomal protein S21, mitochondrial	Mrps21	10.561		1.2263	1.23972		1.04767	1.17361		0.871672	0.722015		1.07337	1.09948		0.994181	1.00103		0.814435	0.802342		0.31044		0.117908		0.132944		0.0704987		0.0050788		0.00764622		0.0305564		0.312757		0.874742
P58064	28S ribosomal protein S6, mitochondrial	Mrps6	14.308	1.1517	1.17527	1.19755	1.02927	1.06754	1.08413	0.847033	0.907514	0.848749	1.12872	1.04869	1.06863	0.951051	1.02187	1.02107	0.882169	0.864457	0.859062	1.10801	0.00736814	1.22189	0.00298613	1.35387	0.00139177	1.08419	0.0676613	1.24575	0.00510003	1.14902	0.0196939	1.08579	0.0449529	1.06244	0.109799	0.999082	0.958752
P58137	Acyl-coenzyme A thioesterase 8	Acot8	35.827	1.12288	1.13196	1.08456	0.972521	0.91004	0.920538	0.892984	1.01618	0.942602	1.16555	1.01747	1.20594	0.979615	0.91585	1.01324	0.857165	1.00952	0.845792	1.19133	0.00356523	0.982934	0.728553	1.171	0.0393263	1.16511	0.0809592	1.24939	0.0445876	1.07234	0.341761	0.985379	0.83818	0.963692	0.375329	1.05135	0.494268
P58158	Galactosylgalactosylxylosylprotein 3-beta-glucuronosyltransferase 3	B3gat3	37.066	1.05973		1.0127	1.13057		1.11521	0.872669		0.985945	0.998744		1.00627	0.989203		1.03352	0.964636		0.862601		0.151093		0.193035		0.297136		0.76324		0.339335		0.290421		0.380249		0.106773		0.85864
P58252	Elongation factor 2	Eef2	95.313	0.871975	0.867438	0.881692	1.01485	1.00697	1.00832	1.10278	1.09409	1.09325	0.958125	0.948395	0.948641	1.02253	1.0001	1.02029	0.992486	1.0403	1.04653	0.865012	0.000127968	0.920982	2.74841e-05	0.796661	1.83702e-05	0.938295	0.00459599	0.927206	0.0415476	0.988182	0.572064	0.918024	0.000256954	0.995798	0.623101	1.06846	0.0546116
P58281	Dynamin-like 120 kDa protein, mitochondrial	Opa1	111.34	1.3093	1.32074	1.28588	1.0402	1.06413	1.05557	0.678798	0.660704	0.711636	1.17689	1.17264	1.16766	1.07043	1.0944	1.0939	0.713771	0.651976	0.685429	1.23925	3.90182e-05	1.54056	0.00118733	1.90914	0.000329591	1.07931	0.0053348	1.71472	0.00219897	1.58871	0.00176383	1.11337	0.00310044	0.969673	0.0361426	0.999981	0.995741
P58389	Serine/threonine-protein phosphatase 2A activator	Ppp2r4	36.71	0.942083	0.892083	0.833389	1.00295	1.02739	0.950757	0.932567	1.01509	1.02723	0.914679	1.03788	1.00526	1.18546	1.05415	1.10065	1.00867	0.965169	1.06759	0.894822	0.0670628	1.00209	0.951417	0.896691	0.0808349	0.885501	0.0763967	0.972507	0.586244	1.09826	0.108487	0.901867	0.11834	0.892472	0.060161	0.97812	0.626715
P58404	Striatin-4	Strn4	81.644	0.875633	0.845898	0.891674	0.830568	0.913682	0.910989	1.10348	1.17167	1.15158	1.05557	0.964645	1.00152	1.02782	0.986584	0.975017	1.08059	1.09647	1.05448	0.984169	0.693022	0.774861	0.00477051	0.762595	0.000365651	1.01081	0.756314	0.935076	0.106493	0.925078	0.0200448	0.864802	0.0145808	0.88821	0.043216	1.0604	0.0607142
P58466	Carboxy-terminal domain RNA polymerase II polypeptide A small phosphatase 1	Ctdsp1	29.266		0.893726			0.973282			0.893316			1.01738			1.05447			1.15438
P58468	Protein FAM207A	Fam207a	24.814
P58501	PAX3- and PAX7-binding protein 1	Paxbp1	104.83		1.06162			1.02972			0.929957			1.07235			1.1869			0.740035
P58710	L-gulonolactone oxidase	Gulo	50.478	1.27138	1.19478	1.23651	1.04293	0.939016	0.93543	0.558604	0.892035	0.860472	1.20799	1.14628	1.15144	0.922545	0.944154	0.961764	0.879571	0.842451	0.821833	1.26918	0.00969307	1.26232	0.230599	1.60211	0.0799457	1.23944	0.000791449	1.37811	0.000289026	1.11188	0.0158509	1.05618	0.0907929	1.03143	0.497584	0.908507	0.518948
P58735	Sulfate anion transporter 1	Slc26a1	75.787	1.22256	1.15892	1.23233	0.914672	0.982813	0.990939	0.682661	0.785664	0.723186	1.37166	1.28232	1.33654	0.90761	1.04111	1.01758	0.820942	0.83471	0.736433	1.25114	0.00279811	1.31801	0.00759538	1.649	0.00195907	1.34528	0.00942969	1.66822	0.00148317	1.24005	0.0207695	0.905599	0.0226759	0.973745	0.639554	0.91615	0.196355
P58771	Tropomyosin alpha-1 chain	Tpm1	32.68	0.730884	0.749187	0.672473	0.795486	0.734923	0.761747	1.49612	1.52801	1.60214	0.743104	0.702552	0.58248	0.959505	0.82528	0.86438	1.30438	1.38094	1.43732	0.939092	0.195558	0.495465	2.39835e-05	0.465287	0.000137962	0.765575	0.0454472	0.49195	0.00510415	0.642589	0.00222291	1.06134	0.490896	0.865237	0.0649388	1.12216	0.0335385
P58801	Receptor-interacting serine/threonine-protein kinase 2	Ripk2	60.399		1.023			1.01927			0.970115			1.02138			1.04783			0.925421
P58802	TBC1 domain family member 10A	Tbc1d10a	56.202
P58854	Gamma-tubulin complex component 3	Tubgcp3	103.47
P58871	182 kDa tankyrase-1-binding protein	Tnks1bp1	181.82	0.841477	0.929633	0.968554	1.00889	0.999424	1.0083	0.908256	1.01052	0.891009	1.20018	1.06157	1.14526	1.02677	0.973501	1.0179	0.976832	1.02051	0.900028	0.908193	0.14274	1.07361	0.204384	0.975042	0.679695	1.12883	0.0601199	1.1759	0.0342772	1.0417	0.380787	0.804126	0.0172588	0.999481	0.989058	0.969772	0.596277
P58929	Glucocorticoid modulatory element-binding protein 2	Gmeb2	56.631
P59016	Vacuolar protein sorting-associated protein 33B	Vps33b	70.525
P59017	Bcl-2-like protein 13	Bcl2l13	46.719	1.25969	1.11555	1.24737	0.890483	1.03168	0.887572	0.966806	0.838889	0.752436	1.06017	1.07155	1.25402	1.03746	1.03543	1.09226	0.867276	0.725441	0.8203	1.28931	0.0173427	1.09835	0.341008	1.41611	0.0225887	1.0697	0.356817	1.40311	0.0110839	1.3117	0.0257305	1.06996	0.364909	0.887711	0.122334	1.06014	0.570294
P59034	Leucine-rich repeat-containing protein 3	Lrrc3	28.119	0.886409			1.09845			1.0442			0.967195			1.03183			0.978413
P59108	Copine-2	Cpne2	61.035		0.909328			1.00565			1.10201			0.946373			1.02091			1.00822
P59114	Phosphorylated CTD-interacting factor 1	Pcif1	80.504
P59235	Nucleoporin Nup43	Nup43	41.989			0.941443			0.861835			1.20671			0.826102			0.950578			1.18479
P59242	Cingulin	Cgn	136.45	1.0179	1.04966	1.01539	1.01515	1.01031	0.997064	1.03681	1.00113	1.0472	1.00097	1.05297	1.04406	1.00135	0.989139	0.995704	0.923875	0.893132	0.877701	1.01999	0.199173	0.979702	0.271845	0.99929	0.972433	1.03744	0.138908	1.14966	0.00304169	1.10817	0.0165745	0.995143	0.816412	1.01216	0.145004	1.14489	0.00272641
P59325	Eukaryotic translation initiation factor 5	Eif5	48.968	1.03284	1.02883	1.05643	1.02097	0.99425	0.999403	1.17001	1.09106	1.08782	0.832092	0.802854	0.77645	0.938334	0.952548	0.946836	0.997342	1.07213	1.09085	1.03433	0.043461	0.900184	0.0367857	0.931084	0.0836611	0.849766	0.0117107	0.763023	0.00195367	0.897921	0.0567089	1.29307	0.00220142	1.06234	0.00672602	1.05967	0.186191
P59326	YTH domain-containing family protein 1	Ythdf1	60.878
P59438	Hermansky-Pudlak syndrome 5 protein homolog	Hps5	126.34	0.975663	0.78552	1.05746	1.03286	0.916679	1.06122	0.909851	1.12004	0.864973	1.11656	1.05018	1.19118	1.04303	1.12377	0.873958	0.917825	0.988329	0.9673	0.936191	0.52418	1.04003	0.662565	0.973671	0.825491	1.1043	0.303915	1.1686	0.0305083	1.05822	0.566041	0.839402	0.166853	0.990135	0.945252	1.00745	0.986692
P59481	VIP36-like protein	Lman2l	39.881
P59672	Ankyrin repeat and SAM domain-containing protein 1A	Anks1a	125.24	1.02591			0.903156			1.0743			0.878776			0.920277			1.19338
P59708	Splicing factor 3B subunit 6	Sf3b6	14.585	0.986551	1.10532	0.879132	1.07921	1.09767	1.12357	0.92541	0.93372	0.955056	1.01481	0.906379	1.08881	1.10604	1.02694	0.847077	0.90264	0.941799	1.10817	0.90018	0.237441	1.17279	0.000558985	1.05572	0.529682	1.01005	0.896676	1.01944	0.816614	1.0093	0.94809	0.987044	0.872522	1.10752	0.305772	0.953119	0.554627
P59729	Ras and Rab interactor 3	Rin3	107.22		1.01388			1.00497			0.944419			1.00251			1.05048			0.985884
P59759	MKL/myocardin-like protein 2	Mkl2	117.55
P59764	Dedicator of cytokinesis protein 4	Dock4	226.55	0.829297	0.836656	0.755745	0.88511	0.991324	0.922037	1.10346	1.04861	1.15502	0.948831	0.966932	0.912006	1.01597	1.04908	0.94959	1.20065	1.09219	1.1939	0.865365	0.0357883	0.846205	0.0191119	0.732275	0.0020698	0.93801	0.152728	0.811005	0.0083194	0.864602	0.0267382	0.856399	0.0235152	0.928291	0.168081	0.948474	0.27284
P59913	Protein-L-isoaspartate O-methyltransferase domain-containing protein 1	Pcmtd1	40.693	0.995651	1.04188	1.02422	1.13586	1.10253	1.07552	0.758599	0.774514	0.814337	1.12191	1.12568	1.13366	1.01186	1.03935	1.09856	0.980054	0.86589	0.871551	0.923907	0.019516	1.41171	0.00030492	1.30429	0.0010253	1.07349	0.095786	1.24425	0.0311955	1.15907	0.0447874	0.905508	0.0136368	1.05211	0.163033	0.863828	0.0490362
P59997	Lysine-specific demethylase 2A	Kdm2a	132.68	0.845385			0.810782			1.10332			1.06977			0.962706			1.17097
P59999	Actin-related protein 2/3 complex subunit 4	Arpc4	19.667	0.848547	0.805228	0.944386	0.84172	0.914031	0.886312	1.08917	1.16508	1.16357	0.842954	0.911163	0.863155	1.01639	1.02371	0.927595	1.30203	1.14163	1.17904	0.983383	0.750245	0.773027	0.00144992	0.760182	0.0147203	0.881922	0.0377119	0.722463	0.00459371	0.819192	0.0188153	0.992698	0.874338	0.890276	0.0476644	0.943443	0.293314
P60003	Transcription elongation factor 1 homolog	Elof1	9.4618	0.897231			1.04975			1.04135			0.969206			1.00585			1.03702
P60060	Protein transport protein Sec61 subunit gamma	Sec61g	7.7412	1.15552		1.10984	1.1061		1.20007	0.721465		0.801006	1.18293		1.03071	1.01737		0.964998	0.824242		0.91925		0.752639		0.0281596		0.0543047		0.339358		0.11995		0.212785		0.777634		0.108855		0.215174
P60122	RuvB-like 1	Ruvbl1	50.213	0.925819	0.944003	0.883639	0.931122	0.990314	0.982225	1.0442	1.04682	1.07312	0.986221	0.960994	0.958149	1.02071	0.997257	0.988667	1.04889	1.06913	1.07747	0.948272	0.125847	0.917678	0.0309105	0.870208	0.00951439	0.966318	0.0607123	0.909209	0.00155275	0.9409	0.00865915	0.947716	0.0930256	0.965751	0.203994	0.990191	0.451132
P60229	Eukaryotic translation initiation factor 3 subunit E	Eif3e	52.22	0.960211	0.937551	0.963086	0.995488	1.0248	0.980336	0.98778	1.08087	1.02938	0.93339	0.921847	0.974946	1.07552	0.989637	1.03087	1.02364	0.952699	0.989996	0.953418	0.045704	0.968557	0.360509	0.92344	0.0815693	0.914134	0.044008	0.9541	0.158316	1.04372	0.251721	1.01084	0.603906	0.969185	0.338478	1.0444	0.267431
P60334	Cysteine dioxygenase type 1	Cdo1	23.026	0.930705	0.872812	0.872266	0.690721	0.91428	0.864357	0.34474	0.665551	0.711891	2.02755	1.67549	1.72168	1.57751	1.2776	1.18039	0.364139	0.626892	0.728508	1.08359	0.418491	1.43385	0.217661	1.55372	0.167696	1.34425	0.0532311	3.15475	0.0232202	2.34685	0.0372604	0.493257	0.00335701	0.611909	0.0157407	1.00154	0.985642
P60335	Poly(rC)-binding protein 1	Pcbp1	37.497	0.96097	1.00102	0.989181	1.0402	1.06452	1.04611	1.01964	1.03786	1.03933	1.00714	0.92999	0.992662	0.976189	1.04844	0.978981	0.955464	0.888428	0.924505	0.936634	0.0159768	1.01744	0.137394	0.952965	0.03875	0.975423	0.502309	1.0583	0.156732	1.08496	0.0611906	1.0073	0.79651	1.04901	0.166081	1.11864	0.0256012
P60469	Liprin-alpha-3	Ppfia3	116.28		0.954444			0.920209			1.18197			0.861872			1.01571			1.04915
P60487	Pyridoxal phosphate phosphatase	Pdxp	31.512
P60521	Gamma-aminobutyric acid receptor-associated protein-like 2	Gabarapl2	13.667	1.04479	1.08367	1.13586	0.943911	1.05986	0.943806	1.05259	1.03606	1.03699	0.99396	0.894712	0.914423	0.953703	0.903094	0.872477	1.00521	1.02576	1.09149	1.10746	0.0994876	0.943031	0.258674	1.04437	0.214787	1.02705	0.559213	0.897719	0.059324	0.874077	0.01992	1.16454	0.021732	1.07998	0.187336	1.00102	0.954726
P60603	Reactive oxygen species modulator 1	Romo1	8.1828	1.34725	1.0151	1.25264	0.822617	0.912546	1.04521	0.846608	0.92217	0.863393	1.13817	1.10878	1.05077	1.01616	1.10871	1.12972	0.827335	0.935109	0.771982	1.30018	0.0789701	1.0563	0.550957	1.37338	0.0566631	1.01325	0.752713	1.30117	0.0277319	1.28415	0.0265714	1.09621	0.422784	0.854295	0.130996	1.03857	0.56287
P60605	Ubiquitin-conjugating enzyme E2 G2	Ube2g2	18.566	0.809037		0.92188	0.89624		1.00011	1.18748		0.997792	0.929286		0.938938	1.02782		1.05046	1.13536		0.996084		0.396617		0.328184		0.177096		0.0322397		0.295909		0.783586		0.44093		0.330782		0.851733
P60670	Nuclear protein localization protein 4 homolog	Nploc4	68.016	1.02458	1.06551	1.04269	0.977575	0.990219	1.01652	1.07378	1.00963	0.99008	0.988322	0.978451	0.978856	0.936141	0.941688	0.9924	1.01553	1.02332	0.976657	1.04975	0.0396283	0.970984	0.366058	1.01929	0.523145	1.02627	0.291063	0.976827	0.245823	0.951823	0.107114	1.06354	0.0249364	1.03975	0.160942	1.01923	0.554968
P60761	Neurogranin	Nrgn	7.4963	0.876355	0.801435	0.893472	0.734681	0.734396	0.833418	1.61729	1.38298	1.36665	0.686637	0.840968	0.808867	0.881248	0.79895	0.854486	1.18436	1.38606	1.20834	1.11673	0.111334	0.527259	0.000982917	0.588805	0.00247596	0.9218	0.310681	0.618318	0.00435153	0.670772	0.00481364	1.10049	0.25541	0.908395	0.139409	1.15565	0.121605
P60762	Mortality factor 4-like protein 1	Morf4l1	41.492		1.03994	1.04267		0.946789	0.934071		1.03192	0.984725		0.846253	0.983741		1.12772	1.03556		0.999663	1.01491		0.03568		0.185287		0.397133		0.222085		0.412511		0.340355		0.329566		0.182002		0.979031
P60766	Cell division control protein 42 homolog	Cdc42	21.258	0.922115	0.928972	0.909045	0.905369	0.94362	0.924182	1.01122	0.984567	0.994273	1.02059	0.9749	1.01358	1.02342	1.03275	1.02698	1.04937	1.07796	1.06393	0.995298	0.755496	0.927461	0.00925219	0.923101	0.00160056	0.975973	0.224915	0.942909	0.0342885	0.966122	0.0361158	0.91727	0.0144504	0.89946	0.00972527	0.936953	0.00408311
P60824	Cold-inducible RNA-binding protein	Cirbp	18.607	1.00918	0.939627	0.910992	1.05629	0.957124	1.11511	0.937711	0.976414	0.948236	0.907375	0.802282	0.944978	1.12548	1.24928	1.17108	0.98873	1.05873	0.916014	0.914106	0.185447	1.09299	0.184554	0.999105	0.962746	0.748662	0.0117142	0.895785	0.163533	1.19651	0.0291941	1.07729	0.272317	0.882308	0.0886828	0.965881	0.516233
P60840	Alpha-endosulfine	Ensa	13.335		0.965161	0.95757		0.869899	0.926666		1.10256	1.12656		1.03653	0.977563		0.953238	0.957712		1.05983	1.04333		0.271595		0.0673036		0.0269451		0.324274		0.364202		0.0366765		0.357225		0.297832		0.0570738
P60843	Eukaryotic initiation factor 4A-I	Eif4a1	46.153	0.979786	0.91844	0.912976	0.94882	0.962612	0.959674	1.1687	1.12395	1.12045	0.873183	0.839912	0.896506	0.948129	0.939852	0.962722	1.11023	1.11386	1.11399	0.979136	0.441722	0.841203	0.00320687	0.823651	0.0038106	0.915423	0.0306556	0.781768	0.00571609	0.853996	0.00158714	1.07725	0.0674317	1.00716	0.444673	1.02247	0.245074
P60867	40S ribosomal protein S20	Rps20	13.373	0.975168	0.940457	0.988114	1.04519	0.983299	0.973219	1.17025	1.12752	1.11617	0.82312	0.900799	0.891968	1.00095	1.0116	0.97376	0.999263	1.08011	1.01773	0.967363	0.29499	0.879249	0.0121359	0.850553	0.0014273	0.875961	0.0298309	0.844625	0.0111468	0.964227	0.264696	1.11004	0.0469744	1.00516	0.860807	1.1023	0.0324182
P60898	DNA-directed RNA polymerase II subunit RPB9	Polr2i	14.523	0.946008	0.971871		0.981929	0.954429		1.14039	1.21808		0.901588	0.845941		0.977184	1.00004		1.05318	0.997862			0.673283		0.0687705		0.0669709		0.128402		0.0642771		0.388133		0.170776		0.375741		0.0862078
P60904	DnaJ homolog subfamily C member 5	Dnajc5	22.101	1.03626	1.08066	1.08862	0.860459	0.838635	0.864492	1.20798	1.18156	1.12151	1.01303	0.845014	0.880161	0.816793	0.948628	0.981221	1.03717	1.08757	1.05116	1.25041	0.000676953	0.730149	0.00157013	0.912987	0.0329958	0.996929	0.971296	0.862183	0.102514	0.864839	0.111741	1.17067	0.090631	0.933353	0.362367	1.10553	0.0250853
P61021	Ras-related protein Rab-5B	Rab5b	23.707	0.944065	0.986056	0.989012	1.02119	1.04036	1.04713	0.88597	0.999718	0.980808	1.10706	1.02863	1.02403	1.14685	1.03335	1.04672	0.814378	0.88024	0.894574	0.939028	0.0341683	1.08449	0.154289	1.01836	0.668726	0.979176	0.646574	1.22035	0.00693501	1.2463	0.00766391	0.923859	0.0687749	0.963358	0.38433	1.1071	0.103975
P61022	Calcineurin B homologous protein 1	Chp1	22.432	1.04439	1.09263	1.09373	0.988693	1.00892	0.982201	0.888726	0.89982	0.916387	1.08857	1.12763	1.13464	1.00343	0.975775	1.00036	0.934665	0.890766	0.921561	1.08421	0.0178262	1.10162	0.00134238	1.19439	0.00152362	1.12461	0.00271013	1.21982	0.000522448	1.08466	0.0130348	0.964163	0.142833	1.00008	0.993931	0.984689	0.423586
[truncated: 4,436 more rows]
