# Supplementary material for: Proteomic analysis revealed common, unique and systemic signatures in gender-dependent hepatocarcinogenesis
Source: Biol Sex Differ. 2020 Aug 13;11:46. doi: 10.1186/s13293-020-00316-5 (PMC7427087; doi:10.1186/s13293-020-00316-5)
Supplement: Supplementary file 9 — Additional file 9: Table S2. Detailed information of identified DEPs validated by Western Blot assays. [file 13293_2020_316_MOESM9_ESM.xlsx]

## Sheet: Table S2
Table S2. Detailed information of identified DEPs validated by Western Blot assays.
Rank	Identification				Relative quantitation
	Protein accession	Protein description	Gene name	MW1 [kDa]	MW/MP Ratio	MW/MP P value	MP/MT Ratio	MP/MT P value	MW/MT Ratio	MW/MT P value	FW/FP Ratio	FW/FP P value	FW/FT Ratio	FW/FT P value	FP/FT Ratio	FP/FT P value	MW/FW Ratio	MW/FW P value	MP/FP Ratio	MP/FP P value	MT/FT Ratio	MT/FT P value	Subcellular localization	Biological Process	Cellular Component	Molecular Function	KEGG KO No.	KEGG Gene	KEGG pathway	IPR ID	Domain description
1	P02772	Alpha-fetoprotein	Afp	67.337	1.704	0.00821	3.802	0.000337	6.494	7.77e-06	2.237	0.00334	6.135	0.000762	2.74725	1.52e-05	1.239	0.0696	0.943	0.485	1.308	0.0156	extracellular	GO:0044700 single organism signaling; GO:0065008 regulation of biological quality; GO:0022414 reproductive process; GO:0007166 cell surface receptor signaling pathway; GO:0030728 ovulation; GO:0044699 single-organism process; GO:0046660 female sex differentiation; GO:0044237 cellular metabolic process; GO:0051234 establishment of localization; GO:0007165 signal transduction; GO:0008152 metabolic …	GO:0005615 extracellular space; GO:0044421 extracellular region part; GO:0044464 cell part; GO:0005622 intracellular; GO:0005737 cytoplasm; GO:0044424 intracellular part; GO:0005829 cytosol; GO:0005623 cell; GO:0005576 extracellular region; GO:0044444 cytoplasmic part;	GO:0046872 metal ion binding; GO:0043169 cation binding; GO:0005488 binding; GO:0043167 ion binding;	K16144	AFP; alpha-fetoprotein	mmu04390 Hippo signaling pathway - Mus musculus (mouse);	IPR020858; IPR014760;	Serum albumin-like; Serum albumin, N-terminal;
2	P20152	Vimentin	Vim	53.687	0.99	0.636	1.821	0.000491	1.802	1.51e-05	0.862	0.000766	1.323	2.05e-05	1.53374	0.000222	0.733	0.00148	0.842	0.00122	0.999	0.966	nucleus	GO:0044700 single organism signaling; GO:0051093 negative regulation of developmental process; GO:0045109 intermediate filament organization; GO:0007166 cell surface receptor signaling pathway; GO:0051129 negative regulation of cellular component organization; GO:0048869 cellular developmental process; GO:0070306 lens fiber cell differentiation; GO:0051241 negative regulation of multicellular org…	GO:0016020 membrane; GO:0044421 extracellular region part; GO:0030054 cell junction; GO:0071944 cell periphery; GO:0031982 vesicle; GO:0005737 cytoplasm; GO:0045098 type III intermediate filament; GO:0099512 supramolecular fiber; GO:0044424 intracellular part; GO:0099080 supramolecular complex; GO:0005623 cell; GO:0044422 organelle part; GO:0043228 non-membrane-bounded organelle; GO:0070062 extra…	GO:0005212 structural constituent of eye lens; GO:0003723 RNA binding; GO:0003725 double-stranded RNA binding; GO:0044877 macromolecular complex binding; GO:0097110 scaffold protein binding; GO:0005515 protein binding; GO:1901363 heterocyclic compound binding; GO:0097159 organic cyclic compound binding; GO:0097367 carbohydrate derivative binding; GO:0042802 identical protein binding; GO:0005200 s…	K07606	VIM; vimentin	mmu05206 MicroRNAs in cancer - Mus musculus (mouse); mmu05169 Epstein-Barr virus infection - Mus musculus (mouse);	IPR006821;	Intermediate filament head, DNA-binding domain;
3	P70677	Caspase-3	Casp3	31.474	1.252	0.0114	1.361	0.00766	1.704	0.000843	1.093	0.064	1.274	0.017	1.1655	0.061	0.806	0.0123	0.922	0.0686	1.077	0.304	cytoplasm	GO:0044700 single organism signaling; GO:0002694 regulation of leukocyte activation; GO:0050672 negative regulation of lymphocyte proliferation; GO:0035094 response to nicotine; GO:0010941 regulation of cell death; GO:0065008 regulation of biological quality; GO:0032944 regulation of mononuclear cell proliferation; GO:0021766 hippocampus development; GO:0070997 neuron death; GO:0007166 cell surfa…	GO:0043229 intracellular organelle; GO:0016020 membrane; GO:0071944 cell periphery; GO:0098796 membrane protein complex; GO:0098857 membrane microdomain; GO:0098797 plasma membrane protein complex; GO:0005737 cytoplasm; GO:0032991 macromolecular complex; GO:0044424 intracellular part; GO:0005829 cytosol; GO:0005623 cell; GO:0005886 plasma membrane; GO:0043226 organelle; GO:0043231 intracellular m…	GO:0030291 protein serine/threonine kinase inhibitor activity; GO:0008233 peptidase activity; GO:0016538 cyclin-dependent protein serine/threonine kinase regulator activity; GO:0005102 receptor binding; GO:0032813 tumor necrosis factor receptor superfamily binding; GO:0008236 serine-type peptidase activity; GO:0004860 protein kinase inhibitor activity; GO:0005515 protein binding; GO:0008234 cyste…	K02187	CASP3; caspase 3 [EC:3.4.22.56]	mmu05210 Colorectal cancer - Mus musculus (mouse); mmu05010 Alzheimer's disease - Mus musculus (mouse); mmu05014 Amyotrophic lateral sclerosis (ALS) - Mus musculus (mouse); mmu05012 Parkinson's disease - Mus musculus (mouse); mmu05133 Pertussis - Mus musculus (mouse); mmu04657 IL-17 signaling pathway - Mus musculus (mouse); mmu05145 Toxoplasmosis - Mus musculus (mouse); mmu01524 Platinum drug res…	IPR001309; IPR029030; IPR015917; IPR002138;	Peptidase C14, p20 domain; Caspase-like domain; Peptidase C14A, caspase catalytic domain; Peptidase C14, caspase non-catalytic subunit p10;
4	Q07813	Apoptosis regulator BAX	Bax	21.394	1.093	0.124	1.618	0.000666	1.77	0.000693	1.245	0.0323	1.808	0.000992	1.45138	0.00446	1.062	0.328	0.933	0.321	1.039	0.463	plasma membrane	GO:0044085 cellular component biogenesis; GO:0044700 single organism signaling; GO:0010941 regulation of cell death; GO:0022414 reproductive process; GO:0043523 regulation of neuron apoptotic process; GO:0044255 cellular lipid metabolic process; GO:0032091 negative regulation of protein binding; GO:1905897 regulation of response to endoplasmic reticulum stress; GO:0044237 cellular metabolic proce…	GO:0016020 membrane; GO:0097136 Bcl-2 family protein complex; GO:0005783 endoplasmic reticulum; GO:0042175 nuclear outer membrane-endoplasmic reticulum membrane network; GO:0019867 outer membrane; GO:0044421 extracellular region part; GO:0031090 organelle membrane; GO:0071944 cell periphery; GO:0098796 membrane protein complex; GO:0031982 vesicle; GO:0005737 cytoplasm; GO:0031224 intrinsic compon…	GO:0051434 BH3 domain binding; GO:0031072 heat shock protein binding; GO:0046982 protein heterodimerization activity; GO:0051087 chaperone binding; GO:0046983 protein dimerization activity; GO:0022803 passive transmembrane transporter activity; GO:0005515 protein binding; GO:0030544 Hsp70 protein binding; GO:0015267 channel activity; GO:0070513 death domain binding; GO:0042802 identical protein b…	K02159	BAX; apoptosis regulator BAX	mmu05210 Colorectal cancer - Mus musculus (mouse); mmu05014 Amyotrophic lateral sclerosis (ALS) - Mus musculus (mouse); mmu01521 EGFR tyrosine kinase inhibitor resistance - Mus musculus (mouse); mmu01524 Platinum drug resistance - Mus musculus (mouse); mmu04115 p53 signaling pathway - Mus musculus (mouse); mmu05016 Huntington's disease - Mus musculus (mouse); mmu04933 AGE-RAGE signaling pathway i…
5	Q99PT1	Rho GDP-dissociation inhibitor 1	Arhgdia	23.407	1.209	0.000325	1.344	0.000206	1.626	7.18e-05	1.012	0.693	1.342	7.99e-07	1.3245	0.00681	0.799	0.000648	0.955	0.203	0.968	0.172	cytoplasm	GO:0044700 single organism signaling; GO:0065008 regulation of biological quality; GO:0007166 cell surface receptor signaling pathway; GO:0023051 regulation of signaling; GO:0044699 single-organism process; GO:0040013 negative regulation of locomotion; GO:0009605 response to external stimulus; GO:0007165 signal transduction; GO:0010646 regulation of cell communication; GO:0007154 cell communicati…	GO:0043229 intracellular organelle; GO:0016020 membrane; GO:0005615 extracellular space; GO:0044421 extracellular region part; GO:0071944 cell periphery; GO:0031982 vesicle; GO:0005737 cytoplasm; GO:0044424 intracellular part; GO:0005829 cytosol; GO:0005623 cell; GO:0005576 extracellular region; GO:0005886 plasma membrane; GO:0043231 intracellular membrane-bounded organelle; GO:0043226 organelle;…	GO:0031267 small GTPase binding; GO:0017048 Rho GTPase binding; GO:0031072 heat shock protein binding; GO:0060589 nucleoside-triphosphatase regulator activity; GO:0005092 GDP-dissociation inhibitor activity; GO:0043167 ion binding; GO:0030695 GTPase regulator activity; GO:0019901 protein kinase binding; GO:0043177 organic acid binding; GO:0051879 Hsp90 protein binding; GO:0005515 protein binding;…	K12462	ARHGDI; Rho GDP-dissociation inhibitor	mmu04962 Vasopressin-regulated water reabsorption - Mus musculus (mouse); mmu04722 Neurotrophin signaling pathway - Mus musculus (mouse);	IPR014756; IPR024792;	Immunoglobulin E-set; Rho GDP-dissociation inhibitor domain;
6	P12710	"Fatty acid-binding protein, liver"	Fabp1	14.245	0.811	0.00317	0.787	0.0101	0.639	0.00518	0.873	0.0989	0.511	0.00092	0.585823	0.00237	1.238	1.83e-05	1.151	0.0863	1.547	0.000713	cytoplasm	GO:0010941 regulation of cell death; GO:0007586 digestion; GO:0046321 positive regulation of fatty acid oxidation; GO:0050892 intestinal absorption; GO:0031331 positive regulation of cellular catabolic process; GO:0044699 single-organism process; GO:0019216 regulation of lipid metabolic process; GO:0051234 establishment of localization; GO:0032000 positive regulation of fatty acid beta-oxidation;…	GO:0045179 apical cortex; GO:0044421 extracellular region part; GO:0005938 cell cortex; GO:0071944 cell periphery; GO:0031982 vesicle; GO:0005737 cytoplasm; GO:0099568 cytoplasmic region; GO:0032991 macromolecular complex; GO:0044438 microbody part; GO:0044424 intracellular part; GO:0005623 cell; GO:0044422 organelle part; GO:0031974 membrane-enclosed lumen; GO:0070062 extracellular exosome; GO:0…	GO:0005324 long-chain fatty acid transporter activity; GO:0043167 ion binding; GO:0043177 organic acid binding; GO:0005319 lipid transporter activity; GO:0016209 antioxidant activity; GO:0022892 substrate-specific transporter activity; GO:0003682 chromatin binding; GO:0008144 drug binding; GO:0033293 monocarboxylic acid binding; GO:0005496 steroid binding; GO:0097159 organic cyclic compound bindi…	K08750	FABP1; fatty acid-binding protein 1, liver	mmu03320 PPAR signaling pathway - Mus musculus (mouse); mmu04975 Fat digestion and absorption - Mus musculus (mouse);	IPR000463; IPR012674; IPR011038;	Cytosolic fatty-acid binding; Calycin; Calycin-like;
7	P19783	"Cytochrome c oxidase subunit 4 isoform 1, mitochondrial"	Cox4i1	19.53	0.894	0.0367	0.679	2.31e-05	0.607	0.000675	0.946	0.102	0.66	2.02e-05	0.697837	0.000461	1.059	0.13	1	0.992	0.973	0.163	mitochondria	GO:0009116 nucleoside metabolic process; GO:0042278 purine nucleoside metabolic process; GO:0006123 mitochondrial electron transport, cytochrome c to oxygen; GO:0009167 purine ribonucleoside monophosphate metabolic process; GO:0009117 nucleotide metabolic process; GO:0044699 single-organism process; GO:0044237 cellular metabolic process; GO:0006796 phosphate-containing compound metabolic process;…	GO:0016020 membrane; GO:0044421 extracellular region part; GO:0098800 inner mitochondrial membrane protein complex; GO:0031090 organelle membrane; GO:0098796 membrane protein complex; GO:0005737 cytoplasm; GO:0031982 vesicle; GO:0032991 macromolecular complex; GO:0098798 mitochondrial protein complex; GO:0044424 intracellular part; GO:0044455 mitochondrial membrane part; GO:0005623 cell; GO:00444…	GO:0015075 ion transmembrane transporter activity; GO:0022892 substrate-specific transporter activity; GO:0015077 monovalent inorganic cation transmembrane transporter activity; GO:0016676 oxidoreductase activity, acting on a heme group of donors, oxygen as acceptor; GO:0016675 oxidoreductase activity, acting on a heme group of donors; GO:0015078 hydrogen ion transmembrane transporter activity; G…	K02263	COX4; cytochrome c oxidase subunit 4	mmu00190 Oxidative phosphorylation - Mus musculus (mouse); mmu05010 Alzheimer's disease - Mus musculus (mouse); mmu05012 Parkinson's disease - Mus musculus (mouse); mmu05016 Huntington's disease - Mus musculus (mouse); mmu04260 Cardiac muscle contraction - Mus musculus (mouse); mmu01100 Metabolic pathways - Mus musculus (mouse); mmu04932 Non-alcoholic fatty liver disease (NAFLD) - Mus musculus (m…
8	Q9DBG1	"Sterol 26-hydroxylase, mitochondrial"	Cyp27a1	60.719	0.693	0.00305	0.506	0.00585	0.351	0.000717	0.928	0.0433	0.561	0.0122	0.604595	0.0133	1.462	0.000438	1.092	0.045	0.915	0.383	mitochondria	GO:0044699 single-organism process; GO:0008152 metabolic process; GO:0055114 oxidation-reduction process; GO:0044710 single-organism metabolic process;	GO:0043229 intracellular organelle; GO:0016020 membrane; GO:0044429 mitochondrial part; GO:0031090 organelle membrane; GO:0031967 organelle envelope; GO:0044446 intracellular organelle part; GO:0005737 cytoplasm; GO:0044424 intracellular part; GO:0005623 cell; GO:0044422 organelle part; GO:0005739 mitochondrion; GO:0005740 mitochondrial envelope; GO:0043231 intracellular membrane-bounded organell…	GO:0097159 organic cyclic compound binding; GO:1901363 heterocyclic compound binding; GO:0020037 heme binding; GO:0005506 iron ion binding; GO:0046914 transition metal ion binding; GO:0003824 catalytic activity; GO:0005488 binding; GO:0043167 ion binding; GO:0016705 oxidoreductase activity, acting on paired donors, with incorporation or reduction of molecular oxygen; GO:0046872 metal ion binding;…	K00488	CYP27A; cholestanetriol 26-monooxygenase [EC:1.14.15.15]	mmu03320 PPAR signaling pathway - Mus musculus (mouse); mmu01100 Metabolic pathways - Mus musculus (mouse); mmu00120 Primary bile acid biosynthesis - Mus musculus (mouse);
9	O88962	7-alpha-hydroxycholest-4-en-3-one 12-alpha-hydroxylase	Cyp8b1	57.706	0.227	3.78e-05	0.856	0.114	0.195	2.71e-05	0.482	1.14e-05	0.538	0.0158	1.11483	0.36	2.43	0.00114	1.146	0.12	0.88	0.304	endoplasmic reticulum	GO:0044699 single-organism process; GO:0008152 metabolic process; GO:0055114 oxidation-reduction process; GO:0044710 single-organism metabolic process;	GO:0016020 membrane; GO:0043229 intracellular organelle; GO:0042175 nuclear outer membrane-endoplasmic reticulum membrane network; GO:0005783 endoplasmic reticulum; GO:0031090 organelle membrane; GO:0044446 intracellular organelle part; GO:0005737 cytoplasm; GO:0031224 intrinsic component of membrane; GO:0012505 endomembrane system; GO:0044424 intracellular part; GO:0005623 cell; GO:0016021 integ…	GO:0005506 iron ion binding; GO:0008397 sterol 12-alpha-hydroxylase activity; GO:0043167 ion binding; GO:0016705 oxidoreductase activity, acting on paired donors, with incorporation or reduction of molecular oxygen; GO:0016491 oxidoreductase activity; GO:1901363 heterocyclic compound binding; GO:0097159 organic cyclic compound binding; GO:0008395 steroid hydroxylase activity; GO:0020037 heme bind…	K07431	CYP8B1; sterol 12-alpha-hydroxylase [EC:1.14.18.8 1.14.13.96]	mmu03320 PPAR signaling pathway - Mus musculus (mouse); mmu01100 Metabolic pathways - Mus musculus (mouse); mmu00120 Primary bile acid biosynthesis - Mus musculus (mouse);
10	P11352	Glutathione peroxidase 1	Gpx1	22.329	0.62	0.000335	0.388	0.00014	0.24	8.1e-07	0.688	0.00112	0.294	0.000934	0.426803	0.000625	0.997	0.887	0.898	0.0459	0.815	0.0415	mitochondria	GO:0044700 single organism signaling; GO:0090130 tissue migration; GO:0010941 regulation of cell death; GO:0090201 negative regulation of release of cytochrome c from mitochondria; GO:0043523 regulation of neuron apoptotic process; GO:0044255 cellular lipid metabolic process; GO:0031347 regulation of defense response; GO:0044237 cellular metabolic process; GO:0010821 regulation of mitochondrion o…	GO:0043229 intracellular organelle; GO:0044421 extracellular region part; GO:0016234 inclusion body; GO:0031982 vesicle; GO:0005737 cytoplasm; GO:0044424 intracellular part; GO:0005829 cytosol; GO:0005623 cell; GO:0005576 extracellular region; GO:0005739 mitochondrion; GO:0043231 intracellular membrane-bounded organelle; GO:0043226 organelle; GO:0070062 extracellular exosome; GO:0005622 intracell…	GO:0004602 glutathione peroxidase activity; GO:0003824 catalytic activity; GO:0005488 binding; GO:0016209 antioxidant activity; GO:0005515 protein binding; GO:0019904 protein domain specific binding; GO:0004601 peroxidase activity; GO:0017124 SH3 domain binding; GO:0016684 oxidoreductase activity, acting on peroxide as acceptor; GO:0016491 oxidoreductase activity;	K00432	gpx; glutathione peroxidase [EC:1.11.1.9]	mmu05014 Amyotrophic lateral sclerosis (ALS) - Mus musculus (mouse); mmu05016 Huntington's disease - Mus musculus (mouse); mmu00480 Glutathione metabolism - Mus musculus (mouse); mmu00590 Arachidonic acid metabolism - Mus musculus (mouse); mmu04918 Thyroid hormone synthesis - Mus musculus (mouse);	IPR012336;	Thioredoxin-like fold;
11	P24549	Retinal dehydrogenase 1	Aldh1a1	54.467	0.749	0.0011	0.443	0.0076	0.332	0.00305	0.694	0.0154	0.308	0.00134	0.44405	0.00693	1.069	0.279	1.153	0.16	1.15	0.249	cytoplasm	GO:0002072 optic cup morphogenesis involved in camera-type eye development; GO:0010941 regulation of cell death; GO:0065008 regulation of biological quality; GO:0016053 organic acid biosynthetic process; GO:0006066 alcohol metabolic process; GO:0042904 9-cis-retinoic acid biosynthetic process; GO:0044699 single-organism process; GO:0044255 cellular lipid metabolic process; GO:0009058 biosynthetic…	GO:0044421 extracellular region part; GO:0031982 vesicle; GO:0005737 cytoplasm; GO:0044424 intracellular part; GO:0005623 cell; GO:0005829 cytosol; GO:0005576 extracellular region; GO:0043226 organelle; GO:0070062 extracellular exosome; GO:0005622 intracellular; GO:0044464 cell part; GO:1903561 extracellular vesicle; GO:0043227 membrane-bounded organelle; GO:0043230 extracellular organelle; GO:00…	GO:0004028 3-chloroallyl aldehyde dehydrogenase activity; GO:0016620 oxidoreductase activity, acting on the aldehyde or oxo group of donors, NAD or NADP as acceptor; GO:0018479 benzaldehyde dehydrogenase (NAD+) activity; GO:0003824 catalytic activity; GO:0016903 oxidoreductase activity, acting on the aldehyde or oxo group of donors; GO:0001758 retinal dehydrogenase activity; GO:0016491 oxidoreduc…	K07249	E1.2.1.36; retinal dehydrogenase [EC:1.2.1.36]	mmu01100 Metabolic pathways - Mus musculus (mouse); mmu00830 Retinol metabolism - Mus musculus (mouse);	IPR016161; IPR015590; IPR016162; IPR016163;	Aldehyde/histidinol dehydrogenase; Aldehyde dehydrogenase domain; Aldehyde dehydrogenase N-terminal domain; Aldehyde dehydrogenase, C-terminal;
12	P16015	Carbonic anhydrase 3	Ca3	29.366	0.716	0.00152	0.252	5.82e-06	0.181	4.22e-05	0.986	0.843	0.315	2.22e-05	0.319081	0.000998	1.809	0.00135	1.314	0.0527	1.039	0.467	cytoplasm	GO:0006950 response to stress; GO:0045471 response to ethanol; GO:0044281 small molecule metabolic process; GO:1901700 response to oxygen-containing compound; GO:0044763 single-organism cellular process; GO:0044699 single-organism process; GO:0097305 response to alcohol; GO:0010033 response to organic substance; GO:0050896 response to stimulus; GO:0016311 dephosphorylation; GO:0044237 cellular me…	GO:0044464 cell part; GO:0005622 intracellular; GO:0005737 cytoplasm; GO:0044424 intracellular part; GO:0005623 cell; GO:0005829 cytosol; GO:0044444 cytoplasmic part;	GO:0016791 phosphatase activity; GO:0043167 ion binding; GO:0016829 lyase activity; GO:0016836 hydro-lyase activity; GO:0016787 hydrolase activity; GO:0008270 zinc ion binding; GO:0004089 carbonate dehydratase activity; GO:0016151 nickel cation binding; GO:0016835 carbon-oxygen lyase activity; GO:0046914 transition metal ion binding; GO:0042578 phosphoric ester hydrolase activity; GO:0003824 cata…	K01672	CA; carbonic anhydrase [EC:4.2.1.1]	mmu00910 Nitrogen metabolism - Mus musculus (mouse);	IPR001148;	Alpha carbonic anhydrase;
13	P34914	Bifunctional epoxide hydrolase 2	Ephx2	62.515	0.674	1.33e-05	0.54	0.000464	0.364	0.000198	0.759	0.00592	0.495	0.00017	0.652316	0.000403	1.405	1.32e-05	1.247	0.00863	1.032	0.42	extracellular	GO:0065008 regulation of biological quality; GO:0009810 stilbene metabolic process; GO:0006725 cellular aromatic compound metabolic process; GO:0060255 regulation of macromolecule metabolic process; GO:0044699 single-organism process; GO:0019218 regulation of steroid metabolic process; GO:0044255 cellular lipid metabolic process; GO:0019216 regulation of lipid metabolic process; GO:0050896 respon…	GO:0043229 intracellular organelle; GO:0044421 extracellular region part; GO:0005777 peroxisome; GO:0031982 vesicle; GO:0005737 cytoplasm; GO:0044424 intracellular part; GO:0005829 cytosol; GO:0005623 cell; GO:0005576 extracellular region; GO:0043231 intracellular membrane-bounded organelle; GO:0043226 organelle; GO:0070062 extracellular exosome; GO:0005622 intracellular; GO:0044464 cell part; GO…	GO:0000287 magnesium ion binding; GO:0016801 hydrolase activity, acting on ether bonds; GO:0015643 toxic substance binding; GO:0005102 receptor binding; GO:0016791 phosphatase activity; GO:0046983 protein dimerization activity; GO:0043167 ion binding; GO:0042577 lipid phosphatase activity; GO:0005515 protein binding; GO:0016787 hydrolase activity; GO:0033885 10-hydroxy-9-(phosphonooxy)octadecanoa…	K08726	EPHX2; soluble epoxide hydrolase / lipid-phosphate phosphatase [EC:3.3.2.10 3.1.3.76]	mmu01100 Metabolic pathways - Mus musculus (mouse); mmu00590 Arachidonic acid metabolism - Mus musculus (mouse); mmu04146 Peroxisome - Mus musculus (mouse);	IPR029058; IPR000073; IPR023198; IPR023214;	Alpha/Beta hydrolase fold; Alpha/beta hydrolase fold-1; Phosphoglycolate phosphatase, domain 2; HAD-like domain;
14	Q9QXD6	"Fructose-1,6-bisphosphatase 1"	Fbp1	36.912	1.471	0.00649	0.419	1.9e-06	0.616	0.00282	0.93	0.00159	0.498	0.00862	0.534759	0.0109	0.727	0.0106	1.149	0.000365	0.899	0.27	cytoplasm	GO:0044085 cellular component biogenesis; GO:0071286 cellular response to magnesium ion; GO:0045980 negative regulation of nucleotide metabolic process; GO:0006002 fructose 6-phosphate metabolic process; GO:0044237 cellular metabolic process; GO:0006006 glucose metabolic process; GO:0001558 regulation of cell growth; GO:0045978 negative regulation of nucleoside metabolic process; GO:0008152 metab…	GO:0044421 extracellular region part; GO:0031982 vesicle; GO:0005737 cytoplasm; GO:0044424 intracellular part; GO:0005623 cell; GO:0005829 cytosol; GO:0005576 extracellular region; GO:0043226 organelle; GO:0070062 extracellular exosome; GO:0005622 intracellular; GO:0044464 cell part; GO:1903561 extracellular vesicle; GO:0043227 membrane-bounded organelle; GO:0043230 extracellular organelle; GO:00…	GO:1901265 nucleoside phosphate binding; GO:0016791 phosphatase activity; GO:0005515 protein binding; GO:0016787 hydrolase activity; GO:0048029 monosaccharide binding; GO:1901363 heterocyclic compound binding; GO:0097159 organic cyclic compound binding; GO:0016208 AMP binding; GO:0042802 identical protein binding; GO:0032553 ribonucleotide binding; GO:0003824 catalytic activity; GO:0005488 bindin…	K03841	FBP; fructose-1,6-bisphosphatase I [EC:3.1.3.11]	mmu00010 Glycolysis / Gluconeogenesis - Mus musculus (mouse); mmu01200 Carbon metabolism - Mus musculus (mouse); mmu00051 Fructose and mannose metabolism - Mus musculus (mouse); mmu04922 Glucagon signaling pathway - Mus musculus (mouse); mmu04910 Insulin signaling pathway - Mus musculus (mouse); mmu01100 Metabolic pathways - Mus musculus (mouse); mmu04152 AMPK signaling pathway - Mus musculus (mo…	IPR033391;	Fructose-1-6-bisphosphatase class I, N-terminal;
15	Q9ERS2	NADH dehydrogenase [ubiquinone] 1 alpha subcomplex subunit 13	Ndufa13	16.859	0.97	0.421	0.58	0.000375	0.562	0.00044	0.985	0.687	0.633	0.000171	0.642261	0.00018	1.067	0.173	1.049	0.166	0.947	0.14	cytoplasm	GO:0044700 single organism signaling; GO:0010941 regulation of cell death; GO:0032270 positive regulation of cellular protein metabolic process; GO:0007166 cell surface receptor signaling pathway; GO:0044237 cellular metabolic process; GO:0071345 cellular response to cytokine stimulus; GO:0015031 protein transport; GO:0045039 protein import into mitochondrial inner membrane; GO:0001558 regulation…	GO:0016020 membrane; GO:0044421 extracellular region part; GO:0098800 inner mitochondrial membrane protein complex; GO:0031090 organelle membrane; GO:0098796 membrane protein complex; GO:0031982 vesicle; GO:0005737 cytoplasm; GO:0031224 intrinsic component of membrane; GO:0045271 respiratory chain complex I; GO:0032991 macromolecular complex; GO:0098798 mitochondrial protein complex; GO:0044424 i…	GO:0016651 oxidoreductase activity, acting on NAD(P)H; GO:0005524 ATP binding; GO:1901265 nucleoside phosphate binding; GO:0001882 nucleoside binding; GO:0043167 ion binding; GO:0050136 NADH dehydrogenase (quinone) activity; GO:0000166 nucleotide binding; GO:0016655 oxidoreductase activity, acting on NAD(P)H, quinone or similar compound as acceptor; GO:0008137 NADH dehydrogenase (ubiquinone) acti…	K11353	NDUFA13; NADH dehydrogenase (ubiquinone) 1 alpha subcomplex subunit 13	mmu00190 Oxidative phosphorylation - Mus musculus (mouse); mmu05010 Alzheimer's disease - Mus musculus (mouse); mmu05012 Parkinson's disease - Mus musculus (mouse); mmu05016 Huntington's disease - Mus musculus (mouse); mmu01100 Metabolic pathways - Mus musculus (mouse); mmu04932 Non-alcoholic fatty liver disease (NAFLD) - Mus musculus (mouse);
16	P28654	Decorin	Dcn	39.809	0.787	0.0154	0.831	0.0119	0.654	0.0091	1.006	0.86	0.654	0.00012	0.649351	0.000369	0.968	0.511	0.757	0.0016	0.968	0.228	extracellular	GO:0044700 single organism signaling; GO:0065008 regulation of biological quality; GO:0007166 cell surface receptor signaling pathway; GO:0022414 reproductive process; GO:0009891 positive regulation of biosynthetic process; GO:0010821 regulation of mitochondrion organization; GO:0071345 cellular response to cytokine stimulus; GO:0044237 cellular metabolic process; GO:0010594 regulation of endothe…	GO:0005615 extracellular space; GO:0044421 extracellular region part; GO:0005737 cytoplasm; GO:0005589 collagen type VI trimer; GO:0032991 macromolecular complex; GO:0099512 supramolecular fiber; GO:0044424 intracellular part; GO:0099080 supramolecular complex; GO:0005623 cell; GO:0005576 extracellular region; GO:0005581 collagen trimer; GO:0099081 supramolecular polymer; GO:0031012 extracellular…	GO:0003723 RNA binding; GO:0047485 protein N-terminus binding; GO:0044877 macromolecular complex binding; GO:0005515 protein binding; GO:0004860 protein kinase inhibitor activity; GO:0019887 protein kinase regulator activity; GO:0019207 kinase regulator activity; GO:0004857 enzyme inhibitor activity; GO:0098772 molecular function regulator; GO:0050840 extracellular matrix binding; GO:0097159 orga…	K04660	DCN; decorin	mmu04350 TGF-beta signaling pathway - Mus musculus (mouse); mmu05205 Proteoglycans in cancer - Mus musculus (mouse);	IPR000372; IPR032675;	Leucine-rich repeat N-terminal domain; Leucine-rich repeat domain, L domain-like;
17	P16015	Carbonic anhydrase 3	Ca3	29.366	1.396	0.00152	3.963	5.82e-06	5.532	4.22e-05	1.014	0.843	3.177	2.22e-05	3.134	0.000998	1.809	0.00135	1.314	0.0527	1.039	0.467	cytoplasm	metabolic process; one-carbon metabolic process; single-organism metabolic process; small molecule metabolic process; single-organism cellular process; single-organism process; cellular process; cellular metabolic process;		transition metal ion binding; catalytic activity; binding; ion binding; metal ion binding; cation binding; lyase activity; hydro-lyase activity; carbonate dehydratase activity; zinc ion binding; carbon-oxygen lyase activity;	K01672	CA; carbonic anhydrase [EC:4.2.1.1]	mmu00910 Nitrogen metabolism - Mus musculus (mouse);	IPR001148;	Alpha carbonic anhydrase;
18	P34914	Bifunctional epoxide hydrolase 2	Ephx2	62.515	1.484	1.33e-05	1.853	0.000464	2.750	0.000198	1.318	0.00592	2.020	0.00017	1.533	0.000403	1.405	1.32e-05	1.247	0.00863	1.032	0.42	extracellular	metabolic process;		hydrolase activity; catalytic activity;	K08726	EPHX2; soluble epoxide hydrolase / lipid-phosphate phosphatase [EC:3.3.2.10 3.1.3.76]	mmu01100 Metabolic pathways - Mus musculus (mouse); mmu00590 Arachidonic acid metabolism - Mus musculus (mouse); mmu04146 Peroxisome - Mus musculus (mouse);	IPR029058; IPR000073; IPR023198; IPR023214;	Alpha/Beta hydrolase fold; Alpha/beta hydrolase fold-1; Phosphoglycolate phosphatase, domain 2; HAD-like domain;
19	Q9QXD6	Fructose-1,6-bisphosphatase 1	Fbp1	36.912	0.680	0.00649	2.389	1.9e-06	1.624	0.00282	1.075	0.00159	2.010	0.00862	1.870	0.0109	0.727	0.0106	1.149	0.000365	0.899	0.27	cytoplasm	metabolic process; carbohydrate metabolic process; primary metabolic process; organic substance metabolic process;		carbohydrate phosphatase activity; phosphoric ester hydrolase activity; catalytic activity; phosphatase activity; hydrolase activity, acting on ester bonds; hydrolase activity; sugar-phosphatase activity; fructose 1,6-bisphosphate 1-phosphatase activity;	K03841	FBP; fructose-1,6-bisphosphatase I [EC:3.1.3.11]	mmu00010 Glycolysis / Gluconeogenesis - Mus musculus (mouse); mmu01200 Carbon metabolism - Mus musculus (mouse); mmu00051 Fructose and mannose metabolism - Mus musculus (mouse); mmu04922 Glucagon signaling pathway - Mus musculus (mouse); mmu04910 Insulin signaling pathway - Mus musculus (mouse); mmu01100 Metabolic pathways - Mus musculus (mouse); mmu04152 AMPK signaling pathway - Mus musculus (mo…	IPR033391;	Fructose-1-6-bisphosphatase class I, N-terminal;
20	Q9ERS2	NADH dehydrogenase [ubiquinone] 1 alpha subcomplex subunit 13	Ndufa13	16.859	1.031	0.421	1.725	0.000375	1.780	0.00044	1.015	0.687	1.580	0.000171	1.557	0.00018	1.067	0.173	1.049	0.166	0.947	0.14	cytoplasm				K11353	NDUFA13; NADH dehydrogenase (ubiquinone) 1 alpha subcomplex subunit 13	mmu00190 Oxidative phosphorylation - Mus musculus (mouse); mmu05010 Alzheimer's disease - Mus musculus (mouse); mmu05012 Parkinson's disease - Mus musculus (mouse); mmu05016 Huntington's disease - Mus musculus (mouse); mmu01100 Metabolic pathways - Mus musculus (mouse); mmu04932 Non-alcoholic fatty liver disease (NAFLD) - Mus musculus (mouse);
21	P28654	Decorin	Dcn	39.809	0.787	0.0154	0.831	0.0119	0.654	0.0091	1.006	0.86	0.654	0.00012	0.649351	0.000369	0.968	0.511	0.757	0.0016	0.968	0.228	extracellular	single organism signaling;regulation of biological quality;cell surface receptor signaling pathway;reproductive process;positive regulation of biosynthetic process; regulation of mitochondrion organization; cellular response to cytokine stimulus;cellular metabolic process; regulation of endothelial cell migration; positive regulation of membrane depolarization;response to biotic stimulus;glycosam…	GO:0005615 extracellular space; GO:0044421 extracellular region part; GO:0005737 cytoplasm; GO:0005589 collagen type VI trimer; GO:0032991 macromolecular complex; GO:0099512 supramolecular fiber; GO:0044424 intracellular part; GO:0099080 supramolecular complex; GO:0005623 cell; GO:0005576 extracellular region; GO:0005581 collagen trimer; GO:0099081 supramolecular polymer; GO:0031012 extracellular…	GO:0003723 RNA binding; GO:0047485 protein N-terminus binding; GO:0044877 macromolecular complex binding; GO:0005515 protein binding; GO:0004860 protein kinase inhibitor activity; GO:0019887 protein kinase regulator activity; GO:0019207 kinase regulator activity; GO:0004857 enzyme inhibitor activity; GO:0098772 molecular function regulator; GO:0050840 extracellular matrix binding; GO:0097159 orga…	K04660	DCN; decorin	mmu04350 TGF-beta signaling pathway - Mus musculus (mouse); mmu05205 Proteoglycans in cancer - Mus musculus (mouse);	IPR000372; IPR032675;	Leucine-rich repeat N-terminal domain; Leucine-rich repeat domain, L domain-like;
22	Q9Z0X1	"Apoptosis-inducing factor 1, mitochondrial"	Aifm1	66.765	0.792	2.03e-05	0.705	0.00101	0.559	0.000142	0.875	0.0162	0.601	0.00147	0.687285	0.0011	1.099	0.0572	0.995	0.845	1.021	0.323	mitochondria	GO:0044700 single organism signaling; GO:0044085 cellular component biogenesis; GO:0010941 regulation of cell death; GO:0065008 regulation of biological quality; GO:0032270 positive regulation of cellular protein metabolic process; GO:0070997 neuron death; GO:0043523 regulation of neuron apoptotic process; GO:0071384 cellular response to corticosteroid stimulus; GO:0051385 response to mineralocor…	GO:0016020 membrane; GO:0019867 outer membrane; GO:0031090 organelle membrane; GO:0005737 cytoplasm; GO:0044424 intracellular part; GO:0005623 cell; GO:0044422 organelle part; GO:0031974 membrane-enclosed lumen; GO:0005740 mitochondrial envelope; GO:0070013 intracellular organelle lumen; GO:0031970 organelle envelope lumen; GO:0005622 intracellular; GO:0044464 cell part; GO:0098805 whole membrane…	GO:0016174 NAD(P)H oxidase activity; GO:0004174 electron-transferring-flavoprotein dehydrogenase activity; GO:0003677 DNA binding; GO:0016651 oxidoreductase activity, acting on NAD(P)H; GO:0016645 oxidoreductase activity, acting on the CH-NH group of donors; GO:1901265 nucleoside phosphate binding; GO:0050660 flavin adenine dinucleotide binding; GO:0046983 protein dimerization activity; GO:004316…	K04727	PDCD8; programmed cell death 8 (apoptosis-inducing factor) [EC:1.-.-.-]	mmu04210 Apoptosis - Mus musculus (mouse);	IPR016156; IPR029324; IPR004099; IPR023753;	FAD/NAD-linked reductase, dimerisation domain; Mitochondrial apoptosis-inducing factor, C-terminal domain; Pyridine nucleotide-disulphide oxidoreductase, dimerisation domain; FAD/NAD(P)-binding domain;
23	P52480	Pyruvate kinase PKM	Pkm	57.844	1.172	0.0135	1.792	1.19e-05	2.101	0.000175	0.957	0.438	1.65	0.00746	1.72117	0.0027	0.67	0.000448	0.821	0.0362	0.854	0.118	cytoplasm	GO:0006757 ATP generation from ADP; GO:0009116 nucleoside metabolic process; GO:0042278 purine nucleoside metabolic process; GO:0006165 nucleoside diphosphate phosphorylation; GO:0046031 ADP metabolic process; GO:0019362 pyridine nucleotide metabolic process; GO:0006096 glycolytic process; GO:0009167 purine ribonucleoside monophosphate metabolic process; GO:0009117 nucleotide metabolic process; G…	GO:0043229 intracellular organelle; GO:0005929 cilium; GO:0044421 extracellular region part; GO:0042995 cell projection; GO:0030054 cell junction; GO:0005737 cytoplasm; GO:0031982 vesicle; GO:0070161 anchoring junction; GO:0044424 intracellular part; GO:0005913 cell-cell adherens junction; GO:0005829 cytosol; GO:0005911 cell-cell junction; GO:0005623 cell; GO:0005576 extracellular region; GO:0005…	GO:1901265 nucleoside phosphate binding; GO:0016773 phosphotransferase activity, alcohol group as acceptor; GO:0030955 potassium ion binding; GO:0005515 protein binding; GO:0003823 antigen binding; GO:1901363 heterocyclic compound binding; GO:0097159 organic cyclic compound binding; GO:0098641 cadherin binding involved in cell-cell adhesion; GO:0016301 kinase activity; GO:0003824 catalytic activi…	K00873	PK; pyruvate kinase [EC:2.7.1.40]	mmu00010 Glycolysis / Gluconeogenesis - Mus musculus (mouse); mmu05230 Central carbon metabolism in cancer - Mus musculus (mouse); mmu04930 Type II diabetes mellitus - Mus musculus (mouse); mmu01200 Carbon metabolism - Mus musculus (mouse); mmu00620 Pyruvate metabolism - Mus musculus (mouse); mmu04922 Glucagon signaling pathway - Mus musculus (mouse); mmu00230 Purine metabolism - Mus musculus (mo…	IPR015794; IPR011037; IPR015813; IPR015806; IPR015795; IPR015793;	Pyruvate kinase, alpha/beta; Pyruvate kinase-like, insert domain; Pyruvate/Phosphoenolpyruvate kinase-like domain; Pyruvate kinase, beta-barrel insert domain; Pyruvate kinase, C-terminal; Pyruvate kinase, barrel;
Note: MW1, molecular weight; MW, liver tissues of non-transgenic mice in 9 month-age male; MP, precancerous tissues of Hras12V transgenic mice in 9 month-age male; MT, HCC tissues of Hras12V transgenic mice in 9 month-age male. FW, liver tissues of non-transgenic mice in 15 month-age female; FP, precancerous tissues of Hras12V transgenic mice in 15 month-age female; FT, HCC tissues of Hras12V tra…
