# Supplementary material for: Proteomic analysis revealed common, unique and systemic signatures in gender-dependent hepatocarcinogenesis
Source: Biol Sex Differ. 2020 Aug 13;11:46. doi: 10.1186/s13293-020-00316-5 (PMC7427087; doi:10.1186/s13293-020-00316-5)
Supplement: Supplementary file 10 — Additional file 10: Table S3. Bioinformatic elaboration for functional GO term and KEGG pathway enrichment via DAVID analysis. [file 13293_2020_316_MOESM10_ESM.xlsx]

## Sheet: MP vs MW
Table S3-1. Bioinformatic elaboration for functional GO term and KEGG pathway enrichment via DAVID analysis.（MP/MW)
Up-regulated
GO Terms Level 1	GO Terms Description	GO Terms Level	GO Terms ID	Mapping	Background	All Mapping	All Background	Fold Enrichment	Fisher' exact test P value	-log10(p value)	Related Protein
Cellular Component	blood microparticle	5	GO:0072562	18	84	74	5700	16.51	3.19744e-14	13.5	O89020 Q61646 P06909 Q91WP6 Q8K0E8 P29699 Q61247 P11276 Q8VCM7 Q921I1 Q19LI2 E9PV24 Q03734 A6X935 P08226 Q91X72 P01029 Q61147
	extracellular space	4	GO:0005615	35	477	74	5700	5.65	1.22125e-13	12.91	Q61838 P39061 O89020 P07361 Q9Z1R3 Q8K0E8 Q61129 Q921I1 Q19LI2 E9PV24 Q60590 P97821 Q91X72 Q05020 Q61147 P22599 P05367 Q61646 P06909 Q91WP6 Q61247 P29699 P11276 P21570 Q8VCM7 Q8R121 P30204 Q03734 A6X935 P33622 P35441 P34928 P08226 P02772 P01029
	fibrinogen complex	5	GO:0005577	6	7	74	5700	66.02	6.17707e-09	8.21	Q8K0E8 P35441 Q61247 P11276 E9PV24 Q8VCM7
	extracellular region part	3	GO:0044421	47	1791	74	5700	2.02	2.27923e-08	7.64	Q61838 P39061 P28063 O89020 P07361 Q9Z1R3 Q00612 Q8K0E8 Q61129 Q921I1 Q19LI2 E9PV24 Q71KU9 Q62452 Q60590 P97821 Q91X72 Q05020 Q61147 P61514 P22599 Q60866 A2A8L5 P05367 Q61646 P05201 P06909 Q91WP6 Q61247 P29699 P21570 P11276 Q8VCM7 P30204 Q8R121 Q03734 A6X935 P33622 Q91V92 P35441 P34928 Q05816 P19096 P02772 P08226 Q91VF2 P01029
	plasma lipoprotein particle	5	GO:0034358	7	28	74	5700	19.26	1.08023e-06	5.97	P33622 P05367 P34928 P30204 P08226 Q05020 Q9Z1R3
	lipoprotein particle	4	GO:1990777	7	28	74	5700	19.26	1.08023e-06	5.97	P33622 P05367 P34928 P30204 P08226 Q05020 Q9Z1R3
	protein-lipid complex	3	GO:0032994	7	30	74	5700	17.97	1.66841e-06	5.78	P33622 P05367 P34928 P30204 P08226 Q05020 Q9Z1R3
	high-density lipoprotein particle	6	GO:0034364	6	20	74	5700	23.11	4.00509e-06	5.4	P33622 P05367 P34928 P08226 Q05020 Q9Z1R3
Molecular Function	enzyme inhibitor activity	4	GO:0004857	13	129	69	5680	8.3	2.78398e-08	7.56	Q61838 Q8R121 Q03734 A6X935 Q91WP6 P33622 Q62452 P34928 Q61247 P29699 P01029 Q05020 P22599
	peptidase regulator activity	4	GO:0061134	11	82	69	5680	11.04	3.31539e-08	7.48	Q61838 Q8R121 Q03734 A6X935 Q91WP6 P97821 Q61247 P29699 P11276 P01029 P22599
	endopeptidase inhibitor activity	6	GO:0004866	9	61	69	5680	12.15	4.93217e-07	6.31	Q61838 Q8R121 Q03734 A6X935 Q91WP6 Q61247 P29699 P01029 P22599
	peptidase inhibitor activity	5	GO:0030414	9	62	69	5680	11.95	5.60952e-07	6.25	Q61838 Q8R121 Q03734 A6X935 Q91WP6 Q61247 P29699 P01029 P22599
	endopeptidase regulator activity	5	GO:0061135	9	67	69	5680	11.06	1.0321e-06	5.99	Q61838 Q8R121 Q03734 A6X935 Q91WP6 Q61247 P29699 P01029 P22599
	serine-type endopeptidase inhibitor activity	7	GO:0004867	7	34	69	5680	16.95	2.43194e-06	5.61	Q61838 Q61247 Q8R121 Q03734 A6X935 Q91WP6 P22599
	enzyme regulator activity	3	GO:0030234	17	365	69	5680	3.83	4.09362e-06	5.39	Q61838 Q9CZX0 Q91WP6 P29699 Q61247 P11276 Q8R121 Q03734 A6X935 Q62452 P33622 P97821 P34928 P08226 P01029 Q05020 P22599
	glycosaminoglycan binding	4	GO:0005539	8	57	69	5680	11.55	4.23726e-06	5.37	A2A8L5 P35441 Q8R121 P21570 P08226 P11276 P06909 A6X935
Biological Process	acute-phase response	7	GO:0006953	10	24	74	5660	31.87	6.62637e-12	11.18	P05367 Q61646 P07361 A6X935 Q91WP6 Q60590 Q61247 P29699 P11276 P22599
	acute inflammatory response	6	GO:0002526	10	33	74	5660	23.18	1.79231e-10	9.75	P05367 Q61646 P07361 A6X935 Q91WP6 Q60590 Q61247 P29699 P11276 P22599
	defense response	4	GO:0006952	19	315	74	5660	4.61	5.41754e-08	7.27	P05367 Q61646 P07361 P06909 Q91WP6 Q8K0E8 P29699 Q61247 P21570 Q61129 P11276 Q8VCM7 E9PV24 A6X935 Q60590 P35441 P01029 P13516 P22599
	regulation of endothelial cell apoptotic process	9	GO:2000351	6	10	74	5660	45.89	7.44875e-08	7.13	Q8K0E8 P39061 P35441 E9PV24 Q61823 Q8VCM7
	inflammatory response	5	GO:0006954	12	113	74	5660	8.12	1.54946e-07	6.81	P05367 Q61646 P07361 A6X935 Q91WP6 Q60590 P35441 Q61247 P29699 P11276 P01029 P22599
	negative regulation of catalytic activity	5	GO:0043086	17	277	74	5660	4.69	2.9696e-07	6.53	Q61838 Q61646 Q91WP6 P29699 Q61247 Q8R121 Q03734 A6X935 Q62452 P33622 P35441 P34928 P08226 P01029 Q05020 Q61823 P22599
	negative regulation of molecular function	4	GO:0044092	19	370	74	5660	3.93	6.20013e-07	6.21	A2A8L5 Q61838 Q61646 Q91WP6 P29699 Q61247 Q8R121 Q03734 A6X935 Q62452 P33622 Q91XC8 P35441 P34928 P08226 P01029 Q05020 Q61823 P22599
	regulation of peptidase activity	8	GO:0052547	13	168	74	5660	5.92	1.20422e-06	5.92	Q61838 P28063 Q8R121 Q03734 A6X935 Q91WP6 Q91XC8 P35441 Q61247 P29699 P11276 P01029 P22599
	lipid metabolic process	4	GO:0006629	22	520	74	5660	3.24	1.28941e-06	5.89	Q8C172 Q00612 Q9WTN3 P56657 P21570 P12790 Q8BG07 Q9JHU9 Q71KU9 P52840 P33622 Q62264 Q91V92 P34928 P19096 Q05816 P02772 P08226 Q05020 Q91W64 P13516 P27786
	negative regulation of endopeptidase activity	11	GO:0010951	10	89	74	5660	8.59	1.66281e-06	5.78	Q61838 Q8R121 Q03734 A6X935 Q91WP6 P35441 Q61247 P29699 P01029 P22599
	regulation of proteolysis	7	GO:0030162	16	280	74	5660	4.37	1.93874e-06	5.71	Q61838 P28063 Q8R121 Q03734 P06909 A6X935 Q91WP6 Q91XC8 P97821 P35441 P29699 Q61247 P11276 P08226 P01029 P22599
	negative regulation of peptidase activity	10	GO:0010466	10	92	74	5660	8.31	2.20362e-06	5.66	Q61838 Q8R121 Q03734 A6X935 Q91WP6 P35441 Q61247 P29699 P01029 P22599
	negative regulation of hydrolase activity	6	GO:0051346	12	156	74	5660	5.88	3.99443e-06	5.4	Q61838 Q8R121 Q03734 A6X935 Q91WP6 P33622 P35441 Q61247 P29699 P34928 P01029 P22599
	response to stress	3	GO:0006950	32	1091	74	5660	2.24	4.03476e-06	5.39	A2A8L5 P39061 P05367 P02802 Q61646 P07361 P06909 Q91WP6 Q00612 Q8K0E8 Q9WTN3 P29699 Q61247 P21570 Q61129 P11276 Q8VCM7 Q921I1 Q8R121 Q8QZR1 E9PV24 A6X935 P02798 Q60590 Q91XC8 P35441 Q05816 Q91VF2 P08226 P01029 P13516 P22599
Down-regulated
GO Terms Level 1	GO Terms Description	GO Terms Level	GO Terms ID	Mapping	Background	All Mapping	All Background	Fold Enrichment	Fisher' exact test P value	-log10(p value)	Related Protein
Molecular Function	iron ion binding	7	GO:0005506	13	91	82	5680	9.9	3.91433e-09	8.41	Q64459 Q9DBW0 P11714 Q9DCM0 P00186 O88833 Q91WL5 O54754 O88962 O35728 Q8K0C4 Q6XVG2 G3X982
	oxidoreductase activity	3	GO:0016491	24	451	82	5680	3.69	3.55135e-08	7.45	Q64459 Q9DBW0 P11714 Q9DBM2 P11352 P47740 O88833 Q61694 O35728 Q6XVG2 Q61941 P48776 Q9DCM0 P00186 Q64FW2 Q91WL5 O54754 Q2TPA8 Q9R0H0 O88962 O88736 O70475 Q8K0C4 G3X982
	heme binding	5	GO:0020037	11	77	82	5680	9.9	9.99763e-08	7	Q64459 P48776 Q9DBW0 P11714 P00186 O88833 Q91WL5 O88962 O35728 Q8K0C4 Q6XVG2
	tetrapyrrole binding	4	GO:0046906	11	81	82	5680	9.41	1.63497e-07	6.79	Q64459 P48776 Q9DBW0 P11714 P00186 O88833 Q91WL5 O88962 O35728 Q8K0C4 Q6XVG2
	monooxygenase activity	4	GO:0004497	10	62	82	5680	11.17	1.70706e-07	6.77	Q64459 Q9DBW0 P11714 P00186 O88833 Q91WL5 O88962 O35728 Q8K0C4 Q6XVG2
	oxidoreductase activity, acting on paired donors, with incorporation or reduction of molecular oxygen	4	GO:0016705	10	91	82	5680	7.61	4.72229e-06	5.33	Q64459 Q9DBW0 P11714 P00186 O88833 Q91WL5 O88962 O35728 Q8K0C4 Q6XVG2
	aromatase activity	6	GO:0070330	5	28	82	5680	12.37	0.000605719	3.22	Q64459 P11714 P00186 Q91WL5 Q6XVG2
	oxidoreductase activity, acting on paired donors, with incorporation or reduction of molecular oxygen, reduced flavin or flavoprotein as one donor, and incorporation of one atom of oxygen	5	GO:0016712	5	30	82	5680	11.54	0.000793369	3.1	Q64459 P11714 P00186 Q91WL5 Q6XVG2
Cellular Component	peroxisome	9	GO:0005777	11	110	79	5700	7.22	1.99284e-06	5.7	Q9DBM2 P47740 P58044 O35459 Q2TPA8 Q9Z211 Q9R0H0 Q9DC50 Q99P30 Q8VCH0 P41216
	microbody	8	GO:0042579	11	110	79	5700	7.22	1.99284e-06	5.7	Q9DBM2 P47740 P58044 O35459 Q2TPA8 Q9Z211 Q9R0H0 Q9DC50 Q99P30 Q8VCH0 P41216
	endoplasmic reticulum membrane	10	GO:0005789	17	449	79	5700	2.73	0.000299085	3.52	Q64459 Q9DBW0 P11714 P47740 O88833 Q61694 O35728 Q6XVG2 P41216 Q64FW2 P00186 Q91WL5 O88962 Q9QZW0 Q8K0C4 Q91WG1 Q3UP75
	endoplasmic reticulum	8	GO:0005783	23	750	79	5700	2.21	0.000308624	3.51	Q64459 Q9DBW0 P11714 P47740 O88833 Q61694 P11087 O35728 Q01149 Q6XVG2 P41216 P00186 Q64FW2 Q91WL5 Q00898 Q8VEK0 O88962 O88736 Q9QZW0 Q8K0C4 Q91WG1 O35744 Q3UP75
	nuclear outer membrane-endoplasmic reticulum membrane network	5	GO:0042175	17	461	79	5700	2.66	0.000403185	3.39	Q64459 Q9DBW0 P11714 P47740 O88833 Q61694 O35728 Q6XVG2 P41216 Q64FW2 P00186 Q91WL5 O88962 Q9QZW0 Q8K0C4 Q91WG1 Q3UP75
	endoplasmic reticulum part	9	GO:0044432	18	510	79	5700	2.55	0.000414025	3.38	Q64459 Q9DBW0 P11714 P47740 O88833 Q61694 O35728 Q6XVG2 P41216 P00186 Q64FW2 Q91WL5 O88962 Q9QZW0 Q8K0C4 Q91WG1 Q3UP75 O35744
	apical plasma membrane	8	GO:0016324	6	97	79	5700	4.46	0.0102054	1.99	P47877 Q8VI47 O88833 Q7TMS5 P21440 Q8VEK0
	collagen type I trimer	9	GO:0005584	2	2	79	5700	72.15	0.0271835	1.57	Q01149 P11087
Biological Process	single-organism metabolic process	3	GO:0044710	53	1567	78	5660	2.45	2.80022e-13	12.55	Q64459 P11714 Q9DBM2 P47740 Q9EPA7 P58044 P11087 Q6XVG2 P41216 P42125 P11589 P48776 Q9WVM8 Q8VC19 Q9Z0M5 Q9CWS0 Q91WL5 Q8VCW8 Q9R0H0 O88736 Q8R2Y0 Q8K0C4 O70475 G3X982 Q99P30 P11588 Q9DBW0 Q01768 P11352 O88833 Q8VI47 Q7TMS5 Q61694 Q920A5 O35728 Q920E5 Q9DC50 Q3UUI3 Q61941 Q8BGT5 Q9DCM0 P00186 Q64FW2 O54754 O35459 Q9QYR9 Q2TPA8 O55137 Q8BQS5 O88962 Q91WG1 Q9DBE0 Q8VCH0
	small molecule metabolic process	4	GO:0044281	40	899	78	5660	3.23	9.90091e-13	12	P11714 Q9DBM2 P47740 Q9EPA7 P58044 Q6XVG2 P41216 P42125 P48776 Q9WVM8 Q9CWS0 Q91WL5 Q8VCW8 Q9R0H0 O88736 Q8K0C4 O70475 G3X982 Q99P30 Q9DBW0 Q01768 O88833 Q8VI47 Q7TMS5 Q920A5 Q920E5 Q9DC50 Q3UUI3 Q61941 Q8BGT5 Q64FW2 P00186 O54754 O35459 Q9QYR9 O55137 Q8BQS5 Q91WG1 Q9DBE0 Q8VCH0
	lipid metabolic process	4	GO:0006629	30	520	78	5660	4.19	7.71871e-12	11.11	Q9DBW0 P11714 Q9DBM2 P11352 P47740 P58044 O88833 Q61694 Q920A5 Q9DC50 Q920E5 Q6XVG2 P41216 Q3UUI3 P42125 P00186 Q64FW2 Q9Z0M5 Q91WL5 O35459 Q9QYR9 O55137 Q8VCW8 Q8BQS5 Q9R0H0 O88736 Q8R2Y0 Q8K0C4 Q91WG1 Q8VCH0
	oxidation-reduction process	4	GO:0055114	30	564	78	5660	3.86	6.01307e-11	10.22	Q64459 Q9DBW0 P11714 Q9DBM2 P11352 P47740 O88833 Q61694 O35728 Q9DC50 Q6XVG2 Q61941 P42125 P48776 P11589 Q9DCM0 P00186 Q64FW2 Q91WL5 O54754 O35459 Q2TPA8 Q8BQS5 Q9R0H0 O88962 O88736 O70475 Q8K0C4 G3X982 P11588
	cellular lipid metabolic process	5	GO:0044255	26	413	78	5660	4.57	6.21675e-11	10.21	Q9DBW0 P11714 Q9DBM2 P11352 P47740 P58044 O88833 Q920A5 Q9DC50 Q920E5 Q6XVG2 P41216 Q3UUI3 P42125 P00186 Q64FW2 Q91WL5 O35459 Q9QYR9 O55137 Q8VCW8 Q8BQS5 Q9R0H0 Q8R2Y0 Q91WG1 Q8VCH0
	organic acid metabolic process	5	GO:0006082	28	528	78	5660	3.85	4.08699e-10	9.39	Q9DBW0 P11714 Q9DBM2 Q9EPA7 Q8VI47 O88833 Q7TMS5 Q920A5 Q9DC50 Q6XVG2 P41216 Q3UUI3 P42125 P48776 Q8BGT5 Q9WVM8 P00186 Q9CWS0 Q91WL5 O35459 Q9QYR9 O55137 Q8VCW8 Q8BQS5 Q9R0H0 O70475 Q9DBE0 Q8VCH0
	carboxylic acid metabolic process	7	GO:0019752	27	502	78	5660	3.9	7.38425e-10	9.13	Q9DBW0 P11714 Q9DBM2 Q9EPA7 Q8VI47 O88833 Q920A5 Q9DC50 Q6XVG2 P41216 Q3UUI3 P42125 P48776 Q8BGT5 Q9WVM8 P00186 Q9CWS0 Q91WL5 O35459 Q9QYR9 O55137 Q8VCW8 Q8BQS5 Q9R0H0 O70475 Q9DBE0 Q8VCH0
	oxoacid metabolic process	6	GO:0043436	27	517	78	5660	3.79	1.40454e-09	8.85	Q9DBW0 P11714 Q9DBM2 Q9EPA7 Q8VI47 O88833 Q920A5 Q9DC50 Q6XVG2 P41216 Q3UUI3 P42125 P48776 Q8BGT5 Q9WVM8 P00186 Q9CWS0 Q91WL5 O35459 Q9QYR9 O55137 Q8VCW8 Q8BQS5 Q9R0H0 O70475 Q9DBE0 Q8VCH0
	fatty acid metabolic process	9	GO:0006631	17	191	78	5660	6.46	3.38819e-09	8.47	Q9DBW0 P11714 Q9DBM2 O88833 Q9DC50 Q6XVG2 Q3UUI3 P41216 P42125 Q91WL5 O35459 Q9QYR9 O55137 Q8BQS5 Q8VCW8 Q9R0H0 Q8VCH0
	monocarboxylic acid metabolic process	8	GO:0032787	20	293	78	5660	4.95	6.84795e-09	8.16	Q9DBW0 P11714 Q9DBM2 Q8VI47 O88833 Q920A5 Q9DC50 Q6XVG2 Q3UUI3 P41216 P42125 P00186 Q91WL5 O35459 Q9QYR9 O55137 Q8VCW8 Q8BQS5 Q9R0H0 Q8VCH0
	carboxylic acid catabolic process	8	GO:0046395	11	141	78	5660	5.66	1.76463e-05	4.75	Q8BGT5 P48776 Q9WVM8 Q9DBM2 O88833 Q9CWS0 O35459 Q9R0H0 Q9DC50 Q9DBE0 P42125
	organic acid catabolic process	6	GO:0016054	11	141	78	5660	5.66	1.76463e-05	4.75	Q8BGT5 P48776 Q9WVM8 Q9DBM2 O88833 Q9CWS0 O35459 Q9R0H0 Q9DC50 Q9DBE0 P42125
	fatty acid oxidation	10	GO:0019395	7	51	78	5660	9.96	5.7662e-05	4.24	Q8BQS5 Q9DBW0 Q9R0H0 Q9DBM2 Q9DC50 O35459 P42125
	lipid oxidation	7	GO:0034440	7	51	78	5660	9.96	5.7662e-05	4.24	Q8BQS5 Q9DBW0 Q9R0H0 Q9DBM2 Q9DC50 O35459 P42125
Up-regulated
KEGG pathway	Mapping	Background	All Mapping	All Background	Fold enrichment	Fisher's exact test p value	-log10(p value)	Related proteins
mmu04610 Complement and coagulation cascades	8	51	49	2911	9.32	1.41219e-05	4.85	E9PV24 P06909 Q8K0E8 Q61247 Q61129 P01029 Q8VCM7 P22599
mmu05150 Staphylococcus aureus infection	4	22	49	2911	10.8	0.00520079	2.28	Q61129 Q8VCM7 P01029 P06909
mmu00140 Steroid hormone biosynthesis	5	44	49	2911	6.75	0.00544733	2.26	Q62452 P56657 P12790 Q91W64 P27786
mmu05204 Chemical carcinogenesis	5	54	49	2911	5.5	0.0112512	1.95	P52840 Q62452 P56657 P12790 Q91W64
mmu00830 Retinol metabolism	4	44	49	2911	5.4	0.0347427	1.46	Q62452 P56657 P12790 Q91W64
mmu04978 Mineral absorption	3	19	49	2911	9.38	0.038093	1.42	P02798 P02802 Q921I1
Down-regulated
KEGG pathway	Mapping	Background	All Mapping	All Background	Fold enrichment	Fisher's exact test p value	-log10(p value)	Related proteins
mmu00071 Fatty acid degradation	9	38	57	2911	12.1	3.51479e-07	6.45	Q9DBM2 P47740 O88833 Q91WL5 Q9R0H0 O35728 P41216 Q8VCH0 P42125
mmu00830 Retinol metabolism	9	44	57	2911	10.45	1.16514e-06	5.93	Q64459 O88833 P00186 Q64FW2 Q91WL5 O54754 O35728 Q6XVG2 G3X982
mmu03320 PPAR signaling pathway	9	54	57	2911	8.51	5.89477e-06	5.23	Q9DBM2 O88833 Q91WL5 Q9R0H0 O88962 O35728 P43883 Q8VCH0 P41216
mmu01100 Metabolic pathways	31	766	57	2911	2.07	1.09724e-05	4.96	Q64459 Q9DBM2 P47740 Q01768 P58044 O88833 P50429 Q9EPA7 Q61694 O35728 Q920E5 Q6XVG2 P41216 Q61941 P48776 Q8BGT5 Q8VC19 Q9WVM8 P00186 Q91WL5 O54754 Q9QYR9 O55137 O88962 Q9R0H0 O88736 Q8K0C4 O70475 G3X982 Q9DBE0 Q8VCH0
mmu00380 Tryptophan metabolism	7	31	57	2911	11.53	1.96107e-05	4.71	P48776 Q9DBM2 P47740 Q9WVM8 P00186 O54754 G3X982
mmu04146 Peroxisome	8	72	57	2911	5.67	0.000371781	3.43	Q9DBM2 O35459 Q9Z211 Q9R0H0 Q9DC50 Q99P30 P41216 Q8VCH0
mmu00140 Steroid hormone biosynthesis	6	44	57	2911	6.96	0.00134749	2.87	Q64459 P11714 P00186 O88736 Q6XVG2 Q61694
mmu00590 Arachidonic acid metabolism	5	34	57	2911	7.51	0.00371014	2.43	P11352 O88833 O35728 Q91WL5 Q6XVG2
mmu04913 Ovarian steroidogenesis	4	17	57	2911	12.02	0.0037884	2.42	O88736 Q61694 Q9QYR9 O55137
mmu01040 Biosynthesis of unsaturated fatty acids	4	21	57	2911	9.73	0.00701685	2.15	Q9R0H0 Q8VCH0 Q9QYR9 O55137
mmu00760 Nicotinate and nicotinamide metabolism	4	22	57	2911	9.29	0.00801508	2.1	Q9EPA7 O54754 G3X982 Q61941
mmu00280 Valine, leucine and isoleucine degradation	5	45	57	2911	5.67	0.0101929	1.99	Q9DBM2 P47740 O54754 G3X982 Q8VCH0
mmu00100 Steroid biosynthesis	3	14	57	2911	10.94	0.0285257	1.54	Q9Z0M5 O88736 Q8K0C4
mmu04976 Bile secretion	4	37	57	2911	5.52	0.0330213	1.48	Q8VI47 Q9QXZ6 Q7TMS5 P21440
mmu01212 Fatty acid metabolism	4	41	57	2911	4.98	0.0429373	1.37	Q9DBM2 Q9R0H0 Q8VCH0 P41216

## Sheet: MT vs MP
Table S3-2. Bioinformatic elaboration for functional GO term and KEGG pathway enrichment via DAVID analysis.（MT/MP）
Up-regulated
GO Terms Level 1	GO Terms Description	GO Terms Level	GO Terms ID	Mapping	Background	All Mapping	All Background	Fold Enrichment	Fisher' exact test P value	-log10(p value)	Related Protein
Cellular Component	extracellular space	4	GO:0005615	102	477	389	5700	3.13	4.8285e-23	22.32	P28666 Q61838 P07724 P47876 P48036 P27005 P54116 P63028 Q06890 P08607 Q61554 Q7TMF5 P12246 Q80X19 O08692 Q9EPK6 Q9R098 P06684 Q60590 Q8R2Y2 Q9Z0K8 Q61581 P20918 P97449 Q61147 Q00724 P22599 P30681 Q62426 P11672 P25085 Q61646 Q9CXI5 P16110 Q80W65 P29699 Q61247 P11276 Q8VCM7 P02468 Q64726 P63101 Q8K354 P33622 Q00623 P50543 Q9CYA0 P45376 Q91VU0 P08122 P39061 Q9Z1R3 Q9CQ45 P47739 P10493 P21614 P14211 …
	endoplasmic reticulum lumen	10	GO:0005788	28	58	389	5700	7.07	7.7211e-22	21.11	O35887 P24369 Q9CQU0 P09103 Q9JKR6 Q9ESP1 Q6P5E4 Q9QYI6 P57759 Q91W90 P14211 Q80W65 P08113 Q8BYB9 P20029 Q8BP92 P27773 Q9ERR7 Q61712 Q9D1Q6 Q9EPK6 Q922R8 Q91YW3 Q99KV1 Q8CFX1 P19324 P08003 Q9DC23
	extracellular matrix	4	GO:0031012	42	187	389	5700	3.29	8.18579e-12	11.09	P08122 P39061 Q8BMK4 P10493 P14211 Q8VDD5 O70503 Q06890 P08113 Q61554 P12246 Q80X19 Q07797 O88322 Q80X90 P02469 Q61581 P61358 P31725 P09103 P20152 Q3V1T4 Q9JJ00 P07356 Q60605 P16110 P16045 P29699 P11276 Q8BTM8 P02468 P61750 P20029 Q9WVH9 P48678 P52480 Q62395 P62301 P35441 Q60847 P08226 Q08879
	cell surface	4	GO:0009986	46	233	389	5700	2.89	6.65534e-11	10.18	P97429 Q8BMK4 P48036 Q9R100 O35874 Q8K0E8 P14211 P14438 Q8VDD5 Q06890 Q921I1 P06800 O35930 P27773 P10107 Q9D1Q6 P27512 E9PV24 Q8BXZ1 Q08481 G5E8K5 Q8R2Y2 P20918 P08003 P97449 P14483 P09803 Q61490 P09103 Q07456 P57759 Q9Z0U1 P07356 P16110 Q80W65 P16045 Q07113 Q61247 P10810 Q8VCM7 P20029 P35459 P21107 P35441 Q00623 Q9D8V0
	blood microparticle	5	GO:0072562	26	84	389	5700	4.54	1.15238e-10	9.94	P07724 Q61646 Q07456 P48036 Q91WP6 P21614 Q8K0E8 P54116 P29699 Q61247 Q9ESB3 P11276 Q8VCM7 Q06890 P08607 Q921I1 P12246 P63101 E9PV24 Q07797 Q61703 P20918 Q00623 P08226 Q61147 P19221
	cytosolic large ribosomal subunit	11	GO:0022625	21	55	389	5700	5.59	1.55485e-10	9.81	P61358 P47963 P47911 Q9D7S7 Q9D8E6 Q9CPR4 Q8BP67 P84099 P14148 P35980 Q6ZWV7 P19253 P41105 P12970 P61255 P47915 Q9D1R9 Q9CR57 Q9CZM2 P62717 P83882
	endoplasmic reticulum chaperone complex	10	GO:0034663	10	11	389	5700	13.32	1.39783e-09	8.85	P24369 Q99KV1 P09103 Q9JKR6 Q9ESP1 P08003 P08113 Q922R8 Q9DC23 P20029
	cytosolic ribosome	10	GO:0022626	24	98	389	5700	3.59	9.57981e-08	7.02	P61358 P47963 P47911 Q9D7S7 Q9D8E6 Q9CPR4 Q8BP67 P84099 P14148 P35980 Q6ZWV7 P19253 P62754 P41105 P12970 P61255 P47915 Q6ZWN5 Q9D1R9 P62301 Q9CR57 Q9CZM2 P62717 P83882
Molecular Function	calcium ion binding	6	GO:0005509	40	191	385	5680	3.09	2.00375e-10	9.7	O35887 P97429 Q9EQP2 P48036 P10493 Q9R100 O35639 P14211 P27005 P63028 Q61554 O08795 P12246 P10107 P14069 O88322 P05977 P31725 P09803 Q62393 Q9JJ00 P07356 Q60605 Q62468 Q99LS3 Q99JG3 Q9QUG9 Q9Z0F4 Q99P27 Q8BP92 Q4KWH5 Q9WVH9 P81117 P35441 P08207 P50543 Q3V0K9 Q9CYA0 Q08879 P19221
	enzyme inhibitor activity	4	GO:0004857	29	129	385	5680	3.32	2.01895e-08	7.69	P63168 P28666 P31324 Q61838 Q07456 P07356 Q91WP6 O35639 Q62468 P70202 P29699 Q9Z0F4 Q61247 Q9ESB3 P51125 Q7TMF5 O35930 O08692 P10107 Q60854 Q91YW3 P06684 P33622 Q61703 P19324 Q00623 Q05020 P22599 Q62426
	structural molecule activity	2	GO:0005198	45	278	385	5680	2.39	5.64589e-08	7.25	P08122 P39061 P47963 P49817 Q9D7S7 Q8K0E8 Q9CPR4 P84099 Q6ZWV7 Q61554 P19253 P10107 P61255 Q922F4 E9PV24 Q8C142 P47915 Q9D1L9 G5E8K5 P02469 P62717 P58771 P61358 P20152 P47911 Q60605 Q9D8E6 P14148 Q8BP67 P35980 Q8VCM7 P02468 P62754 P41105 P21107 P48678 O88735 Q6ZWN5 Q9D1R9 P62301 Q9CR57 Q9CZM2 P83882 Q6IRU2 Q08879
	cell adhesion molecule binding	4	GO:0050839	47	310	385	5680	2.24	2.02286e-07	6.69	Q9EQP2 Q3UZ39 Q9DBG5 Q9R100 Q8K0E8 P14211 Q8VDD5 P42225 P51125 Q61554 Q9JLQ0 P10107 P12970 E9PV24 Q08093 G5E8K5 Q80X90 P02469 P84228 P09803 P09103 P24452 P47911 P47226 Q9Z0U1 P07356 Q91YR1 Q8BP67 Q9R269 P11276 P70460 Q8VCM7 Q8BTM8 Q8R3G9 P20029 Q8BJF9 Q9WVH9 P63101 P52480 Q9WVA4 Q9D1R9 P35441 Q9CR57 Q9CZM2 P50543 Q9D8B3 Q08879
	peptidase regulator activity	4	GO:0061134	21	82	385	5680	3.78	3.06726e-07	6.51	P28666 Q61838 P49817 Q07456 Q91WP6 Q62468 P70202 P29699 Q61247 Q9ESB3 P11276 P51125 Q7TMF5 O08692 Q60854 P06684 Q61703 P19324 Q08879 P22599 Q62426
	endopeptidase inhibitor activity	6	GO:0004866	18	61	385	5680	4.35	3.07956e-07	6.51	P28666 Q61838 Q07456 Q91WP6 Q62468 P70202 P29699 Q61247 Q9ESB3 P51125 Q7TMF5 O08692 Q60854 P06684 Q61703 P19324 P22599 Q62426
	peptidase inhibitor activity	5	GO:0030414	18	62	385	5680	4.28	3.98405e-07	6.4	P28666 Q61838 Q07456 Q91WP6 Q62468 P70202 P29699 Q61247 Q9ESB3 P51125 Q7TMF5 O08692 Q60854 P06684 Q61703 P19324 P22599 Q62426
	endopeptidase regulator activity	5	GO:0061135	18	67	385	5680	3.96	1.32569e-06	5.88	P28666 Q61838 Q07456 Q91WP6 Q62468 P70202 P29699 Q61247 Q9ESB3 P51125 Q7TMF5 O08692 Q60854 P06684 Q61703 P19324 P22599 Q62426
Biological Process	sterol biosynthetic process	7	GO:0016126	16	32	384	5660	7.37	4.27135e-10	9.37	Q9D1G2 P58044 P52019 Q00612 Q9R008 Q920E5 Q8BLN5 Q99JF5 Q9DB73 Q9R1J0 Q8K0C4 O88736 Q00623 P08226 O88455 Q8JZK9
	cell adhesion	3	GO:0007155	67	454	384	5660	2.18	7.24062e-10	9.14	Q3UZ39 Q9R100 P27005 Q8VDD5 P42225 P51125 Q61554 Q9JLQ0 Q80X19 P12970 Q08093 Q9Z0K8 Q8R2Y2 Q61581 P84228 P09803 P47911 P47226 Q9Z0U1 Q6NWW9 Q9Z0F4 P11276 Q8VCM7 Q8BTM8 P02468 P20029 Q8BJF9 Q64726 P63101 P52480 Q9CR57 O89053 P50543 Q9D8B3 P39061 Q9EQP2 P10493 Q9DBG5 Q8K0E8 P06800 O35930 P10107 E9PV24 Q07797 P47915 Q922R8 O88322 Q08481 Q80X90 P02469 P20444 P31725 Q61490 P24452 P07356 Q91YR1 P16045 …
	biological adhesion	2	GO:0022610	67	458	384	5660	2.16	1.06005e-09	8.97	Q3UZ39 Q9R100 P27005 Q8VDD5 P42225 P51125 Q61554 Q9JLQ0 Q80X19 P12970 Q08093 Q9Z0K8 Q8R2Y2 Q61581 P84228 P09803 P47911 P47226 Q9Z0U1 Q6NWW9 Q9Z0F4 P11276 Q8VCM7 Q8BTM8 P02468 P20029 Q8BJF9 Q64726 P63101 P52480 Q9CR57 O89053 P50543 Q9D8B3 P39061 Q9EQP2 P10493 Q9DBG5 Q8K0E8 P06800 O35930 P10107 E9PV24 Q07797 P47915 Q922R8 O88322 Q08481 Q80X90 P02469 P20444 P31725 Q61490 P24452 P07356 Q91YR1 P16045 …
	alcohol biosynthetic process	6	GO:0046165	18	45	384	5660	5.9	1.75763e-09	8.76	Q9D1G2 P58044 Q00612 Q8CHP8 Q9R008 Q920E5 Q8BLN5 Q99JF5 Q9JHU9 Q9R1J0 O88736 Q8K0C4 Q00623 P08226 O88455 P45376 P97363 Q8JZK9
	organic hydroxy compound biosynthetic process	5	GO:1901617	22	70	384	5660	4.63	2.82635e-09	8.55	Q9D1G2 P58044 P52019 Q00612 Q8CHP8 Q9R008 Q920E5 Q8BLN5 Q99JF5 Q9JKJ9 Q9DB73 Q9JHU9 Q9R1J0 O88736 Q8K0C4 Q00623 P08226 O88455 Q8K023 Q8JZK9 P45376 P97363
	alcohol metabolic process	5	GO:0006066	30	127	384	5660	3.48	3.29614e-09	8.48	Q9QYF1 Q9D1G2 P58044 P52019 Q00612 Q80W65 Q8CHP8 Q00915 Q9R008 Q920E5 P45377 Q8BLN5 Q99JF5 Q9JKJ9 O08601 Q8C142 O70152 Q9JHU9 Q9R1J0 P33622 O88736 Q8K0C4 P08226 Q00623 O88455 Q8K023 Q8JZK9 Q00724 P97363 P45376
	steroid biosynthetic process	6	GO:0006694	20	60	384	5660	4.91	5.99449e-09	8.22	Q9D1G2 P58044 P52019 Q00612 Q9R008 Q920E5 O70503 Q8BMP6 Q8BLN5 Q99JF5 Q9JKJ9 Q9DB73 Q9R1J0 O88736 Q8K0C4 Q00623 P08226 O88455 Q8K023 Q8JZK9
	regulation of wound healing	7	GO:0061041	20	60	384	5660	4.91	5.99449e-09	8.22	P31725 P49817 P07356 Q8K0E8 Q8R1H0 Q62468 Q61247 Q9ESB3 Q8VCM7 Q8R3G9 O35930 P10107 E9PV24 Q61411 P35441 P20444 P20918 P08226 Q91Y47 P19221
	cholesterol biosynthetic process	8	GO:0006695	14	28	384	5660	7.37	7.52501e-09	8.12	Q9D1G2 P58044 Q9R1J0 Q00612 O88736 Q8K0C4 Q9R008 Q920E5 P08226 Q00623 O88455 Q8JZK9 Q99JF5 Q8BLN5
	secondary alcohol biosynthetic process	7	GO:1902653	14	29	384	5660	7.12	1.28116e-08	7.89	Q9D1G2 P58044 Q9R1J0 Q00612 O88736 Q8K0C4 Q9R008 Q920E5 P08226 Q00623 O88455 Q8JZK9 Q99JF5 Q8BLN5
	sterol metabolic process	6	GO:0016125	21	71	384	5660	4.36	2.26321e-08	7.65	Q9D1G2 P58044 P52019 Q00612 Q80W65 Q9R008 Q920E5 Q8BLN5 Q99JF5 Q9JKJ9 Q9DB73 O08601 Q8C142 Q9R1J0 P33622 O88736 Q8K0C4 Q00623 P08226 O88455 Q8JZK9
	regulation of coagulation	5	GO:0050818	17	47	384	5660	5.33	3.05625e-08	7.51	P31725 P49817 P48036 P07356 Q8K0E8 Q61247 Q9ESB3 Q8VCM7 Q8R3G9 O35930 E9PV24 P35441 P20444 P08226 P20918 Q91Y47 P19221
	cholesterol metabolic process	7	GO:0008203	20	67	384	5660	4.4	4.54896e-08	7.34	Q9D1G2 P58044 P52019 Q00612 Q80W65 Q9R008 Q920E5 Q8BLN5 Q99JF5 Q9JKJ9 O08601 Q8C142 Q9R1J0 P33622 O88736 Q8K0C4 Q00623 P08226 O88455 Q8JZK9
	regulation of hemostasis	5	GO:1900046	16	43	384	5660	5.48	5.72779e-08	7.24	P31725 O35930 E9PV24 P49817 P07356 Q8K0E8 P35441 P20444 Q61247 Q9ESB3 P20918 P08226 Q91Y47 Q8VCM7 Q8R3G9 P19221
Down-regulated
GO Terms Level 1	GO Terms Description	GO Terms Level	GO Terms ID	Mapping	Background	All Mapping	All Background	Fold Enrichment	Fisher' exact test P value	-log10(p value)	Related Protein
Molecular Function	oxidoreductase activity	3	GO:0016491	133	451	372	5680	4.5	1.8303e-47	46.74	Q9EP75 Q9CQ54 Q80Y14 Q91X52 Q60759 O88451 Q9DCQ2 Q61425 P50544 P00405 Q9DC70 Q91WL5 Q91VS7 Q8CHT0 Q9DCM2 P09671 Q64442 O09173 Q9CPP6 Q62425 Q8BVI4 Q91W64 Q6P3A8 Q8R0V5 Q9D6J6 P26150 Q9DBG1 Q9JHI5 P22437 P56391 P08228 Q9DBT9 Q8BW75 P50136 P37040 Q8BWM0 Q99L13 P12790 Q921G7 P49429 Q91WD5 Q99MZ7 Q9DCT2 Q64459 Q9CQ62 P12787 Q60991 P24549 Q9CZB0 Q78JT3 Q9QYY9 Q8VE38 Q8R0Y6 Q8R0N6 Q8BMF4 P97872 P19536 …
	oxidoreductase activity, acting on NAD(P)H, quinone or similar compound as acceptor	5	GO:0016655	21	33	372	5680	9.72	3.18544e-16	15.5	Q9D6J6 Q99LC3 Q9CQ54 Q9CXZ1 Q9CQ75 Q91YT0 Q9Z1P6 Q91X52 Q9D6J5 Q9QYY9 Q8K3J1 Q91VD9 Q9DC70 Q9ERS2 P47199 Q9CQC7 Q91WD5 Q7TMF3 P70694 Q9CPP6 Q9DCT2
	NADH dehydrogenase activity	5	GO:0003954	18	25	372	5680	10.99	3.36421e-15	14.47	Q9D6J6 Q99LC3 Q9CQ54 Q9CXZ1 Q9CQ75 Q91YT0 Q9Z1P6 Q9D6J5 Q8K3J1 Q91VD9 Q9DC70 Q9ERS2 Q9CQC7 Q91WD5 Q7TMF3 Q9CPP6 Q9DC69 Q9DCT2
	electron carrier activity	2	GO:0009055	22	41	372	5680	8.19	6.05846e-15	14.22	Q9QUH0 P48771 Q80Y14 P12787 P56391 Q9CQA3 Q9CZB0 Q8K2B3 Q91VD9 P37040 P00405 Q8BWM0 Q9D0M3 P17665 P46656 Q921G7 Q9CPQ1 Q99LC5 Q9DCW4 Q7TMF3 Q62425 P19536
	NADH dehydrogenase (quinone) activity	6	GO:0050136	17	24	372	5680	10.82	3.65161e-14	13.44	Q9D6J6 Q99LC3 Q9DC70 Q9CQ54 Q9CXZ1 Q9ERS2 Q9CQ75 Q91YT0 Q9CQC7 Q9Z1P6 Q91WD5 Q9D6J5 Q7TMF3 Q9CPP6 Q8K3J1 Q9DCT2 Q91VD9
	NADH dehydrogenase (ubiquinone) activity	7	GO:0008137	17	24	372	5680	10.82	3.65161e-14	13.44	Q9D6J6 Q99LC3 Q9DC70 Q9CQ54 Q9CXZ1 Q9ERS2 Q9CQ75 Q91YT0 Q9CQC7 Q9Z1P6 Q91WD5 Q9D6J5 Q7TMF3 Q9CPP6 Q8K3J1 Q9DCT2 Q91VD9
	oxidoreductase activity, acting on NAD(P)H	4	GO:0016651	24	56	372	5680	6.54	9.05942e-14	13.04	Q9D6J6 Q99LC3 Q9CQ54 Q9CXZ1 Q91WN4 Q9CQ75 Q91YT0 Q9Z1P6 Q91X52 Q9D6J5 Q9QYY9 Q8K3J1 Q91VD9 P37040 Q9DC70 Q9ERS2 P47199 Q9CQC7 Q91WD5 Q7TMF3 P70694 Q9DC69 Q9CPP6 Q9DCT2
	coenzyme binding	4	GO:0050662	40	130	372	5680	4.7	4.31544e-13	12.36	Q8CIM3 Q9CQ62 Q8R086 Q91YT0 Q60759 Q9DCQ2 Q9QYY9 Q61425 P50544 P97872 P32020 P14152 Q64442 Q8BVI4 Q9QXE0 Q8K370 Q9JHI5 Q91WN4 Q9CW42 P50247 Q8VCZ9 Q9DBL1 Q8JZV9 P97501 Q8BW75 Q8K2B3 Q7TNG8 Q9WU79 P37040 Q99L13 Q8VCC1 A2ATU0 P47199 P54071 Q99KP3 Q91WD5 Q99LC5 Q922Q1 Q8R104 Q9D7B6
Cellular Component	mitochondrion	8	GO:0005739	214	1124	374	5700	2.9	5.45966e-62	61.26	Q9CQ54 Q80Y14 Q9CRB3 Q9JI39 O35423 Q91WS0 Q60759 Q925I1 Q61425 P50544 Q9WVM8 P00405 Q9DC70 Q9CQZ5 Q91VS7 Q8CHT0 P46656 Q9DCM2 Q8BZ09 Q9CR21 P09671 P05202 Q64442 Q791V5 Q9CPP6 Q62425 Q8BVI4 Q9DCS9 Q6P3A8 Q9D6J6 P26150 Q9DBG1 Q9CPY7 Q9CQ91 Q9JHI5 A2ASZ8 Q8BK30 P56391 Q8R4N0 Q8BWU8 P08228 Q99LY9 Q9DBT9 P97450 Q9D7A8 Q8BW75 Q3UUI3 P50136 Q06185 P37040 Q8K1Z0 P61922 Q99L13 Q8BWM0 Q9QXX4 Q9D023 Q921G7 …
	mitochondrial inner membrane	12	GO:0005743	111	294	374	5700	5.75	8.795e-56	55.06	Q9CQ54 Q9CQ75 Q9CQH3 Q9JI39 Q60759 Q925I1 Q61425 P50544 P00405 Q9DC70 Q9CQZ5 Q91VS7 P56382 P17665 Q9DCM2 Q8BZ09 Q9D8B4 Q9CR21 Q9CZ13 P09671 Q9CQZ6 P05202 Q3UIU2 Q791V5 Q9CPP6 Q62425 Q9DCS9 Q6P3A8 O55125 Q9DCX2 Q9D6J6 P26150 Q9DBG1 Q9CQ91 Q9DB77 A2ASZ8 Q61694 Q91WN4 Q9CW42 Q8BK30 P56391 Q99LY9 Q9CQA3 Q8VCZ9 Q9CQ69 Q9D6J5 P97450 Q8BW75 Q3UUI3 Q8K2B3 P52196 Q9WU79 Q06185 Q8K1Z0 Q9CQQ7 Q9QXX4 Q9D023 …
	organelle inner membrane	9	GO:0019866	111	317	374	5700	5.34	3.3632e-51	50.47	Q9CQ54 Q9CQ75 Q9CQH3 Q9JI39 Q60759 Q925I1 Q61425 P50544 P00405 Q9DC70 Q9CQZ5 Q91VS7 P56382 P17665 Q9DCM2 Q8BZ09 Q9D8B4 Q9CR21 Q9CZ13 P09671 Q9CQZ6 P05202 Q3UIU2 Q791V5 Q9CPP6 Q62425 Q9DCS9 Q6P3A8 O55125 Q9DCX2 Q9D6J6 P26150 Q9DBG1 Q9CQ91 Q9DB77 A2ASZ8 Q61694 Q91WN4 Q9CW42 Q8BK30 P56391 Q99LY9 Q9CQA3 Q8VCZ9 Q9CQ69 Q9D6J5 P97450 Q8BW75 Q3UUI3 Q8K2B3 P52196 Q9WU79 Q06185 Q8K1Z0 Q9CQQ7 Q9QXX4 Q9D023 …
	mitochondrial respiratory chain	13	GO:0005746	48	64	374	5700	11.43	6.64277e-43	42.18	Q99LC3 P48771 Q9CQ54 Q9CXZ1 Q9CQ75 P12787 Q9CQH3 Q91YT0 Q9CQJ8 Q9CZB0 Q9DCJ5 P00405 Q9DC70 Q9CQZ5 P17665 Q9D8B4 Q9CR21 Q9CZ13 Q9CQZ6 Q3UIU2 P19536 Q9CPP6 Q62425 Q9DCS9 P99028 Q9D6J6 Q9CQ91 Q9DB77 Q9Z1P6 Q8BK30 Q99LY9 Q9CQA3 Q9D855 Q9D6J5 Q9CQ69 Q8K2B3 Q8K3J1 Q91VD9 Q9D0M3 Q9ERS2 Q9CR68 Q9CQC7 Q91WD5 Q7TMF3 O09111 P52503 Q9DC69 Q9DCT2
	mitochondrial protein complex	10	GO:0098798	62	117	374	5700	8.08	2.10598e-42	41.68	Q99LC3 Q78IK2 Q9CQ54 Q9CXZ1 Q9CQ75 P12787 Q9CQH3 Q91YT0 Q9CQJ8 Q9CZB0 Q9DCJ5 P00405 Q9DC70 Q9CQZ5 P56382 P17665 Q9D8B4 Q9CR21 Q9CZ13 Q9CQZ6 Q9DCW4 Q3UIU2 P19536 Q9CPP6 Q62425 Q9DCS9 Q6P3A8 P99028 Q9DCX2 Q9DB20 Q9D6J6 Q9CQ91 Q9CPQ8 Q9DB77 Q9Z1P6 Q8BK30 Q99LY9 Q9CQA3 Q9D855 Q9D6J5 Q9CQ69 P97450 Q8K3J1 Q8K2B3 Q91VD9 P50136 Q06185 Q9D0M3 Q9CQQ7 Q9ERS2 Q921G7 Q9CR68 Q9CQC7 Q91WD5 Q91VR2 Q99LC5 P56379 …
	respiratory chain complex	5	GO:0098803	47	62	374	5700	11.55	2.40701e-42	41.62	Q99LC3 Q9CQ54 Q9CXZ1 Q9CQ75 P12787 Q9CQH3 Q91YT0 Q9CQJ8 Q9CZB0 Q9DCJ5 P00405 Q9DC70 Q9CQZ5 P17665 Q9D8B4 Q9CR21 Q9CZ13 Q9CQZ6 Q3UIU2 P19536 Q9CPP6 Q62425 Q9DCS9 P99028 Q9D6J6 Q9CQ91 Q9DB77 Q9Z1P6 Q8BK30 Q99LY9 Q9CQA3 Q9D855 Q9D6J5 Q9CQ69 Q8K2B3 Q8K3J1 Q91VD9 Q9D0M3 Q9ERS2 Q9CR68 Q9CQC7 Q91WD5 Q7TMF3 O09111 P52503 Q9DC69 Q9DCT2
	inner mitochondrial membrane protein complex	13	GO:0098800	57	98	374	5700	8.86	7.09931e-42	41.15	Q99LC3 Q78IK2 Q9CQ54 Q9CXZ1 Q9CQ75 P12787 Q9CQH3 Q91YT0 Q9CQJ8 Q9CZB0 Q9DCJ5 P00405 Q9DC70 Q9CQZ5 P56382 P17665 Q9D8B4 Q9CR21 Q9CZ13 Q9CQZ6 Q3UIU2 P19536 Q9CPP6 Q62425 Q9DCS9 Q9DCX2 Q9DB20 P99028 Q9D6J6 Q9CQ91 Q9CPQ8 Q9DB77 Q9Z1P6 Q8BK30 Q99LY9 Q9CQA3 Q9D855 Q9D6J5 Q9CQ69 P97450 Q8K3J1 Q8K2B3 Q91VD9 Q06185 Q9D0M3 Q9CQQ7 Q9ERS2 Q9CR68 Q9CQC7 Q91WD5 Q91VR2 P56379 Q7TMF3 O09111 P52503 Q9DC69 Q9DCT2
	respiratory chain	4	GO:0070469	48	67	374	5700	10.92	2.34364e-41	40.63	Q99LC3 P48771 Q9CQ54 Q9CXZ1 Q9CQ75 P12787 Q9CQH3 Q91YT0 Q9CQJ8 Q9CZB0 Q9DCJ5 P00405 Q9DC70 Q9CQZ5 P17665 Q9D8B4 Q9CR21 Q9CZ13 Q9CQZ6 Q3UIU2 P19536 Q9CPP6 Q62425 Q9DCS9 P99028 Q9D6J6 Q9CQ91 Q9DB77 Q9Z1P6 Q8BK30 Q99LY9 Q9CQA3 Q9D855 Q9D6J5 Q9CQ69 Q8K2B3 Q8K3J1 Q91VD9 Q9D0M3 Q9ERS2 Q9CR68 Q9CQC7 Q91WD5 Q7TMF3 O09111 P52503 Q9DC69 Q9DCT2
Biological Process	single-organism metabolic process	3	GO:0044710	266	1567	369	5660	2.6	4.11606e-75	74.39	Q64374 Q9EP75 Q9CQ54 Q80Y14 Q91X52 Q60759 O88451 Q61425 P50544 Q9WVM8 Q9DC70 Q91WL5 Q8CHT0 P46656 O35490 P05202 O09173 Q9CPP6 Q62425 Q9DCS9 Q6P3A8 Q9D6J6 Q9DBG1 P22437 A2ASZ8 Q8BK30 Q9DBT9 P97450 P50136 P37040 Q283N4 Q99L13 P12790 Q921G7 Q91YI0 Q9ET01 Q9R257 Q9CQ62 Q9DBL7 Q91VA0 P12787 Q60991 P24549 P55264 Q9JLZ3 Q78JT3 Q8R0Y6 Q9QYY9 Q8BWN8 Q9DCJ5 Q8QZR1 Q60936 Q8VCW8 Q8VBT2 Q8K4H1 Q8BWQ1 Q9DB20 …
	small molecule metabolic process	4	GO:0044281	195	899	369	5660	3.33	1.87474e-65	64.73	Q8VCN5 Q64374 Q9EP75 Q9CQ54 Q9CRB3 P16015 Q9Z2A9 O35423 Q91X52 Q60759 O88451 Q9DCQ2 Q61425 P50544 Q9WVM8 P00405 Q91WL5 Q8CHT0 P46656 O35490 Q9CR21 P05202 Q64442 P03958 Q791V5 O09173 Q8BVI4 Q91W64 Q6P3A8 Q9QXE0 Q8R0V5 Q9D6J6 Q9JHI5 P22437 A2ASZ8 Q9DBT9 P97450 P35492 Q3UUI3 P50136 Q06185 P37040 Q8K1Z0 P61922 Q283N4 Q99L13 Q8BWM0 P12790 Q9QXX4 Q9D023 Q921G7 Q91YI0 P49429 Q3ULD5 Q91VR2 Q9CXF0 Q99MZ7 …
	oxidation-reduction process	4	GO:0055114	168	564	369	5660	4.57	6.1214e-57	56.21	Q9EP75 Q9CQ54 Q80Y14 Q91X52 Q60759 O88451 Q9DCQ2 Q61425 P50544 P00405 Q9DC70 Q9CQZ5 Q91WL5 Q91VS7 Q8CHT0 P46656 Q9DCM2 Q9CR21 P09671 Q64442 Q791V5 O09173 Q9CPP6 Q62425 Q8BVI4 Q91W64 Q9DCS9 Q6P3A8 P11588 Q9QXE0 Q8R0V5 Q9D6J6 P26150 Q9DBG1 Q9CQ91 Q9JHI5 P22437 A2ASZ8 Q8BK30 P08228 Q99LY9 Q9DBT9 Q8BW75 P50136 Q8K1Z0 P37040 Q99L13 Q8BWM0 P12790 Q9QXX4 Q921G7 P49429 Q91WD5 Q99MZ7 Q9ET01 Q9DCT2 Q64459 …
	organic acid metabolic process	5	GO:0006082	137	528	369	5660	3.98	5.5125e-41	40.26	Q8VCN5 Q64374 Q9EP75 Q9CRB3 Q9Z2A9 O35423 Q60759 Q61425 P50544 Q9WVM8 Q91WL5 Q8CHT0 O35490 Q9CR21 P05202 Q791V5 O09173 Q8BVI4 Q91W64 Q6P3A8 Q9QXE0 Q8R0V5 Q9JHI5 P22437 Q9DBT9 P35492 Q3UUI3 P50136 P37040 P61922 Q283N4 Q99L13 Q8BWM0 P12790 Q9D023 Q921G7 Q91YI0 P49429 Q3ULD5 Q9CXF0 Q99MZ7 Q9CQ62 Q91VA0 Q60991 P24549 Q9CZB0 Q9JLZ3 Q8BWN8 Q8R0Y6 Q8BMF4 Q8QZR1 Q8VCW8 Q8VBT2 Q8K4H1 Q8BWQ1 P24457 P28650 …
	oxoacid metabolic process	6	GO:0043436	133	517	369	5660	3.95	1.2092e-39	38.92	Q8VCN5 Q64374 Q9EP75 Q9Z2A9 O35423 Q60759 Q61425 P50544 Q9WVM8 Q91WL5 Q8CHT0 O35490 Q9CR21 P05202 Q791V5 O09173 Q8BVI4 Q91W64 Q6P3A8 Q9QXE0 Q8R0V5 Q9JHI5 P22437 Q9DBT9 P35492 Q3UUI3 P50136 P37040 P61922 Q99L13 Q8BWM0 P12790 Q9D023 Q921G7 Q91YI0 P49429 Q3ULD5 Q9CXF0 Q99MZ7 Q9CQ62 Q91VA0 Q60991 P24549 Q9CZB0 Q9JLZ3 Q8BWN8 Q8R0Y6 Q8BMF4 Q8QZR1 Q8VCW8 Q8VBT2 Q8K4H1 Q8BWQ1 P24457 P28650 Q99MR8 P97807 …
	carboxylic acid metabolic process	7	GO:0019752	130	502	369	5660	3.97	2.2895e-39	38.64	Q8VCN5 Q64374 Q9EP75 Q9Z2A9 O35423 Q60759 Q61425 P50544 Q9WVM8 Q91WL5 Q8CHT0 O35490 Q9CR21 P05202 Q791V5 O09173 Q8BVI4 Q91W64 Q6P3A8 Q9QXE0 Q8R0V5 Q9JHI5 P22437 Q9DBT9 P35492 Q3UUI3 P50136 P37040 P61922 Q99L13 Q8BWM0 P12790 Q9D023 Q921G7 Q91YI0 P49429 Q3ULD5 Q9CXF0 Q99MZ7 Q9CQ62 Q91VA0 Q60991 P24549 Q9CZB0 Q9JLZ3 Q8BWN8 Q8R0Y6 Q8BMF4 Q8QZR1 Q8VCW8 Q8VBT2 Q8K4H1 Q8BWQ1 P24457 P28650 Q99MR8 P97807 …
	carboxylic acid catabolic process	8	GO:0046395	56	141	369	5660	6.09	2.5475e-34	33.59	Q9CQ62 Q9EP75 Q91X83 O35423 P52430 Q60759 Q8VCX1 Q9JLZ3 Q8R0Y6 Q8BWN8 Q61425 P50544 Q9WVM8 Q8VC12 Q8QZR1 Q8CHT0 Q9D826 P11725 P05202 Q8VBT2 Q9DCW4 Q99K67 Q8K4H1 Q9DCU9 O35386 O09173 Q91WT9 Q8BVI4 Q571F8 Q6P3A8 Q9QXE0 Q8R0V5 Q9JHI5 Q99MR8 P05201 Q91WN4 Q61176 P50247 Q8VCZ9 P35492 Q8JZV9 Q99LB7 Q9WU79 P50136 Q99L13 Q8BWF0 Q921G7 Q8BWT1 P49429 P16331 Q3ULD5 Q99LC5 Q9CXF0 Q9D7B6 Q9EQ20 O88986
	organic acid catabolic process	6	GO:0016054	56	141	369	5660	6.09	2.5475e-34	33.59	Q9CQ62 Q9EP75 Q91X83 O35423 P52430 Q60759 Q8VCX1 Q9JLZ3 Q8R0Y6 Q8BWN8 Q61425 P50544 Q9WVM8 Q8VC12 Q8QZR1 Q8CHT0 Q9D826 P11725 P05202 Q8VBT2 Q9DCW4 Q99K67 Q8K4H1 Q9DCU9 O35386 O09173 Q91WT9 Q8BVI4 Q571F8 Q6P3A8 Q9QXE0 Q8R0V5 Q9JHI5 Q99MR8 P05201 Q91WN4 Q61176 P50247 Q8VCZ9 P35492 Q8JZV9 Q99LB7 Q9WU79 P50136 Q99L13 Q8BWF0 Q921G7 Q8BWT1 P49429 P16331 Q3ULD5 Q99LC5 Q9CXF0 Q9D7B6 Q9EQ20 O88986
	cellular respiration	6	GO:0045333	42	94	369	5660	6.85	2.4007e-30	29.62	Q8CIM3 Q99LC3 Q9CQ54 Q9CXZ1 P12787 Q9CQJ8 Q9CZB0 P11589 P00405 Q8BMF4 P17665 Q9CZ13 P09671 P14152 Q791V5 P19536 Q9CPP6 P11588 P99028 Q9Z2I9 Q9D6J6 A2ASZ8 P04939 Q9Z1P6 P97807 Q9CQA3 Q9D6J5 Q9CQ69 Q9D855 Q8K2B3 Q91VD9 Q8K1Z0 P00186 Q9D0M3 A2ATU0 Q9QXX4 Q8BWF0 Q921G7 P54071 P52503 Q8R104 Q9DCT2
	cellular amino acid catabolic process	9	GO:0009063	40	73	369	5660	8.4	7.23523e-28	27.14	Q91X83 O35423 Q9JLZ3 Q9WVM8 Q8VC12 Q8QZR1 Q8CHT0 Q9D826 P11725 P05202 Q8VBT2 Q99K67 Q8K4H1 Q9DCU9 O09173 Q91WT9 Q8BVI4 Q571F8 Q6P3A8 Q8R0V5 Q9JHI5 P05201 Q91WN4 Q99MR8 Q61176 P50247 Q8VCZ9 P35492 Q9WU79 Q99LB7 P50136 Q99L13 Q8BWF0 P49429 P16331 Q3ULD5 Q9CXF0 Q9D7B6 Q9EQ20 O88986
	alpha-amino acid catabolic process	10	GO:1901606	37	68	369	5660	8.35	1.34573e-25	24.87	Q91X83 O35423 Q9JLZ3 Q9WVM8 Q8VC12 Q8QZR1 Q8CHT0 Q9D826 P11725 P05202 Q8VBT2 Q99K67 Q8K4H1 Q9DCU9 O09173 Q91WT9 Q8BVI4 Q571F8 Q8R0V5 Q9JHI5 P05201 Q91WN4 Q99MR8 Q61176 P50247 Q8VCZ9 P35492 Q9WU79 Q99LB7 Q99L13 P49429 P16331 Q3ULD5 Q9CXF0 Q9D7B6 Q9EQ20 O88986
	electron transport chain	5	GO:0022900	29	54	369	5660	8.24	8.52884e-20	19.07	P99028 Q8CIM3 Q9D6J6 Q99LC3 Q9CQ54 Q9CXZ1 P12787 Q9Z1P6 Q9CQJ8 Q9CQA3 Q9D855 Q9CQ69 Q9D6J5 Q8K2B3 Q91VD9 Q8K1Z0 P00405 Q9D0M3 Q9QXX4 P17665 Q8BWF0 Q921G7 Q9CZ13 P09671 Q9CQZ6 Q791V5 P52503 P19536 Q9CPP6
	organonitrogen compound metabolic process	4	GO:1901564	145	898	369	5660	2.48	3.9571e-19	18.4	Q8VCN5 Q9CQ54 Q9CRB3 Q9Z2A9 O35423 Q91X52 Q60759 Q9DCQ2 Q9WVM8 P00405 Q91VS7 Q8CHT0 O35490 Q9DCM2 P09671 P05202 P03958 Q791V5 O09173 Q8BVI4 Q6P3A8 Q8R0V5 Q9D6J6 Q9JHI5 A2ASZ8 P08228 Q9DBT9 P97450 P35492 P50136 Q8K1Z0 P37040 Q06185 P61922 Q283N4 Q99L13 Q9QXX4 Q9D023 Q91YI0 P49429 Q3ULD5 Q91VR2 Q9CXF0 Q91VF2 Q9R257 Q9DBL7 P12787 Q9CQJ8 Q9JLZ3 Q78JT3 P55264 Q8R0Y6 Q3UZZ6 Q8QZR1 Q8BMF4 Q8VBT2 Q8K4H1 …
	respiratory electron transport chain	7	GO:0022904	27	51	369	5660	8.12	3.24196e-18	17.49	P99028 Q8CIM3 Q9D6J6 Q99LC3 Q9CQ54 P12787 Q9Z1P6 Q9CQJ8 Q9CQA3 Q9D855 Q9CQ69 Q9D6J5 Q8K2B3 Q91VD9 Q8K1Z0 P00405 Q9D0M3 P17665 Q9QXX4 Q8BWF0 Q921G7 Q9CZ13 P09671 Q791V5 P52503 P19536 Q9CPP6
Up-regulated
KEGG pathway	Mapping	Background	All Mapping	All Background	Fold enrichment	Fisher's exact test p value	-log10(p value)	Related proteins
mmu04141 Protein processing in endoplasmic reticulum	25	120	228	2911	2.66	9.92459e-06	5	Q99J56 P09103 Q9JKR6 Q8BMK4 Q6P5E4 P57759 Q3TDQ1 Q91W90 Q99PL5 P14211 P56695 Q07813 P08113 P20029 O08795 P27773 Q8R180 Q61712 Q9EPK6 Q62186 Q922R8 Q91YW3 Q99KV1 P08003 Q9DC23
mmu03010 Ribosome	24	115	228	2911	2.66	1.53958e-05	4.81	P61358 P47963 P47911 Q9D7S7 Q9D8E6 Q9CPR4 P14148 Q8BP67 P84099 P35980 Q6ZWV7 P62754 P19253 P41105 P61255 P12970 P47915 Q6ZWN5 Q9D1R9 P62301 Q9CR57 Q9CZM2 P62717 P83882
mmu04610 Complement and coagulation cascades	12	51	228	2911	3	0.00147689	2.83	E9PV24 P06684 Q8K0E8 Q61247 P20918 Q61129 Q91Y47 Q8VCM7 P08607 Q06890 P19221 P22599
mmu00480 Glutathione metabolism	10	38	228	2911	3.36	0.00199783	2.7	Q9DCD0 Q9CQU0 P51855 P24472 Q9D7X8 Q00612 P97494 P19639 P10649 P97449
mmu00900 Terpenoid backbone biosynthesis	6	14	228	2911	5.47	0.0030785	2.51	Q9D1G2 P58044 Q9R008 Q920E5 Q8JZK9 Q99JF5
mmu00100 Steroid biosynthesis	6	14	228	2911	5.47	0.0030785	2.51	O88736 Q8K0C4 O88455 Q8BLN5 P52019 Q9R1J0
mmu00520 Amino sugar and nucleotide sugar metabolism	8	38	228	2911	2.69	0.0250184	1.6	Q8R059 Q9DB73 O70475 Q3TW96 P47856 O08528 Q9CYR6 Q91W97
mmu00052 Galactose metabolism	6	24	228	2911	3.19	0.0344353	1.46	Q8R059 P45377 O08528 P45376 Q91W97 P21300
mmu00051 Fructose and mannose metabolism	6	25	228	2911	3.06	0.0404042	1.39	P45377 O08528 P05063 P45376 Q91W97 P21300
Down-regulated
KEGG pathway	Mapping	Background	All Mapping	All Background	Fold enrichment	Fisher's exact test p value	-log10(p value)	Related proteins
mmu01100 Metabolic pathways	198	766	270	2911	2.79	7.63017e-65	64.12	Q8VCN5 Q64374 Q9EP75 Q9CQ54 Q9CRB3 Q9Z2A9 O35423 Q91X52 Q60759 Q61425 P50544 Q9WVM8 P00405 Q9DC70 Q91WL5 Q9CQZ5 Q8CHT0 O35490 Q9CR21 Q64176 P05202 Q64442 O09173 P03958 Q8BVI4 Q91W64 Q62425 Q9CPP6 Q6P3A8 Q9DCS9 Q8R0V5 Q9D6J6 Q9DBG1 Q9CPY7 P22437 Q9JHI5 Q9CQ91 Q8BK30 P56391 Q8BWU8 Q9DBT9 Q99LY9 P35492 P97450 Q8BW75 P50136 Q06185 Q8BWM0 P61922 Q99L13 Q283N4 P12790 Q91YI0 P49429 Q3ULD5 Q91WD5 Q9CXF0 …
mmu00190 Oxidative phosphorylation	59	98	270	2911	6.49	5.60902e-37	36.25	Q99LC3 P48771 Q9CQ54 Q9CXZ1 P12787 Q9CQH3 Q9CQ75 Q91YT0 Q9CQJ8 Q9CZB0 Q9DCJ5 P00405 Q9DC70 P17665 P56382 Q9CQZ5 Q9CR21 Q9D8B4 Q9CZ13 Q9CQZ6 Q9CPQ1 Q3UIU2 Q9D7I5 P19536 Q62425 Q9CPP6 Q9DCS9 Q9DB20 Q9DCX2 P99028 Q9D6J6 Q9CPQ8 Q9CQ91 Q9DB77 Q8BK30 Q9Z1P6 P56391 Q99LY9 Q9CQA3 Q9CQ69 Q9D855 Q9D6J5 P97450 Q8K2B3 Q8K3J1 Q91VD9 Q06185 Q9D0M3 Q9CQQ7 Q9ERS2 Q9CR68 Q9CQC7 Q91WD5 Q91VR2 Q7TMF3 P52503 O09111 …
mmu05012 Parkinson disease	56	100	270	2911	6.04	1.10297e-32	31.96	Q99LC3 P48771 Q9CQ54 Q9CXZ1 P12787 Q9CQH3 Q9CQ75 Q91YT0 Q9CQJ8 Q9CZB0 Q9DCJ5 P00405 Q9DC70 P17665 P56382 Q9CQZ5 Q9CR21 Q9D8B4 Q9CZ13 Q9CQZ6 Q9CPQ1 Q3UIU2 P19536 Q62425 Q9CPP6 Q9DCS9 Q9DB20 Q9DCX2 P99028 Q9D6J6 Q9CQ91 Q9DB77 Q8BK30 Q9Z1P6 P56391 Q99LY9 Q9CQA3 Q9CQ69 Q9D855 Q9D6J5 P97450 Q8K2B3 Q8K3J1 Q91VD9 Q9D0M3 Q9CQQ7 Q9ERS2 Q9CR68 Q9CQC7 Q91WD5 Q91VR2 Q7TMF3 P52503 O09111 Q9DC69 Q9DCT2
mmu04932 Non-alcoholic fatty liver disease (NAFLD)	51	98	270	2911	5.61	1.30749e-27	26.88	Q99LC3 P48771 Q9CQ54 Q9CXZ1 P12787 Q9CQH3 Q9CQ75 Q91YT0 Q9CQJ8 Q9CZB0 Q9DCJ5 P00405 Q9DC70 P17665 Q9CQZ5 Q9CR21 Q9D8B4 Q9CZ13 Q9CQZ6 Q9CPQ1 Q3UIU2 P19536 Q62425 Q9CPP6 Q9DCS9 Q05421 P99028 Q9D6J6 Q9CQ91 Q9DB77 Q8BK30 Q9Z1P6 P56391 Q99LY9 Q9CQA3 Q9CQ69 Q9D855 Q9D6J5 Q8K2B3 Q8K3J1 Q91VD9 Q9D0M3 Q9ERS2 Q9CR68 Q9CQC7 Q91WD5 Q7TMF3 P52503 O09111 Q9DC69 Q9DCT2
mmu05016 Huntington disease	59	127	270	2911	5.01	5.0604e-13	12.3	Q99LC3 P48771 Q9CQ54 Q9CXZ1 P12787 Q9CQH3 Q9CQ75 Q91YT0 Q9CQJ8 Q9CZB0 Q9DCJ5 P00405 Q9DC70 P17665 P56382 Q9CQZ5 Q9CR21 Q9D8B4 P09671 Q9CZ13 Q9CQZ6 Q9CPQ1 Q3UIU2 P19536 Q62425 Q9CPP6 Q9DCS9 Q9DB20 Q9DCX2 P99028 P11352 Q9D6J6 Q9CQ91 Q9DB77 Q8BK30 Q9Z1P6 P56391 P08228 Q99LY9 Q9CQA3 Q9CQ69 Q9D855 Q9D6J5 P97450 Q8K2B3 Q8K3J1 Q91VD9 Q9D0M3 Q9CQQ7 Q9ERS2 Q9CR68 Q9CQC7 Q91WD5 Q91VR2 Q7TMF3 P52503 O09111 …
mmu05010 Alzheimer disease	57	118	270	2911	5.21	6.7446e-13	12.17	Q99LC3 P48771 Q9CQ54 Q9CXZ1 P12787 Q9CQH3 Q9CQ75 Q91YT0 Q9CQJ8 Q9CZB0 Q9DCJ5 P00405 Q9DC70 P17665 P56382 Q9CQZ5 Q9CR21 Q9D8B4 Q9CZ13 Q9CQZ6 Q9CPQ1 Q3UIU2 P19536 Q62425 Q9CPP6 Q9DCS9 Q9DB20 Q9DCX2 P99028 Q9D6J6 Q9CQ91 Q9DB77 Q8BK30 Q9Z1P6 P56391 Q99LY9 Q9CQA3 Q9CQ69 Q9D855 Q9D6J5 P97450 Q8K2B3 Q8K3J1 Q91VD9 Q9D0M3 Q9CQQ7 Q9ERS2 Q9CR68 Q9CQC7 Q91WD5 Q91VR2 O08756 Q7TMF3 P52503 O09111 Q9DC69 Q9DCT2
mmu00280 Valine, leucine and isoleucine degradation	19	45	270	2911	4.55	2.40473e-08	7.62	Q9DBF1 Q9JHI5 Q99MR8 Q91ZA3 P16332 Q9DBL1 Q9JLZ3 Q61425 P50136 Q99L13 P61922 Q8BWT1 Q99MN9 Q3ULD5 O08756 P54869 Q9D7B6 Q6P3A8 Q9EQ20
mmu00360 Phenylalanine metabolism	10	14	270	2911	7.7	5.71681e-07	6.24	Q8QZR1 Q5FW57 P05201 Q9DCY0 P49429 O88533 P16331 P05202 Q91XE0 Q8BW75
mmu00140 Steroid hormone biosynthesis	17	44	270	2911	4.17	7.04808e-07	6.15	Q05421 Q64459 P24457 P11714 Q61694 O09158 Q60991 O88587 P56657 Q8VCX1 Q6XVG2 Q64458 P00186 P12790 Q62452 Q91W64 Q8BWQ1
mmu04260 Cardiac muscle contraction	14	30	270	2911	5.03	7.67815e-07	6.11	P99028 Q9D0M3 P00405 P48771 P17665 Q9DB77 P12787 Q9CZ13 Q9CR68 P56391 Q9CPQ1 Q9D855 Q9CQ69 P19536
mmu00350 Tyrosine metabolism	11	20	270	2911	5.93	3.09072e-06	5.51	Q8QZR1 P05201 P28474 P49429 O88533 P05202 Q8R0F8 O88587 O09173 Q9QYY9 Q8BW75
mmu00590 Arachidonic acid metabolism	14	34	270	2911	4.44	4.23009e-06	5.37	Q05421 P11352 Q8BWM0 P22437 Q9EP75 Q91WL5 P12790 Q9Z2A9 P34914 P56657 Q6XVG2 Q91W64 Q64458 O54749
mmu00380 Tryptophan metabolism	13	31	270	2911	4.52	8.6507e-06	5.06	Q8R0V5 Q9DBF1 Q9WVM8 P00186 Q91WN4 O88533 Q9CXF0 P40936 Q8K4H1 Q60759 Q78JT3 Q8BW75 Q61425
mmu00330 Arginine and proline metabolism	12	28	270	2911	4.62	1.7649e-05	4.75	Q9CXA2 A2AS89 Q9DBF1 Q9CPY7 Q8CHT0 P05201 Q61176 P05202 Q8VCZ9 Q9DCU9 Q8BW75 Q9WU79
mmu00830 Retinol metabolism	15	44	270	2911	3.68	2.13707e-05	4.67	Q64459 P00186 Q91WL5 P12790 O35945 O09158 P28474 Q62452 P56657 P24549 Q6XVG2 Q9QYY9 Q91W64 Q64458 Q8BWQ1
mmu00250 Alanine, aspartate and glutamate metabolism	11	24	270	2911	4.94	2.34311e-05	4.63	P61922 Q8BWF0 Q8CHT0 P28650 P05201 Q8C196 Q91YI0 P05202 O35423 Q571F8 P16460
mmu00270 Cysteine and methionine metabolism	12	33	270	2911	3.92	0.000104292	3.98	Q8VCN5 Q99J99 Q8QZR1 Q91X83 O35490 P05201 P50247 P05202 P14152 Q8VBT2 Q91WT9 P52196
mmu00260 Glycine, serine and threonine metabolism	12	33	270	2911	3.92	0.000104292	3.98	Q8VCN5 Q9DBF1 Q9QXF8 Q9D826 O35490 O35423 Q9DBT9 Q8VBT2 Q91WT9 Q8BW75 Q99LB7 O88986
mmu00591 Linoleic acid metabolism	9	19	270	2911	5.11	0.000146712	3.83	Q05421 Q64459 P00186 O09158 P56657 Q6XVG2 Q91W64 Q64458 O54749
mmu01230 Biosynthesis of amino acids	16	58	270	2911	2.97	0.000159558	3.8	Q8VCN5 Q9DBF1 Q91X83 P05201 Q61176 Q9WVM8 Q8QZR1 P11725 P54071 Q91YI0 Q8C196 P05202 P16331 Q8VBT2 Q91WT9 P16460
mmu05204 Chemical carcinogenesis	15	54	270	2911	2.99	0.000257323	3.59	Q05421 Q64459 P00186 Q91VS7 P12790 Q9DCM2 O09158 P28474 Q62452 P56657 Q6XVG2 Q9QYY9 Q91W64 Q64458 Q8BWQ1
mmu00220 Arginine biosynthesis	8	16	270	2911	5.39	0.000293372	3.53	P05201 P11725 Q8C196 Q91YI0 P05202 Q61176 Q571F8 P16460
mmu01200 Carbon metabolism	21	97	270	2911	2.33	0.000391744	3.41	Q9Z2I9 Q64374 P05201 P28474 Q91ZA3 P97807 O35423 P16332 Q9CQA3 Q9CZB0 Q8K2B3 Q8BMF4 P54071 Q8C196 Q9QXD6 P05202 Q99MN9 P14152 Q8VBT2 P52792 Q9EQ20
mmu00640 Propanoate metabolism	10	28	270	2911	3.85	0.000613533	3.21	P50136 Q9Z2I9 P61922 Q99J39 Q91ZA3 Q99MN9 P16332 Q14DH7 Q9EQ20 Q6P3A8
mmu04146 Peroxisome	17	72	270	2911	2.55	0.000633958	3.2	Q99J39 Q6P6M5 O35423 P08228 Q91X34 P41216 Q9DCM2 P54071 Q9D826 P09671 P42925 P32020 P34914 O35386 Q99P30 Q99MZ7 Q9QXE0

## Sheet: MT vs MW
Table S3-3. Bioinformatic elaboration for functional GO term and KEGG pathway enrichment via DAVID analysis.（MT/MW）
Up-regulated
GO Terms Level 1	GO Terms Description	GO Terms Level	GO Terms ID	Mapping	Background	All Mapping	All Background	Fold Enrichment	Fisher' exact test P value	-log10(p value)	Related Protein
Cellular Component	extracellular space	4	GO:0005615	143	477	522	5700	3.27	6.0336e-32	31.22	P08905 P01027 P47876 P48036 P63028 Q61554 P12246 Q9EPK6 Q9R098 Q60590 Q8R2Y2 Q91X72 P20918 Q03311 P05367 Q8CG14 P25085 P16110 O55042 Q61247 Q62351 Q8VCM7 P51437 P33622 P07758 P41317 Q9CYA0 Q91VU0 P10493 P21614 Q8K0E8 P14211 P31532 Q61129 P02463 P47879 Q9QXC1 P26040 Q07797 P01887 P47877 Q61703 Q64191 P97290 Q924C6 P31725 Q9JM99 Q91WP6 O08807 Q99JG3 Q07113 A2ASQ1 P10810 Q91XA2 Q60854 A6X935 Q62395 …
	endoplasmic reticulum lumen	10	GO:0005788	34	58	522	5700	6.4	3.94144e-20	19.4	O35887 P24369 P29788 Q8R0F3 Q91W90 P14211 Q8K297 P08113 P27773 Q9ERR7 Q61712 Q9D1Q6 Q9EPK6 Q922R8 Q8CFX1 Q03311 P08003 Q9DC23 Q9DBS1 Q9CQU0 P55302 P09103 Q9JKR6 Q6P5E4 Q9ESP1 P57759 Q9QYI6 Q80W65 P20029 Q8BYB9 Q8BP92 Q91YW3 Q99KV1 P19324
	blood microparticle	5	GO:0072562	39	84	522	5700	5.07	1.8746e-19	18.73	P07724 P29788 P01027 O89020 P48036 P21614 Q8K0E8 P54116 Q06890 P08607 Q921I1 P12246 E9PV24 Q07797 Q61703 P97290 Q91X72 Q03311 P20918 Q61147 Q8CG14 Q61646 Q07456 P06909 Q91WP6 Q61247 P29699 P11276 Q9ESB3 Q8VCM7 Q62351 Q03734 A6X935 P09813 P04186 Q00623 P08226 P01029 P19221
	endoplasmic reticulum	8	GO:0005783	139	750	522	5700	2.02	3.4076e-12	11.47	Q8R0F3 P21981 Q9QYC7 P08113 Q9D3B1 Q9D1Q6 Q9EPK6 Q9CY50 Q9DCF9 Q9R098 Q03311 O88455 Q64337 P97363 Q9CQU0 Q8C172 Q3TDQ1 O55042 Q9Z0F4 Q8R0X7 Q8BLN5 Q8BYB9 Q9CQY5 Q9CYN2 Q6PD26 P07758 Q8BK48 Q9R0E1 Q99J27 Q9CYA0 P24369 P11928 P14211 P15392 Q8K297 O70503 Q8VHI3 Q9D958 Q9ERR7 Q61712 Q9QUJ7 Q9ERE7 Q9DAU1 Q922R8 Q91ZN5 P20444 Q64191 Q922Q8 Q9D662 Q62393 Q6P5E4 Q8BHN3 O08807 O08601 Q9D8V0 P08226 P36371 …
	extracellular matrix	4	GO:0031012	48	187	522	5700	2.8	4.80108e-11	10.32	P08122 P39061 P29788 Q8BMK4 P21981 P10493 P14211 Q8VDD5 Q9WUA3 O70503 Q01339 P02463 Q06890 P08113 Q61554 P12246 Q80X19 Q07797 O88322 P02469 Q61581 P31725 P09103 P20152 Q3V1T4 P07356 Q9JJ00 Q60605 Q8BHN3 P16110 P16045 A2ASQ1 P29699 P21570 P11276 Q8BTM8 P02468 P20029 P61750 Q9WVH9 P48678 P52480 P18760 Q62395 Q60847 P35441 P08226 Q08879
	endoplasmic reticulum part	9	GO:0044432	99	510	522	5700	2.12	1.1575e-10	9.94	O35887 Q8R0F3 Q60870 Q9QYC7 P08113 Q9JKJ9 P27773 Q9D3B1 Q9D1Q6 Q9EPK6 Q9CY50 Q9DCF9 Q9R1J0 Q99P72 P01898 Q8K0C4 Q8VD31 Q03311 P08003 O88455 P97363 Q9DBS1 Q9CQU0 Q9QYF1 P09103 P55302 Q8C172 P35821 Q3TDQ1 Q99PL5 Q9WTN3 Q80W65 P56695 Q8R0X7 Q8BLN5 Q8BYB9 P20029 Q9CQY5 Q9CYN2 Q8K2I3 O70152 Q9QZ85 Q6PD26 Q9R0E1 Q9QZN4 Q99J27 P24369 Q8R1V4 P29788 Q8BMK4 P49817 P52019 Q91W90 P14211 P15392 Q8K297 O70503 …
	cell surface	4	GO:0009986	53	233	522	5700	2.48	4.81218e-10	9.32	P97429 Q8BMK4 P48036 Q9R100 O35874 Q8K0E8 P14211 P14438 Q8VDD5 Q01339 Q06890 Q921I1 P06800 P27773 P10107 Q9D1Q6 P27512 E9PV24 Q8BXZ1 P01887 G5E8K5 Q8R2Y2 P01898 P20918 P08003 P97449 P14483 P09803 Q61490 P09103 P55302 Q07456 P57759 Q9Z0U1 P07356 P15508 P16110 Q80W65 P16045 P10852 Q07113 Q61247 A2ASQ1 Q62351 P10810 Q8VCM7 P20029 P35459 P21107 P11835 P35441 Q00623 Q9D8V0
	endoplasmic reticulum chaperone complex	10	GO:0034663	10	11	522	5700	9.93	1.94217e-08	7.71	P24369 Q99KV1 P09103 Q9JKR6 Q9ESP1 P08003 P08113 Q922R8 Q9DC23 P20029
Molecular Function	enzyme inhibitor activity	4	GO:0004857	42	129	512	5680	3.61	9.0061e-14	13.05	P28666 P31324 Q61838 P01027 O35639 P51125 Q7TMF5 O08692 P10107 Q9QXC1 Q61704 P06684 Q61703 P97290 Q05020 Q62426 P22599 P63168 Q07456 P07356 Q91WP6 Q62468 O55042 P70202 Q61247 A2ASQ1 Q9Z0F4 P29699 Q9ESB3 P70677 Q8R121 Q60854 Q03734 A6X935 Q91YW3 P09813 P33622 P07758 P19324 P34928 Q00623 P01029
	peptidase regulator activity	4	GO:0061134	32	82	512	5680	4.33	5.12368e-13	12.29	P28666 Q61838 P01027 P49817 P51125 Q7TMF5 O08692 Q9QXC1 Q61704 P06684 Q61703 P97821 P97290 Q62426 P22599 Q07456 Q91WP6 O55042 Q62468 Q61247 P29699 P70202 P11276 Q9ESB3 Q8R121 Q60854 Q03734 A6X935 P07758 P19324 P01029 Q08879
	calcium ion binding	6	GO:0005509	54	191	512	5680	3.14	5.3868e-13	12.27	O35887 Q7TPR4 P97429 Q9EQP2 P48036 P21981 P10493 Q9R100 O35639 P14211 P27005 P63028 O88947 Q61554 O08795 P12246 P10107 A3KGB4 P14069 P62748 O88322 P05977 P31725 P09803 Q8CG14 Q62393 P07356 Q9JJ00 Q60605 Q62468 O55042 Q99LS3 Q99JG3 Q9QUG9 A2ASQ1 Q9Z0F4 Q99P27 Q8BP92 Q4KWH5 Q9WVH9 A6X935 O55143 P81117 P35441 Q80YC5 P41317 P08207 Q3THE2 Q61112 P50543 Q9CYA0 Q3V0K9 Q08879 P19221
	endopeptidase inhibitor activity	6	GO:0004866	28	61	512	5680	5.09	5.58997e-13	12.25	P28666 Q61838 P01027 Q07456 Q91WP6 Q62468 O55042 P70202 P29699 Q61247 Q9ESB3 P51125 Q7TMF5 O08692 Q9QXC1 Q8R121 Q60854 Q03734 Q61704 A6X935 P06684 P07758 Q61703 P97290 P19324 P01029 Q62426 P22599
	peptidase inhibitor activity	5	GO:0030414	28	62	512	5680	5.01	6.56919e-13	12.18	P28666 Q61838 P01027 Q07456 Q91WP6 Q62468 O55042 P70202 P29699 Q61247 Q9ESB3 P51125 Q7TMF5 O08692 Q9QXC1 Q8R121 Q60854 Q03734 Q61704 A6X935 P06684 P07758 Q61703 P97290 P19324 P01029 Q62426 P22599
	endopeptidase regulator activity	5	GO:0061135	28	67	512	5680	4.64	4.25393e-12	11.37	P28666 Q61838 P01027 Q07456 Q91WP6 Q62468 O55042 P70202 P29699 Q61247 Q9ESB3 P51125 Q7TMF5 O08692 Q9QXC1 Q8R121 Q60854 Q03734 Q61704 A6X935 P06684 P07758 Q61703 P97290 P19324 P01029 Q62426 P22599
	serine-type endopeptidase inhibitor activity	7	GO:0004867	17	34	512	5680	5.55	6.99021e-09	8.16	P28666 Q61838 Q07456 Q91WP6 Q61247 Q9ESB3 Q7TMF5 Q8R121 Q60854 Q61704 Q03734 A6X935 P07758 Q61703 P19324 P97290 P22599
	glycoprotein binding	4	GO:0001948	20	50	512	5680	4.44	2.07764e-08	7.68	P09803 P20152 P06909 P10493 P14211 P16045 A2ASQ1 Q07113 Q9ESB3 Q01339 Q62351 Q8BTM8 P20029 P06800 Q64726 P01887 P11835 P07758 Q9QZN4 P22599
Biological Process	acute inflammatory response	6	GO:0002526	19	33	515	5660	6.33	3.77901e-11	10.42	P05367 P25085 Q61646 P07361 Q9JJ00 Q91WP6 P27005 P31532 P29699 Q61247 P11276 A6X935 P09813 Q9Z0K8 P07758 Q60590 Q80YC5 P19221 P22599
	negative regulation of endopeptidase activity	11	GO:0010951	31	89	515	5660	3.83	6.6454e-11	10.18	P28666 Q61838 P29788 P01027 Q07456 Q91WP6 Q62468 O55042 P70202 P29699 Q61247 Q9ESB3 P51125 Q7TMF5 O08692 Q9QXC1 Q8R121 Q60854 Q03734 Q61704 A6X935 Q9D1L9 P06684 P07758 Q61703 P35441 P97290 P19324 P01029 Q62426 P22599
	defense response	4	GO:0006952	66	315	515	5660	2.3	7.24867e-11	10.14	P08905 P01027 P07361 Q03963 P27005 P42225 P08607 P12246 O08692 P06684 Q60590 Q9Z0K8 P14483 P22599 P30681 P11672 P05367 Q8CG14 P25085 Q61646 Q9JJ00 P16110 O55042 Q64339 P25799 P70202 P29699 Q61247 P21570 P11276 Q8VCM7 P51437 Q9QZ85 Q61411 P07758 O89053 P41317 P11928 O35639 Q8K0E8 P31532 Q61129 P06800 P47879 Q9R233 P10107 P27512 E9PV24 Q9DAU1 P01887 Q922Q9 P97290 P31725 Q64282 P06909 Q91WP6 Q9ESB3 …
	negative regulation of molecular function	4	GO:0044092	73	370	515	5660	2.17	1.11228e-10	9.95	P28666 Q61838 P01027 Q9JIW9 P51125 Q64669 Q7TMF5 Q63844 P12246 O08692 Q61704 Q9WUM4 P06684 G5E8K5 P22599 Q62426 P55302 O88792 Q61646 P35821 Q9JJ00 Q80W65 Q62468 O55042 P56695 P25799 P70202 P29699 Q9Z0F4 Q61247 P04117 Q8BTM8 P70677 Q61411 P33622 Q91XC8 P07758 P34928 Q00623 P31324 P29788 P97429 P49817 O35639 P06800 P10107 Q9QXC1 P01887 Q9D1L9 Q61703 P97290 P20444 Q05020 Q921M4 P63168 Q07456 P07356 …
	negative regulation of catalytic activity	5	GO:0043086	60	277	515	5660	2.38	1.62825e-10	9.79	P28666 P31324 Q61838 P29788 P01027 P49817 O35639 P51125 Q64669 P06800 Q7TMF5 P12246 O08692 P10107 Q9QXC1 Q61704 Q9D1L9 Q9WUM4 P06684 Q61703 P20444 P97290 Q05020 P22599 Q62426 P63168 O88792 Q61646 Q07456 P35821 P07356 Q91WP6 Q62468 O55042 P25799 P70202 P29699 Q61247 A2ASQ1 Q9Z0F4 Q9ESB3 P04117 P70677 Q8R121 Q60854 F8VPU2 Q03734 A6X935 Q91YW3 Q9EQK5 P09813 Q61411 P33622 P07758 P35441 P34928 P19324 …
	negative regulation of peptidase activity	10	GO:0010466	31	92	515	5660	3.7	1.70333e-10	9.77	P28666 Q61838 P29788 P01027 Q07456 Q91WP6 Q62468 O55042 P70202 P29699 Q61247 Q9ESB3 P51125 Q7TMF5 O08692 Q9QXC1 Q8R121 Q60854 Q03734 Q61704 A6X935 Q9D1L9 P06684 P07758 Q61703 P35441 P97290 P19324 P01029 Q62426 P22599
	negative regulation of hydrolase activity	6	GO:0051346	41	156	515	5660	2.89	6.12308e-10	9.21	P28666 Q61838 P29788 P01027 P51125 Q7TMF5 P12246 O08692 P10107 Q9QXC1 Q61704 Q9D1L9 P06684 Q61703 P97290 Q62426 P22599 O88792 Q07456 Q91WP6 Q62468 O55042 P70202 Q61247 A2ASQ1 P29699 Q9ESB3 Q8R121 Q60854 F8VPU2 Q03734 A6X935 P09813 Q61411 P33622 P07758 P35441 P19324 P34928 Q00623 P01029
	steroid metabolic process	5	GO:0008202	35	121	515	5660	3.18	9.29106e-10	9.03	Q9D1G2 P58044 P52019 P21614 P68510 Q00612 O70503 E9Q414 Q9JKJ9 Q9DB73 Q8C142 Q71KU9 Q9R1J0 Q8K0C4 Q8K023 O88455 Q8JZK9 P49891 Q80W65 Q9WTN3 Q920E5 Q9R008 Q8R0X7 Q99JF5 Q8BLN5 Q8BMP6 O08601 P09813 P33622 P34928 P02772 Q00623 P08226 P13516 P27786
	negative regulation of proteolysis	9	GO:0045861	35	122	515	5660	3.15	1.18033e-09	8.93	P28666 Q61838 P29788 P01027 P08607 P51125 Q7TMF5 O08692 Q9QXC1 Q61704 Q9D1L9 P06684 Q61703 P97290 Q62426 P22599 P09803 Q07456 Q91WP6 O55042 Q62468 Q61247 P29699 P70202 Q9ESB3 O70493 Q8R121 Q60854 Q03734 A6X935 P07758 P35441 P19324 P01029 P19221
	acute-phase response	7	GO:0006953	15	24	515	5660	6.87	1.82715e-09	8.74	P05367 P25085 Q61646 P07361 Q9JJ00 A6X935 Q91WP6 Q60590 P07758 P31532 P29699 Q61247 P11276 P19221 P22599
	sterol metabolic process	6	GO:0016125	25	71	515	5660	3.87	5.30782e-09	8.28	Q9D1G2 P58044 P52019 Q00612 Q9WTN3 Q80W65 Q9R008 Q920E5 E9Q414 Q8BLN5 Q99JF5 Q9JKJ9 Q9DB73 O08601 Q8C142 Q71KU9 Q9R1J0 P09813 P33622 P34928 Q8K0C4 P08226 Q00623 O88455 Q8JZK9
	regulation of peptidase activity	8	GO:0052547	41	168	515	5660	2.68	6.40255e-09	8.19	P28666 Q61838 P29788 P01027 P49817 P27005 P42225 P51125 Q7TMF5 O08692 Q9QXC1 Q61704 Q9D1L9 P06684 Q61703 P97290 Q8R5J9 Q62426 P22599 P31725 P09803 Q07456 Q91WP6 Q62468 O55042 P70202 Q61247 P29699 Q07813 P11276 Q9ESB3 Q8R121 Q60854 Q03734 A6X935 P07758 Q91XC8 P35441 P19324 P01029 Q08879
	cholesterol metabolic process	7	GO:0008203	24	67	515	5660	3.94	7.93121e-09	8.1	Q9D1G2 P58044 P52019 Q00612 Q9WTN3 Q80W65 Q9R008 Q920E5 E9Q414 Q8BLN5 Q99JF5 Q9JKJ9 O08601 Q8C142 Q71KU9 Q9R1J0 P09813 P33622 P34928 Q8K0C4 P08226 Q00623 O88455 Q8JZK9
	regulation of body fluid levels	4	GO:0050878	36	137	515	5660	2.89	8.38156e-09	8.08	P49817 P48036 Q8K0E8 Q8VDD5 Q01339 O88947 P15532 E9PV24 Q922R8 P70429 P20444 P97290 P20918 P31725 P09803 P07356 P56695 Q61247 Q9QUG9 P97315 Q9ESB3 Q8VCM7 Q8BTM8 O08528 Q8R3G9 Q8R121 O88783 P35441 Q80YC5 P08226 Q3THE2 Q91Y47 P45376 P13516 Q08879 P19221
Down-regulated
GO Terms Level 1	GO Terms Description	GO Terms Level	GO Terms ID	Mapping	Background	All Mapping	All Background	Fold Enrichment	Fisher' exact test P value	-log10(p value)	Related Protein
Cellular Component	mitochondrion	8	GO:0005739	322	1124	512	5700	3.19	1.13159e-113	112.95	Q9CQ54 Q80Y14 P50171 Q9JI39 Q91WS0 Q60759 Q7TQD2 Q61425 Q8QZY2 P50544 Q9WVM8 P45952 Q9DC70 Q8CHT0 P46656 Q8BZ09 P05202 Q9CRB9 Q9CPP6 Q62425 Q9DCS9 Q6P3A8 Q78IK4 Q9D6J6 Q9DBG1 Q8BGH2 A2ASZ8 Q9CQN1 Q8BK30 Q8R4N0 Q8BWU8 Q9DBT9 Q3UNX5 P97450 Q9D7A8 Q9CXV1 P50136 Q8BGT5 P37040 Q99L13 P35486 Q921G7 Q9Z2Z6 Q8BH95 Q8BSE0 Q8VCH0 Q9DBM2 Q9CQ62 Q9DBL7 Q91VA0 P12787 Q8BVZ1 Q9Z2I0 Q9JLZ3 Q8R0Y6 Q9WVD5 Q8K0D5 …
	organelle inner membrane	9	GO:0019866	146	317	512	5700	5.13	3.7022e-59	58.43	P47740 Q9CQ54 Q61578 Q9WUM5 Q9JI39 P03899 Q60759 Q925I1 Q61425 P50544 P00405 Q9DC70 Q9CQZ5 Q91VS7 Q9DCM2 Q8BZ09 Q9CR21 P09671 Q9JHS4 P05202 Q791V5 Q9CRB9 Q9CPP6 Q62425 Q9DCS9 Q6P3A8 Q78IK4 Q9D6J6 P26150 Q9DBG1 Q9CQ91 Q8BGH2 A2ASZ8 Q9CQN1 Q8BK30 P56391 Q99LY9 P97450 Q8BW75 Q9CXV1 Q3UUI3 Q61941 Q8K1Z0 Q06185 Q9QXX4 Q921G7 Q9Z2Z6 P67778 P58281 Q91WD5 Q91VR2 Q9DCT2 P12787 Q9CQJ8 Q9Z2I0 Q9D3D9 Q9CZB0 …
	mitochondrial protein complex	10	GO:0098798	78	117	512	5700	7.42	1.2383e-53	52.91	Q9CQ54 Q8CAQ8 Q9CQ75 Q9CQH3 P03899 P00405 Q9DC70 Q9CQZ5 P56382 P17665 Q9D8B4 Q9CR21 Q9CZ13 Q9JHS4 Q9CQZ6 Q3UIU2 Q9CRB9 Q9CPP6 Q62425 Q9DCS9 Q6P3A8 Q78IK4 Q9DCX2 Q9D6J6 Q9CQ91 Q8BGH2 Q9DB77 Q8BK30 Q99LY9 Q9CQA3 Q9CQ69 Q9D6J5 P97450 Q8K2B3 Q9CXV1 P50136 Q06185 Q9CQQ7 Q921G7 Q9CR68 Q91WD5 Q91VR2 Q99LC5 P56379 P56480 Q7TMF3 P52503 Q9DC69 Q9DCT2 Q99LC3 Q78IK2 Q9CXZ1 P12787 Q91YT0 P43024 Q9CQJ8 Q9D3D9 …
	inner mitochondrial membrane protein complex	13	GO:0098800	70	98	512	5700	7.95	3.92337e-51	50.41	Q9CQ54 Q8CAQ8 Q9CQ75 Q9CQH3 P03899 P00405 Q9DC70 Q9CQZ5 P56382 P17665 Q9D8B4 Q9CR21 Q9CZ13 Q9CQZ6 Q3UIU2 Q9CRB9 Q9CPP6 Q62425 Q9DCS9 Q78IK4 Q9DCX2 Q9D6J6 Q9CQ91 Q9DB77 Q8BK30 Q99LY9 Q9CQA3 Q9CQ69 Q9D6J5 P97450 Q8K2B3 Q9CXV1 Q06185 Q9CQQ7 Q9CR68 Q91WD5 Q91VR2 P56379 P56480 Q7TMF3 P52503 Q9DC69 Q9DCT2 Q99LC3 Q78IK2 Q9CXZ1 P12787 Q91YT0 Q9CQJ8 P43024 Q9D3D9 Q9CZB0 Q9DCJ5 P19783 Q9DCZ4 P19536 Q9DB20 …
	mitochondrial membrane	11	GO:0031966	155	396	512	5700	4.36	6.6578e-51	50.18	P47740 Q9CQ54 Q61578 Q9WUM5 Q9JI39 P03899 Q91WS0 Q60759 Q925I1 Q61425 P50544 P00405 Q9DC70 Q9CQZ5 Q91VS7 Q9DCM2 Q8BZ09 Q9CR21 P09671 Q9JHS4 P05202 Q64442 Q791V5 Q9CRB9 Q9CPP6 Q62425 Q9DCS9 Q6P3A8 Q78IK4 Q9D6J6 P26150 Q9DBG1 Q9CQ91 Q8BGH2 Q9JHI5 A2ASZ8 Q9CQN1 Q8BK30 P56391 Q99LY9 P97450 Q8BW75 Q9CXV1 Q3UUI3 Q61941 Q8K1Z0 Q06185 Q9QXX4 Q921G7 Q9Z2Z6 P67778 P58281 Q91WD5 Q91VR2 Q9DCT2 P12787 Q9CQJ8 …
	mitochondrial envelope	10	GO:0005740	160	425	512	5700	4.19	1.41e-49	48.85	P47740 Q9CQ54 Q61578 Q9WUM5 P50171 Q9JI39 P03899 Q91WS0 Q60759 Q925I1 Q61425 P50544 P00405 Q9DC70 Q9CQZ5 Q91VS7 Q9DCM2 Q8BZ09 Q9CR21 P09671 Q9JHS4 P05202 Q64442 Q791V5 Q9CRB9 Q9CPP6 Q62425 Q9DCS9 Q6P3A8 Q78IK4 Q9D6J6 P26150 Q9DBG1 Q9CQ91 Q8BGH2 Q9JHI5 A2ASZ8 Q9CQN1 Q8BK30 P56391 P08228 Q99LY9 P97450 Q8BW75 Q9CXV1 Q3UUI3 Q61941 Q8K1Z0 Q06185 Q9QXX4 Q921G7 Q9Z2Z6 P67778 P58281 Q91WD5 Q91VR2 Q9DCT2 …
	mitochondrial respiratory chain	13	GO:0005746	53	64	512	5700	9.22	3.54748e-44	43.45	Q99LC3 P48771 Q9CQ54 Q9CXZ1 Q9CQ75 P12787 Q9CQH3 Q91YT0 P43024 Q9CQJ8 P03899 Q9CZB0 Q9DCJ5 P00405 Q9DC70 P19783 Q9CQZ5 P17665 Q9D8B4 Q9CR21 Q9CZ13 Q9CQZ6 Q3UIU2 P19536 Q9CPP6 Q62425 Q9DCS9 P99028 Q9D6J6 Q9CQ91 Q9DB77 Q9Z1P6 Q8BK30 Q8R1I1 Q99LY9 Q9CQA3 Q9D855 Q9D6J5 Q9CQ69 Q8K3J1 Q8K2B3 Q9CXV1 Q91VD9 Q9D0M3 Q9ERS2 Q9CR68 Q9CQC7 Q91WD5 Q7TMF3 O09111 P52503 Q9DC69 Q9DCT2
	respiratory chain complex	5	GO:0098803	52	62	512	5700	9.34	7.31596e-44	43.14	Q99LC3 Q9CQ54 Q9CXZ1 Q9CQ75 P12787 Q9CQH3 Q91YT0 P43024 Q9CQJ8 P03899 Q9CZB0 Q9DCJ5 P00405 Q9DC70 P19783 Q9CQZ5 P17665 Q9D8B4 Q9CR21 Q9CZ13 Q9CQZ6 Q3UIU2 P19536 Q9CPP6 Q62425 Q9DCS9 P99028 Q9D6J6 Q9CQ91 Q9DB77 Q9Z1P6 Q8BK30 Q8R1I1 Q99LY9 Q9CQA3 Q9D855 Q9D6J5 Q9CQ69 Q8K3J1 Q8K2B3 Q9CXV1 Q91VD9 Q9D0M3 Q9ERS2 Q9CR68 Q9CQC7 Q91WD5 Q7TMF3 O09111 P52503 Q9DC69 Q9DCT2
Molecular Function	oxidoreductase activity	3	GO:0016491	167	451	513	5680	4.1	1.1268e-49	48.95	P47740 Q9EP75 Q9CQ54 Q80Y14 Q61578 P50171 P03899 Q91X52 Q60759 O88451 Q9DCQ2 Q8BKZ9 Q61425 P19157 P50544 P45952 P00405 Q9DC70 Q91WL5 Q91VS7 Q8CHT0 Q9DCM2 P09671 Q64442 O09173 Q9EQ06 Q9CPP6 Q62425 Q8BVI4 Q6P3A8 Q8R0V5 Q9DBW0 Q9D6J6 P26150 Q9DBG1 Q9JHI5 P56391 P08228 Q9DBT9 O35728 Q921H8 Q8BW75 Q9CXV1 Q61941 P50136 P37040 Q99L13 Q8BWM0 P35486 Q921G7 P49429 Q91WD5 Q99MZ7 Q9DCT2 Q64459 Q9DBM2 Q9CQ62 …
	coenzyme binding	4	GO:0050662	57	130	513	5680	4.85	1.0134e-25	24.99	Q9CQ62 Q9WUR2 Q8R086 Q61578 P50171 Q91YT0 Q9Z0X1 Q8BJ64 Q60759 Q9DCQ2 Q8JZN5 O08749 Q9QYY9 Q61425 P50544 P45952 P97872 P32020 Q9R0H0 P14152 P24270 Q91VT4 Q64442 G3X982 Q8BVI4 Q07417 Q9QXE0 Q8BMS1 Q8K370 Q9JHI5 P56213 Q91WN4 P38060 P50247 Q9D6R2 Q8VCZ9 Q9DBL1 Q80XL6 Q8JZV9 Q8BW75 Q7TNG8 Q8K2B3 Q61941 Q9WU79 P37040 Q99L13 A2ATU0 Q8VCC1 P47199 P54071 Q8QZT1 Q99KP3 Q91WD5 Q71KT5 Q99LC5 Q9D7B6 Q8R104
	oxidoreductase activity, acting on NAD(P)H, quinone or similar compound as acceptor	5	GO:0016655	23	33	513	5680	7.72	5.0223e-16	15.3	Q9D6J6 Q99LC3 Q9CQ54 Q9CXZ1 Q9CQ75 Q91YT0 Q9Z1P6 P03899 Q91X52 Q9D6J5 Q9QYY9 Q8K3J1 Q91VD9 Q9DC70 Q9ERS2 P47199 Q9CQC7 Q91WD5 Q91VT4 Q7TMF3 P70694 Q9CPP6 Q9DCT2
	electron carrier activity	2	GO:0009055	25	41	513	5680	6.75	1.75259e-15	14.76	Q9QUH0 P48771 Q80Y14 P12787 P43024 P56391 Q9CQA3 Q9CZB0 Q8K2B3 Q91VD9 P37040 P00405 P19783 Q8BWM0 Q9D0M3 P17665 P46656 Q921G7 Q9CPQ1 Q99LC5 Q9DCW4 Q7TMF3 G3X982 P19536 Q62425
	monovalent inorganic cation transmembrane transporter activity	8	GO:0015077	32	71	513	5680	4.99	8.77076e-15	14.06	P48771 P12787 Q9D6M3 P43024 Q9D3D9 P00405 P19783 P56382 Q02013 P17665 P31651 Q9CPQ1 P19536 Q62425 O08705 Q9DCX2 Q9DB20 P99028 P36552 Q9CPQ8 P56391 Q8R1I1 Q9CQ69 Q9D855 Q03265 P97450 P97370 Q06185 Q9CQQ7 Q9CR68 Q91VR2 P56480
	NADH dehydrogenase activity	5	GO:0003954	19	25	513	5680	8.41	3.08096e-14	13.51	Q9D6J6 Q99LC3 Q9CQ54 Q9CXZ1 Q9CQ75 Q91YT0 Q9Z1P6 P03899 Q9D6J5 Q8K3J1 Q91VD9 Q9DC70 Q9ERS2 Q9CQC7 Q91WD5 Q7TMF3 Q9CPP6 Q9DC69 Q9DCT2
	hydrogen ion transmembrane transporter activity	9	GO:0015078	26	49	513	5680	5.88	3.44263e-14	13.46	P99028 Q9DB20 Q9DCX2 P48771 Q9CPQ8 P12787 P43024 Q8R1I1 P56391 Q03265 Q9D855 Q9CQ69 Q9D3D9 P97450 Q06185 P00405 P19783 Q9CQQ7 P17665 P56382 Q9CR68 Q9CPQ1 Q91VR2 P56480 P19536 Q62425
	oxidoreductase activity, acting on the CH-CH group of donors	4	GO:0016627	25	47	513	5680	5.89	1.1095e-13	12.95	Q9CQ62 P36552 Q9JHI5 Q8K370 Q9DBB8 Q9CQA3 Q60759 Q8VCX1 Q9DBL1 Q80XL6 Q9CZB0 Q8JZN5 Q8JZV9 Q921H8 Q9CXV1 Q8K2B3 P50544 P45952 Q64FW2 Q9R0H0 Q71KT5 Q8CHR6 Q9D7B6 Q07417 Q99MZ7
Biological Process	single-organism metabolic process	3	GO:0044710	332	1567	506	5660	2.37	8.01035e-78	77.1	Q64374 Q9EP75 Q9CQ54 Q80Y14 P50171 Q91X52 Q60759 O88451 Q61425 P50544 Q9WVM8 P45952 Q9DC70 Q91WL5 Q8CHT0 P46656 O35490 P05202 O09173 Q9CPP6 Q62425 Q9DCS9 Q6P3A8 Q9D6J6 Q9DBG1 A2ASZ8 Q8BK30 Q9DBT9 Q3UNX5 P97450 Q9CXV1 P50136 Q8BGT5 P37040 Q283N4 Q99L13 P35486 Q921G7 Q91YI0 Q8BH95 Q9ET01 Q8VCH0 P30115 Q9DBM2 Q9CQ62 Q9DBL7 Q91VA0 P12787 Q60991 Q8BVZ1 P24549 Q9JLZ3 Q78JT3 Q8R0Y6 Q9QYY9 Q8BWN8 Q9DCJ5 …
	organic acid metabolic process	5	GO:0006082	174	528	506	5660	3.69	3.8227e-44	43.42	Q8VCN5 Q64374 Q9EP75 Q9WUM5 P50171 Q9CRB3 Q9Z2A9 Q60759 Q8BKZ9 Q61425 P50544 Q9WVM8 P45952 Q91WL5 Q8CHT0 Q9CZU6 O35490 Q9CR21 P05202 Q791V5 O09173 Q8BVI4 Q6P3A8 Q9QXE0 Q8R0V5 Q9DBW0 Q9JHI5 Q9DBT9 Q99KI0 Q3UNX5 P35492 Q921H8 Q9CXV1 Q3UUI3 P50136 Q8BGT5 P37040 P61922 Q283N4 Q99L13 Q8BWM0 O35459 P35486 Q921G7 Q91YI0 P49429 Q8BQS5 Q8BH95 Q3URE1 Q3ULD5 Q9CXF0 Q99MZ7 Q8VCH0 Q9DBM2 Q9CQ62 Q9EPA7 Q91VA0 …
	small molecule metabolic process	4	GO:0044281	251	899	506	5660	3.12	4.6785e-44	43.33	Q8VCN5 P47740 Q64374 Q9EP75 Q9CQ54 Q61578 Q9WUM5 P50171 Q9CRB3 P16015 Q9Z2A9 Q91X52 Q60759 O88451 Q9DCQ2 Q8BKZ9 Q61425 P50544 Q9WVM8 P45952 P00405 Q91WL5 Q8CHT0 P46656 Q9CZU6 O35490 Q9CR21 P05202 Q64442 P03958 Q791V5 O09173 Q8BVI4 Q6P3A8 Q9QXE0 Q8R0V5 Q9DBW0 Q9D6J6 Q9JHI5 A2ASZ8 Q9DBT9 Q99KI0 Q3UNX5 P97450 P35492 Q921H8 Q9CXV1 Q3UUI3 Q61941 P50136 Q8BGT5 Q06185 Q8K1Z0 P37040 P61922 Q283N4 Q8BWM0 …
	carboxylic acid metabolic process	7	GO:0019752	168	502	506	5660	3.74	5.5216e-44	43.26	Q8VCN5 Q64374 Q9EP75 Q9WUM5 P50171 Q9Z2A9 Q60759 Q8BKZ9 Q61425 P50544 Q9WVM8 P45952 Q91WL5 Q8CHT0 Q9CZU6 O35490 Q9CR21 P05202 Q791V5 O09173 Q8BVI4 Q6P3A8 Q9QXE0 Q8R0V5 Q9DBW0 Q9JHI5 Q9DBT9 Q99KI0 Q3UNX5 P35492 Q921H8 Q9CXV1 Q3UUI3 P50136 Q8BGT5 P37040 P61922 Q99L13 Q8BWM0 O35459 P35486 Q921G7 Q91YI0 P49429 Q8BQS5 Q8BH95 Q3URE1 Q3ULD5 Q9CXF0 Q99MZ7 Q8VCH0 Q9DBM2 Q9CQ62 Q9EPA7 Q91VA0 Q60991 P24549 …
	oxoacid metabolic process	6	GO:0043436	170	517	506	5660	3.68	2.9241e-43	42.53	Q8VCN5 Q64374 Q9EP75 Q9WUM5 P50171 Q9Z2A9 Q60759 Q8BKZ9 Q61425 P50544 Q9WVM8 P45952 Q91WL5 Q8CHT0 Q9CZU6 O35490 Q9CR21 P05202 Q791V5 O09173 Q8BVI4 Q6P3A8 Q9QXE0 Q8R0V5 Q9DBW0 Q9JHI5 Q9DBT9 Q99KI0 Q3UNX5 P35492 Q921H8 Q9CXV1 Q3UUI3 P50136 Q8BGT5 P37040 P61922 Q99L13 Q8BWM0 O35459 P35486 Q921G7 Q91YI0 P49429 Q8BQS5 Q8BH95 Q3URE1 Q3ULD5 Q9CXF0 Q99MZ7 Q8VCH0 Q9DBM2 Q9CQ62 Q9EPA7 Q91VA0 Q60991 P24549 …
	carboxylic acid catabolic process	8	GO:0046395	75	141	506	5660	5.95	9.52265e-42	41.02	Q9EP75 Q9JII6 Q60759 Q61425 P42125 P50544 Q9WVM8 P45952 Q8CHT0 P05202 O35386 O09173 Q8BVI4 Q571F8 Q6P3A8 Q9QXE0 Q3UEG6 Q8R0V5 Q9JHI5 Q91WN4 Q8VCZ9 P55096 Q80XL6 P35492 Q921H8 Q9WU79 Q8BGT5 P50136 Q99L13 O35459 Q8BWF0 Q921G7 Q8BWT1 P49429 Q8QZT1 Q8BH95 Q3URE1 Q3ULD5 Q99LC5 Q9CXF0 Q9D7B6 Q9D2G2 Q9DBE0 Q9WUR2 Q9CQ62 Q9DBM2 Q91X83 Q8CAY6 P52430 Q8VCX1 Q9JLZ3 Q8BWN8 Q8R0Y6 Q8QZR1 P11725 Q9D826 Q9R0H0 …
	organic acid catabolic process	6	GO:0016054	75	141	506	5660	5.95	9.52265e-42	41.02	Q9EP75 Q9JII6 Q60759 Q61425 P42125 P50544 Q9WVM8 P45952 Q8CHT0 P05202 O35386 O09173 Q8BVI4 Q571F8 Q6P3A8 Q9QXE0 Q3UEG6 Q8R0V5 Q9JHI5 Q91WN4 Q8VCZ9 P55096 Q80XL6 P35492 Q921H8 Q9WU79 Q8BGT5 P50136 Q99L13 O35459 Q8BWF0 Q921G7 Q8BWT1 P49429 Q8QZT1 Q8BH95 Q3URE1 Q3ULD5 Q99LC5 Q9CXF0 Q9D7B6 Q9D2G2 Q9DBE0 Q9WUR2 Q9CQ62 Q9DBM2 Q91X83 Q8CAY6 P52430 Q8VCX1 Q9JLZ3 Q8BWN8 Q8R0Y6 Q8QZR1 P11725 Q9D826 Q9R0H0 …
	cellular respiration	6	GO:0045333	56	94	506	5660	6.66	1.96185e-34	33.71	Q99LC3 Q9CQ54 Q9CXZ1 Q9WUM5 P12787 P43024 Q9CQJ8 Q9CZB0 O08749 P11589 P00405 P19783 Q8BMF4 P17665 Q9CZU6 Q9CZ13 P09671 P14152 P24270 Q791V5 P19536 Q9CPP6 P11588 P99028 Q9Z2I9 Q9D6J6 A2ASZ8 P04939 Q9Z2I8 Q9Z1P6 P97807 Q9D6R2 Q8R1I1 Q9CQA3 Q99KI0 Q9D855 Q9CQ69 Q9D6J5 Q8K2B3 Q9CXV1 Q91VD9 Q8K1Z0 P00186 Q9D0M3 Q9QXX4 A2ATU0 Q8BWF0 P35486 Q921G7 P54071 Q9D051 Q8R104 Q9D2G2 P52503 O35943 Q9DCT2
	energy derivation by oxidation of organic compounds	5	GO:0015980	62	127	506	5660	5.46	1.6938e-31	30.77	Q99LC3 Q9CQ54 Q9CXZ1 Q9WUM5 P12787 P43024 Q9CQJ8 Q9CZB0 O08749 P11589 P45952 P00405 P19783 Q8BMF4 P17665 Q9QXF8 Q9CZU6 Q9CZ13 P09671 Q8C196 P70699 P14152 P24270 Q791V5 P19536 Q9CPP6 P11588 P99028 Q9Z2I9 Q9D6J6 A2ASZ8 P04939 Q9Z2I8 Q9Z1P6 P97807 Q9D6R2 Q8R1I1 Q9CQA3 Q99KI0 Q9D855 Q9CQ69 Q9D6J5 Q8K2B3 Q9CXV1 Q91VD9 Q8K1Z0 P00186 Q9D0M3 Q9QXX4 A2ATU0 P35576 Q8BWF0 P35486 Q921G7 P54071 Q9D051 Q8R104 …
	monocarboxylic acid metabolic process	8	GO:0032787	101	293	506	5660	3.86	5.5659e-31	30.25	P11714 Q9EP75 P50171 Q9Z2A9 Q9JII6 Q60759 Q8BKZ9 Q6XVG2 O08749 Q61425 P41216 P42125 P50544 P45952 Q91WL5 Q9CR21 Q791V5 O35386 Q07417 Q9QXE0 Q05421 Q3UEG6 Q9DBW0 Q3UNX5 P55096 Q80XL6 P35492 Q921H8 P33267 Q3UUI3 P37040 P61922 Q8BWM0 O35459 Q8BWF0 P35486 Q921G7 O35945 P97823 Q8BWT1 Q8QZT1 Q8BQS5 Q8BH95 Q3URE1 Q99LC5 Q9CXF0 Q8BGA8 P52503 O35678 Q99MZ7 Q8K1N1 Q8VCH0 Q9Z2V4 Q9DBM2 Q9WUR2 Q9CQ62 Q4LDG0 …
	cellular amino acid catabolic process	9	GO:0009063	41	73	506	5660	6.28	9.57917e-24	23.02	Q91X83 Q9JLZ3 Q9WVM8 Q8QZR1 Q8CHT0 Q9D826 P11725 P05202 Q8VBT2 Q99K67 Q8K4H1 Q9DCU9 O09173 Q8BVI4 Q571F8 Q6P3A8 Q3UEG6 Q8R0V5 Q80W22 Q9JHI5 Q99MR8 Q91WN4 P50247 Q8VCZ9 P35492 Q99LB7 Q9WU79 Q8BGT5 P50136 Q99L13 Q8BWF0 P49429 Q8QZT1 P16331 Q3ULD5 Q9CXF0 Q9D2G2 Q9D7B6 Q9DBE0 Q9EQ20 O88986
	alpha-amino acid metabolic process	9	GO:1901605	56	138	506	5660	4.54	1.8148e-23	22.74	Q8VCN5 A2AS89 Q9EPA7 Q91X83 Q60759 Q9JLZ3 Q9WVM8 Q8QZR1 Q9QXF8 Q8CHT0 O35490 Q9D826 P11725 Q8R4H7 Q8C196 P05202 Q8VBT2 Q99K67 Q8K4H1 Q9DCU9 O09173 Q8BVI4 Q571F8 Q3UEG6 Q8R0V5 Q80W22 Q9JHI5 P28650 Q99MR8 Q91WN4 P50247 Q9DBT9 Q8VCZ9 P16332 Q91X34 P35492 Q99LB7 Q9WU79 Q8BGT5 Q922D8 Q99L13 Q8BWF0 Q91YI0 P49429 Q8QZT1 P16331 Q91XE0 Q3ULD5 Q9CXF0 Q9D7B6 Q9D2G2 Q9DBE0 P97364 Q9EQ20 O88986 P16460
	alpha-amino acid catabolic process	10	GO:1901606	38	68	506	5660	6.25	6.80259e-22	21.17	Q91X83 Q9JLZ3 Q9WVM8 Q8QZR1 Q8CHT0 Q9D826 P11725 P05202 Q8VBT2 Q99K67 Q8K4H1 Q9DCU9 O09173 Q8BVI4 Q571F8 Q3UEG6 Q8R0V5 Q80W22 Q9JHI5 Q91WN4 Q99MR8 P50247 Q8VCZ9 P35492 Q9WU79 Q99LB7 Q8BGT5 Q99L13 P49429 Q8QZT1 P16331 Q3ULD5 Q9CXF0 Q9D2G2 Q9D7B6 Q9DBE0 Q9EQ20 O88986
	single-organism catabolic process	4	GO:0044712	107	416	506	5660	2.88	1.1158e-20	19.95	Q9EP75 Q9CRB3 Q9JII6 Q60759 Q9DCQ2 Q61425 P42125 P50544 Q9WVM8 P45952 Q8CHT0 P05202 P70699 Q8CHR6 Q64442 P03958 O35386 O09173 Q9EQ06 G3X982 Q8BVI4 Q571F8 Q6P3A8 Q9QXE0 Q8R0V5 Q3UEG6 Q9JHI5 Q91WN4 P28474 Q8VCZ9 P55096 Q80XL6 P35492 Q921H8 Q9WU79 P50136 Q8BGT5 P37040 Q283N4 Q99L13 O35459 Q8BWF0 Q921G7 O35945 Q8BWT1 P49429 Q8QZT1 Q8BH95 Q3URE1 Q3ULD5 Q99LC5 Q9CXF0 Q9D7B6 Q9D2G2 O35678 Q9DBE0 Q9ET01 …
Up-regulated
KEGG pathway	Mapping	Background	All Mapping	All Background	Fold enrichment	Fisher's exact test p value	-log10(p value)	Related proteins
mmu04610 Complement and coagulation cascades	25	51	296	2911	4.82	1.02872e-11	10.99	P29788 Q8CG14 P01027 P06909 Q8K0E8 Q61247 O88947 Q61129 Q8VCM7 Q06890 P08607 E9PV24 P11835 P06684 O88783 P07758 Q80YC5 P97290 P04186 P41317 P20918 Q91Y47 P01029 P19221 P22599
mmu04141 Protein processing in endoplasmic reticulum	31	120	296	2911	2.54	1.33521e-06	5.87	Q99J56 P09103 Q9JKR6 Q8BMK4 Q6P5E4 P57759 Q3TDQ1 Q91W90 Q99PL5 Q8BHN3 Q03963 P14211 P56695 Q07813 P08113 P20029 O08795 Q8R180 P27773 Q61712 Q9EPK6 Q62186 Q9CY50 Q9DCF9 Q922R8 Q91YW3 Q99KV1 Q9QZN4 P08003 Q9DC23 Q9D662
mmu05150 Staphylococcus aureus infection	12	22	296	2911	5.36	2.45423e-06	5.61	Q8CG14 P01027 P06909 P11835 P06684 P04186 P41317 P20918 Q61129 Q8VCM7 P01029 P14483
mmu05133 Pertussis	14	34	296	2911	4.05	1.19193e-05	4.92	Q63844 Q8CG14 P29452 P01027 P18760 P11835 P06684 P63085 P25799 P97290 P10810 P01029 P08607 P70677
mmu00052 Galactose metabolism	9	24	296	2911	3.69	0.00174285	2.76	Q8R059 Q7TSV4 Q91W97 P21300 Q9WUA3 P45377 O08528 P45376 Q91ZJ5
mmu00480 Glutathione metabolism	11	38	296	2911	2.85	0.00350394	2.46	Q9DCD0 Q9CQU0 P51855 P24472 Q9D7X8 Q00612 P97494 P19639 P10649 P48774 P97449
mmu05146 Amoebiasis	12	46	296	2911	2.57	0.00498901	2.3	P08122 Q7TPR4 Q60854 P11835 P25799 P02469 P20444 P11276 P10810 P02463 P70677 P02468
mmu00514 Other types of O-glycan biosynthesis	5	9	296	2911	5.46	0.00862091	2.06	Q8K297 Q9R0E1 Q8VHI3 Q64685 Q8BYB9
mmu00900 Terpenoid backbone biosynthesis	6	14	296	2911	4.21	0.00957471	2.02	Q9D1G2 P58044 Q9R008 Q920E5 Q8JZK9 Q99JF5
mmu04933 AGE-RAGE signaling pathway in diabetic complications	11	45	296	2911	2.4	0.0124748	1.9	Q63844 P08122 Q61411 P42225 P63085 P25799 P20444 Q07813 P11276 P02463 P70677
mmu05140 Leishmaniasis	7	21	296	2911	3.28	0.0150063	1.82	P11835 Q63844 P42225 P25799 P63085 P01027 P14483
mmu04657 IL-17 signaling pathway	8	27	296	2911	2.91	0.0152479	1.82	P31725 Q63844 P11672 P27005 P63085 P25799 P08113 P70677
mmu03320 PPAR signaling pathway	12	54	296	2911	2.19	0.0171796	1.76	Q8JZR0 P55050 Q9QUJ7 P09813 Q8BH04 P33622 Q9Z0R9 Q05816 Q00623 P04117 Q8JZK9 P13516
mmu04612 Antigen processing and presentation	8	30	296	2911	2.62	0.0268629	1.57	P27773 Q9R233 P01887 P14211 P01898 P36371 P14483 P20029
mmu00520 Amino sugar and nucleotide sugar metabolism	9	38	296	2911	2.33	0.0331093	1.48	Q8R059 Q9DB73 Q7TSV4 Q9CYR6 Q91W97 Q3TW96 P47856 O08528 Q91ZJ5
mmu04978 Mineral absorption	6	19	296	2911	3.11	0.0364911	1.44	P02798 P09528 Q78IQ7 O08997 P02802 Q921I1
mmu05216 Thyroid cancer	5	14	296	2911	3.51	0.0456125	1.34	Q63844 P09803 P21107 P63085 Q61411
mmu00100 Steroid biosynthesis	5	14	296	2911	3.51	0.0456125	1.34	Q8K0C4 O88455 Q8BLN5 P52019 Q9R1J0
Down-regulated
KEGG pathway	Mapping	Background	All Mapping	All Background	Fold enrichment	Fisher's exact test p value	-log10(p value)	Related proteins
mmu01100 Metabolic pathways	241	766	350	2911	2.62	1.48465e-71	70.83	Q8VCN5 P47740 Q64374 Q9EP75 Q9CQ54 Q9WUM5 Q9CRB3 P50171 Q9Z2A9 P03899 Q91X52 Q60759 Q8BKZ9 Q61425 Q8QZY2 P50544 Q9WVM8 P45952 P00405 Q9DC70 Q91WL5 Q9CQZ5 Q9CZU6 Q8CHT0 O35490 Q9CR21 Q64176 P05202 Q64442 O09173 P03958 Q8BVI4 Q62425 Q9CPP6 Q6P3A8 Q9DCS9 Q8R0V5 Q9D6J6 Q9DBG1 Q9CPY7 Q9JHI5 Q9CQ91 Q8BK30 P56391 Q8BWU8 Q9DBT9 Q99LY9 O35728 Q99KI0 Q3UNX5 P35492 P97450 Q921H8 Q9CXV1 Q8BW75 Q61941 Q8BGT5 …
mmu00190 Oxidative phosphorylation	68	98	350	2911	5.77	5.91778e-41	40.23	Q9CQ54 Q9CQH3 Q9CQ75 P03899 P00405 Q9DC70 P17665 P56382 Q9CQZ5 Q9CR21 Q9D8B4 Q9CZ13 Q9CQZ6 Q3UIU2 Q62425 Q9CPP6 Q9DCS9 Q9DCX2 Q9D6J6 Q9CQ91 Q9DB77 Q8BK30 P56391 Q99LY9 Q9CQA3 Q9CQ69 Q9D6J5 P97450 Q8K2B3 Q9CXV1 Q06185 Q9CQQ7 Q9CR68 Q91WD5 Q91VR2 P56480 Q7TMF3 P52503 Q9DC69 Q9DCT2 Q99LC3 P48771 Q9CXZ1 P12787 Q91YT0 Q9CQJ8 P43024 Q9D3D9 Q9CZB0 Q9DCJ5 P19783 Q9CPQ1 Q9D7I5 P19536 P99028 Q9DB20 Q9CPQ8 …
mmu05012 Parkinson disease	64	100	350	2911	5.32	3.29764e-35	34.48	Q9CQ54 Q9CQH3 Q9CQ75 P03899 P00405 Q9DC70 P17665 P56382 Q9CQZ5 Q9CR21 Q9D8B4 Q9CZ13 Q9CQZ6 Q3UIU2 Q62425 Q9CPP6 Q9DCS9 Q9DCX2 Q9D6J6 Q9CQ91 Q9DB77 Q8BK30 P56391 Q99LY9 Q9CQA3 Q9CQ69 Q9D6J5 P97450 Q8K2B3 Q9CXV1 Q9CQQ7 Q9CR68 Q91WD5 Q91VR2 P56480 Q7TMF3 P52503 Q9DC69 Q9DCT2 Q99LC3 P48771 Q9CXZ1 P12787 Q91YT0 Q9CQJ8 P43024 Q9D3D9 Q9CZB0 Q9DCJ5 P19783 Q9CPQ1 P19536 P99028 Q9DB20 Q9Z1P6 Q8R1I1 Q9D855 …
mmu05016 Huntington disease	67	127	350	2911	4.39	8.82639e-30	29.05	Q9CQ54 Q9CQH3 Q9CQ75 P00405 Q9DC70 P17665 P56382 Q9CQZ5 Q9CR21 Q9D8B4 P09671 Q9CZ13 Q9CQZ6 Q3UIU2 Q62425 Q9CPP6 Q9DCS9 Q9DCX2 Q9D6J6 Q9CQ91 Q9DB77 Q8BK30 P56391 P08228 Q99LY9 Q9CQA3 Q9CQ69 Q9D6J5 P97450 Q8K2B3 Q9CXV1 Q9CQQ7 Q9CR68 Q91WD5 Q91VR2 P56480 Q7TMF3 P52503 Q9DC69 Q9DCT2 Q99LC3 P48771 Q9CXZ1 P12787 Q91YT0 Q9CQJ8 P43024 Q9D3D9 Q9CZB0 Q9DCJ5 P19783 Q9CPQ1 P19536 P99028 Q9DB20 P11352 Q9Z1P6 …
mmu05010 Alzheimer disease	64	118	350	2911	4.51	2.67758e-29	28.57	Q9CQ54 Q9CQH3 Q9CQ75 P00405 Q9DC70 P17665 P56382 Q9CQZ5 Q9CR21 Q9D8B4 Q9CZ13 Q9CQZ6 Q3UIU2 Q62425 Q9CPP6 Q9DCS9 Q9DCX2 Q9D6J6 Q9CQ91 Q9DB77 Q8BK30 P56391 Q99LY9 Q9CQA3 Q9CQ69 Q9D6J5 P97450 Q8K2B3 Q9CXV1 Q9CQQ7 Q9CR68 Q91WD5 Q91VR2 P56480 Q7TMF3 P52503 Q9DC69 Q9DCT2 Q99LC3 P48771 Q9CXZ1 P12787 Q91YT0 Q9CQJ8 P43024 Q9D3D9 Q9CZB0 Q9DCJ5 P19783 Q9CPQ1 P19536 P99028 Q9DB20 Q9Z1P6 Q8R1I1 Q9D855 Q03265 …
mmu04932 Non-alcoholic fatty liver disease (NAFLD)	56	98	350	2911	4.75	4.88763e-27	26.31	Q99LC3 P48771 Q9CQ54 Q9CXZ1 P12787 Q9CQH3 Q9CQ75 Q91YT0 P43024 Q9CQJ8 Q9CZB0 Q9DCJ5 P00405 P19783 Q9DC70 P17665 Q9CQZ5 Q9CR21 Q9D8B4 Q9CZ13 Q9CQZ6 Q9CPQ1 Q3UIU2 P19536 Q62425 Q9CPP6 Q9DCS9 Q05421 P99028 Q9D6J6 Q9CQ91 Q9DB77 Q8BK30 Q9Z1P6 P56391 Q8R1I1 Q99LY9 Q9CQA3 Q9CQ69 Q9D855 Q9D6J5 Q8K2B3 Q9CXV1 Q8K3J1 Q91VD9 Q9D0M3 Q9ERS2 Q9CR68 Q9CQC7 Q8BQS5 Q91WD5 Q7TMF3 P52503 O09111 Q9DC69 Q9DCT2
mmu00280 Valine, leucine and isoleucine degradation	36	45	350	2911	6.65	1.24839e-24	23.9	Q9DBM2 P47740 Q8CAY6 Q91ZA3 P53395 Q9JLZ3 O08749 Q61425 P45952 G3X982 Q07417 Q6P3A8 Q3UEG6 Q9DBF1 Q8BMS1 Q99JY0 Q9JHI5 Q99MR8 P38060 P16332 Q9DBL1 Q921H8 P50136 Q99L13 P61922 Q8BWT1 Q8QZT1 Q3URE1 Q99MN9 Q8BH95 Q3ULD5 O08756 P54869 Q9D7B6 Q8VCH0 Q9EQ20
mmu00071 Fatty acid degradation	27	38	350	2911	5.91	3.30993e-16	15.48	Q9WUR2 Q9DBM2 Q9DBF1 P47740 Q8BMS1 O88833 Q99JY0 Q8CAY6 P28474 O35728 Q60759 Q9DBL1 Q921H8 Q9QYY9 Q61425 P41216 P42125 P45952 P50544 Q91WL5 Q8BWT1 Q8QZT1 Q8BH95 Q9R0H0 P52825 Q07417 Q8VCH0
mmu01200 Carbon metabolism	39	97	350	2911	3.34	2.47458e-12	11.61	Q9DBM2 Q64374 Q9WUM5 Q8CAY6 Q91ZA3 Q9CZB0 O08749 Q8QZY2 P45952 Q8BMF4 Q9CZU6 Q8C196 P05202 P14152 Q8VBT2 P24270 Q07417 Q9Z2I9 Q8BMS1 Q9Z2I8 P28474 P97807 Q9D6R2 P16332 Q9CQA3 Q99KI0 Q8K2B3 Q9CXV1 Q8BGT5 P35486 P54071 Q9QXD6 Q8QZT1 Q99MN9 Q8BH95 Q9D051 P52792 Q9D2G2 Q9EQ20
mmu00640 Propanoate metabolism	20	28	350	2911	5.94	4.97243e-12	11.3	Q9Z2I9 Q9DBM2 Q8BMS1 Q9WUM5 Q99J39 Q8CAY6 Q9Z2I8 Q91ZA3 P16332 P53395 O08749 P50136 P45952 P61922 Q8QZT1 Q99MN9 Q8BH95 Q14DH7 Q6P3A8 Q9EQ20
mmu00380 Tryptophan metabolism	21	31	350	2911	5.63	5.52957e-12	11.26	Q8R0V5 Q9DBM2 Q9DBF1 P47740 Q8BMS1 Q91WN4 Q8CAY6 P40936 Q60759 Q78JT3 Q61425 Q8BW75 Q9WVM8 P00186 Q8QZT1 O88533 Q8BH95 P24270 Q9CXF0 Q8K4H1 G3X982
mmu00020 Citrate cycle (TCA cycle)	19	27	350	2911	5.85	2.94983e-11	10.53	Q9Z2I9 Q9WUM5 Q9Z2I8 Q9D6R2 P97807 Q9CQA3 Q99KI0 Q9CZB0 O08749 Q8K2B3 Q9CXV1 Q8BMF4 Q9CZU6 P35486 P54071 P14152 Q9D051 Q9D2G2 Q9Z2V4
mmu00650 Butanoate metabolism	16	20	350	2911	6.65	1.01621e-10	9.99	Q9DBM2 Q8BMS1 Q91VA0 Q8CAY6 P38060 Q3UNX5 Q8JZV9 Q61425 P61922 Q8BWF0 Q91YP0 Q8QZT1 Q8BH95 Q8BGA8 P54869 Q07417
mmu04260 Cardiac muscle contraction	18	30	350	2911	4.99	4.15737e-09	8.38	P99028 P48771 Q9DB77 P12787 P43024 Q8R1I1 P56391 Q9D855 Q9CQ69 P97370 Q9D0M3 P19783 P00405 P17665 Q9CZ13 Q9CR68 Q9CPQ1 P19536
mmu04146 Peroxisome	26	72	350	2911	3	2.99959e-07	6.52	Q9WUR2 Q9DBM2 Q99J39 P38060 Q9Z211 P08228 Q91X34 Q9DC50 P55096 Q921H8 P41216 O35459 Q9D826 P54071 Q9DCM2 P09671 P42925 P34914 Q9R0H0 P32020 P24270 O35386 Q99P30 Q8VCH0 Q99MZ7 Q9QXE0
mmu01212 Fatty acid metabolism	18	41	350	2911	3.65	1.49396e-06	5.83	Q9DBM2 Q8BMS1 Q99JY0 Q8CAY6 Q9DBL1 Q921H8 Q61425 P41216 P45952 P50544 Q8BWT1 Q8QZT1 Q8BH95 Q9R0H0 P52825 Q07417 Q8VCH0 Q99MZ7
mmu00410 beta-Alanine metabolism	12	20	350	2911	4.99	3.89318e-06	5.41	Q9DBM2 Q9DBF1 P47740 P45952 P61922 Q8BMS1 Q99J39 Q8BH95 Q8CHR6 Q8VC97 Q9EQ20 Q9EQF5
mmu00260 Glycine, serine and threonine metabolism	15	33	350	2911	3.78	9.44106e-06	5.02	Q3UEG6 Q8VC19 Q8VCN5 Q9DBF1 Q9QXF8 Q9D826 O35490 Q9DBT9 Q8VBT2 Q8BJ64 O08749 Q8BW75 O88986 Q8QZY2 Q99LB7
mmu00630 Glyoxylate and dicarboxylate metabolism	13	26	350	2911	4.16	1.47588e-05	4.83	Q9CZU6 Q8CAY6 Q8QZT1 Q91ZA3 Q99MN9 P14152 P24270 P16332 Q99KI0 Q8K4H1 Q9DCU9 O08749 Q8QZY2
mmu00830 Retinol metabolism	17	44	350	2911	3.21	2.2721e-05	4.64	Q64459 O88833 O09158 P28474 O35728 P56657 P24549 Q6XVG2 Q9QYY9 Q64458 Q64FW2 P00186 Q91WL5 O35945 P17717 G3X982 Q8BWQ1
mmu00310 Lysine degradation	13	27	350	2911	4	2.37344e-05	4.62	Q9DBM2 Q9DBF1 P47740 Q9WVM8 Q8BMS1 Q9D826 Q8CAY6 Q8QZT1 Q8BH95 Q99K67 Q60759 Q9D2G2 Q61425
mmu00620 Pyruvate metabolism	14	33	350	2911	3.53	5.1295e-05	4.29	Q9DBF1 P47740 Q8BMF4 P35486 Q8CAY6 Q8QZT1 P97807 P14152 Q9D051 Q9DBK0 O08749 Q9CPU0 Q7TNG8 Q9Z2V4
mmu00360 Phenylalanine metabolism	9	14	350	2911	5.35	6.17245e-05	4.21	Q8QZR1 Q5FW57 Q9DCY0 P49429 O88533 P16331 P05202 Q91XE0 Q8BW75
mmu03320 PPAR signaling pathway	18	54	350	2911	2.77	0.000105324	3.98	Q9DBM2 O88833 Q9DBG1 Q4LDG0 Q8BVZ1 O35728 Q921H8 P41216 P12710 P45952 Q91WL5 Q9R0H0 P32020 O88962 P52825 P54869 Q8VCH0 Q9Z2V4
mmu00250 Alanine, aspartate and glutamate metabolism	11	24	350	2911	3.81	0.000224518	3.65	Q8BGT5 Q3UEG6 P61922 Q8BWF0 Q8CHT0 P28650 Q8C196 Q91YI0 P05202 Q571F8 P16460

## Sheet: FP vs FW
Table S3-4. Bioinformatic elaboration for functional GO term and KEGG pathway enrichment via DAVID analysis.（FP/FW）
Up-regulated
GO Terms Level 1	GO Terms Description	GO Terms Level	GO Terms ID	Mapping	Background	All Mapping	All Background	Fold Enrichment	Fisher' exact test P value	-log10(p value)	Related Protein
Cellular Component	blood microparticle	5	GO:0072562	15	84	59	5700	17.25	9.6956e-36	35.01	O89020 Q03734 Q91WP6 Q8K0E8 Q61703 P29699 P11276 Q00623 P08226 Q62351 Q06890 Q61147 P19221 Q8K182 Q921I1
	extracellular space	4	GO:0005615	34	477	59	5700	6.89	2.38556e-21	20.62	Q61838 P39061 O89020 P47876 Q9Z1R3 P10493 Q8K0E8 P31532 Q06890 Q921I1 Q61703 P42703 Q9WUU7 Q05020 Q61147 Q8K182 P22599 P25085 P04939 Q91WP6 P29699 P11276 Q62351 Q00898 Q03734 P33622 P07758 P35441 P34928 P02772 Q00623 P08226 Q91Y47 P19221
	high-density lipoprotein particle	6	GO:0034364	8	20	59	5700	38.64	5.44497e-10	9.26	P33622 P31532 P34928 P08226 Q00623 Q05020 Q9Z1R3 Q06890
	plasma lipoprotein particle	5	GO:0034358	8	28	59	5700	27.6	7.80869e-09	8.11	P33622 P31532 P34928 P08226 Q00623 Q05020 Q9Z1R3 Q06890
	lipoprotein particle	4	GO:1990777	8	28	59	5700	27.6	7.80869e-09	8.11	P33622 P31532 P34928 P08226 Q00623 Q05020 Q9Z1R3 Q06890
	extracellular region	2	GO:0005576	41	1849	59	5700	2.14	1.13088e-08	7.95	Q61838 P39061 O89020 P47876 Q9Z1R3 P10493 Q00612 Q8K0E8 P31532 Q2VLH6 O88947 Q06890 Q921I1 Q922R8 Q61703 P42703 Q9WUU7 Q05020 Q61147 Q8K182 P22599 P25085 P04939 Q91WP6 P29699 P11276 Q62351 P04117 Q8R3G9 Q00898 Q03734 P33622 P07758 P35441 P34928 Q05816 P02772 Q00623 P08226 Q91Y47 P19221
	protein-lipid complex	3	GO:0032994	8	30	59	5700	25.76	1.32162e-08	7.88	P33622 P31532 P34928 P08226 Q00623 Q05020 Q9Z1R3 Q06890
	extracellular region part	3	GO:0044421	39	1791	59	5700	2.1	8.50527e-08	7.07	Q61838 P39061 O89020 P47876 Q9Z1R3 P10493 Q00612 Q8K0E8 P31532 Q06890 Q921I1 Q922R8 Q61703 P42703 Q9WUU7 Q05020 Q61147 Q8K182 P22599 P25085 P04939 Q91WP6 P29699 P11276 P04117 Q62351 Q8R3G9 Q00898 Q03734 P33622 P07758 P35441 P34928 Q05816 P02772 Q00623 P08226 Q91Y47 P19221
Molecular Function	enzyme inhibitor activity	4	GO:0004857	12	129	59	5680	8.96	4.97048e-08	7.3	Q61838 Q00898 Q03734 Q91WP6 P33622 P07758 Q61703 P34928 P29699 Q00623 Q05020 P22599
	serine-type endopeptidase inhibitor activity	7	GO:0004867	7	34	59	5680	19.82	9.38403e-07	6.03	Q61838 P07758 Q61703 Q00898 Q03734 Q91WP6 P22599
	peptidase regulator activity	4	GO:0061134	9	82	59	5680	10.57	1.42585e-06	5.85	Q61838 Q00898 Q03734 Q91WP6 P07758 Q61703 P29699 P11276 P22599
	endopeptidase inhibitor activity	6	GO:0004866	8	61	59	5680	12.63	2.27045e-06	5.64	Q61838 P07758 Q61703 P29699 Q00898 Q03734 Q91WP6 P22599
	peptidase inhibitor activity	5	GO:0030414	8	62	59	5680	12.42	2.53926e-06	5.6	Q61838 P07758 Q61703 P29699 Q00898 Q03734 Q91WP6 P22599
	endopeptidase regulator activity	5	GO:0061135	8	67	59	5680	11.5	4.31612e-06	5.36	Q61838 P07758 Q61703 P29699 Q00898 Q03734 Q91WP6 P22599
	lipid binding	3	GO:0008289	12	257	59	5680	4.5	4.50056e-05	4.35	P55050 P49891 Q9Z1R3 P33622 P35441 P34928 Q05816 P08226 O88947 Q00623 Q05020 P04117
	enzyme regulator activity	3	GO:0030234	14	365	59	5680	3.69	5.73321e-05	4.24	Q61838 Q00898 Q03734 Q91WP6 P33622 P07758 Q61703 P34928 P29699 P08226 P11276 Q00623 Q05020 P22599
Biological Process	acute-phase response	7	GO:0006953	9	24	59	5660	35.97	4.77689e-11	10.32	P25085 Q91WP6 P07758 P31532 P29699 Q2VLH6 P11276 P19221 P22599
	acute inflammatory response	6	GO:0002526	9	33	59	5660	26.16	8.40312e-10	9.08	P25085 Q91WP6 P07758 P31532 P29699 Q2VLH6 P11276 P19221 P22599
	negative regulation of hydrolase activity	6	GO:0051346	12	156	59	5660	7.38	3.6513e-07	6.44	Q61838 Q00898 Q03734 Q91WP6 P33622 P07758 P35441 Q61703 P34928 P29699 Q00623 P22599
	negative regulation of catalytic activity	5	GO:0043086	15	277	59	5660	5.19	4.73177e-07	6.32	Q61838 Q00898 Q03734 Q91WP6 P33622 P07758 Q61703 P35441 P34928 P29699 P08226 Q00623 Q05020 P04117 P22599
	regulation of plasma lipoprotein particle levels	4	GO:0097006	7	33	59	5660	20.35	7.94985e-07	6.1	P33622 P34928 P08226 Q00623 Q05020 Q9Z1R3 Q9Z2A7
	inflammatory response	5	GO:0006954	10	113	59	5660	8.49	1.71865e-06	5.76	P25085 Q91WP6 P07758 P31532 P35441 Q2VLH6 P29699 P11276 P19221 P22599
	negative regulation of endopeptidase activity	11	GO:0010951	9	89	59	5660	9.7	2.74373e-06	5.56	Q61838 Q00898 Q03734 Q91WP6 P07758 P35441 Q61703 P29699 P22599
	plasma lipoprotein particle organization	6	GO:0071827	6	23	59	5660	25.03	2.77109e-06	5.56	P33622 P34928 P08226 Q00623 Q9Z1R3 Q9Z2A7
	negative regulation of proteolysis	9	GO:0045861	10	122	59	5660	7.86	3.27023e-06	5.49	Q61838 Q00898 Q03734 Q91WP6 P07758 P35441 Q61703 P29699 P19221 P22599
	negative regulation of peptidase activity	10	GO:0010466	9	92	59	5660	9.38	3.5311e-06	5.45	Q61838 Q00898 Q03734 Q91WP6 P07758 P35441 Q61703 P29699 P22599
	protein-lipid complex subunit organization	5	GO:0071825	6	25	59	5660	23.02	4.30742e-06	5.37	P33622 P34928 P08226 Q00623 Q9Z1R3 Q9Z2A7
	chemical homeostasis	5	GO:0048878	14	314	59	5660	4.28	1.20244e-05	4.92	P02802 P04939 P33622 P02798 Q00623 P08226 Q62351 Q05020 P04117 Q9Z2A7 P13516 Q61147 P19221 Q921I1
	negative regulation of molecular function	4	GO:0044092	15	370	59	5660	3.89	1.46274e-05	4.83	Q61838 Q00898 Q03734 Q91WP6 P33622 P07758 Q61703 P35441 P34928 P29699 P08226 Q00623 Q05020 P04117 P22599
	plasma lipoprotein particle assembly	7	GO:0034377	5	16	59	5660	29.98	1.64892e-05	4.78	P33622 P08226 Q00623 Q9Z1R3 Q9Z2A7
Down-regulated
GO Terms Level 1	GO Terms Description	GO Terms Level	GO Terms ID	Mapping	Background	All Mapping	All Background	Fold Enrichment	Fisher' exact test P value	-log10(p value)	Related Protein
Molecular Function	immunoglobulin receptor binding	5	GO:0034987	5	8	44	5680	80.68	1.95052e-07	6.71	P01837 P01878 P03987 P01872 P01592
	antigen binding	3	GO:0003823	7	55	44	5680	16.43	2.88625e-06	5.54	P03977 P01837 P01878 P03987 P01872 P01592 Q8VCH6
	oxidoreductase activity	3	GO:0016491	14	451	44	5680	4.01	1.67795e-05	4.78	Q9DCM0 Q64FW2 O88833 Q9R1J0 P53798 O88962 Q71KT5 O35728 O88736 Q8K0C4 G3X982 O88455 Q61941 Q8VCH6
	cofactor binding	3	GO:0048037	8	192	44	5680	5.38	0.000518263	3.29	Q8VCN5 Q8BWU8 Q71KT5 G3X982 Q9DBE0 O88455 Q8VCH6 Q61941
	iron ion binding	7	GO:0005506	6	91	44	5680	8.51	0.000562732	3.25	O88962 Q9DCM0 O88833 O35728 Q8K0C4 G3X982
	organic acid binding	4	GO:0043177	5	87	44	5680	7.42	0.00401994	2.4	P31725 Q62452 Q01768 Q8JZK9 P16460
	oxidoreductase activity, acting on the CH-CH group of donors	4	GO:0016627	4	47	44	5680	10.99	0.00519804	2.28	Q71KT5 Q64FW2 O88455 Q8VCH6
	identical protein binding	4	GO:0042802	12	649	44	5680	2.39	0.00741673	2.13	Q8VCN5 P35951 Q8BWU8 Q62452 Q9R008 Q9EPB4 O89053 Q8JZK9 P01872 Q99JF5 P01592 P16460
Cellular Component	immunoglobulin complex, circulating	5	GO:0042571	3	6	43	5700	66.28	0.000780382	3.11	P01837 P01872 P01592
	immunoglobulin complex	4	GO:0019814	3	7	43	5700	56.81	0.00108743	2.96	P01837 P01872 P01592
	endoplasmic reticulum membrane	10	GO:0005789	10	449	43	5700	2.95	0.00459843	2.34	Q64FW2 O88833 Q9R1J0 P53798 O88962 Q71KT5 O35728 Q8K0C4 O88455 Q8VCH6
	nuclear outer membrane-endoplasmic reticulum membrane network	5	GO:0042175	10	461	43	5700	2.88	0.00547279	2.26	Q64FW2 O88833 Q9R1J0 P53798 O88962 Q71KT5 O35728 Q8K0C4 O88455 Q8VCH6
	endoplasmic reticulum	8	GO:0005783	13	750	43	5700	2.3	0.00629532	2.2	Q64FW2 O88833 Q9R1J0 P53798 Q62452 O88962 Q71KT5 O35728 O88736 Q8K0C4 Q9EPB4 O88455 Q8VCH6
	endoplasmic reticulum part	9	GO:0044432	10	510	43	5700	2.6	0.0104731	1.98	Q64FW2 O88833 Q9R1J0 P53798 O88962 Q71KT5 O35728 Q8K0C4 O88455 Q8VCH6
	receptor complex	3	GO:0043235	4	86	43	5700	6.17	0.0249386	1.6	P11835 Q71KT5 P35951 P01872
Biological Process	cholesterol biosynthetic process	8	GO:0006695	12	28	42	5660	57.76	2.151e-81	80.67	P58044 Q9R1J0 P53798 Q71KT5 O88736 Q8K0C4 Q9R008 Q920E5 O88455 Q8JZK9 Q99JF5 Q8VCH6
	secondary alcohol biosynthetic process	7	GO:1902653	12	29	42	5660	55.76	2.3416e-79	78.63	P58044 Q9R1J0 P53798 Q71KT5 O88736 Q8K0C4 Q9R008 Q920E5 O88455 Q8JZK9 Q99JF5 Q8VCH6
	sterol biosynthetic process	7	GO:0016126	12	32	42	5660	50.54	8.4155e-74	73.07	P58044 Q9R1J0 P53798 Q71KT5 O88736 Q8K0C4 Q9R008 Q920E5 O88455 Q8JZK9 Q99JF5 Q8VCH6
	alcohol biosynthetic process	6	GO:0046165	12	45	42	5660	35.94	1.763e-56	55.75	P58044 Q9R1J0 P53798 Q71KT5 O88736 Q8K0C4 Q9R008 Q920E5 O88455 Q8JZK9 Q99JF5 Q8VCH6
	cholesterol metabolic process	7	GO:0008203	14	67	42	5660	28.16	1.5964e-51	50.8	P35951 P58044 Q9R1J0 P53808 P53798 Q71KT5 O88736 Q8K0C4 Q9R008 Q920E5 O88455 Q8JZK9 Q99JF5 Q8VCH6
	secondary alcohol metabolic process	6	GO:1902652	14	69	42	5660	27.34	3.224e-50	49.49	P35951 P58044 Q9R1J0 P53808 P53798 Q71KT5 O88736 Q8K0C4 Q9R008 Q920E5 O88455 Q8JZK9 Q99JF5 Q8VCH6
	sterol metabolic process	6	GO:0016125	14	71	42	5660	26.57	5.6528e-49	48.25	P35951 P58044 Q9R1J0 P53808 P53798 Q71KT5 O88736 Q8K0C4 Q9R008 Q920E5 O88455 Q8JZK9 Q99JF5 Q8VCH6
	steroid biosynthetic process	6	GO:0006694	12	60	42	5660	26.95	1.16351e-13	12.93	P58044 Q9R1J0 P53798 Q71KT5 O88736 Q8K0C4 Q9R008 Q920E5 O88455 Q8JZK9 Q99JF5 Q8VCH6
	alcohol metabolic process	5	GO:0006066	15	127	42	5660	15.92	1.57652e-13	12.8	P35951 P58044 Q64FW2 Q9R1J0 P53808 P53798 Q71KT5 O88736 Q8K0C4 Q9R008 Q920E5 O88455 Q8JZK9 Q99JF5 Q8VCH6
	organic hydroxy compound metabolic process	4	GO:1901615	16	177	42	5660	12.18	3.89022e-13	12.41	P58044 O88833 P53808 Q9R008 Q920E5 Q99JF5 Q8VCH6 Q64FW2 P35951 Q9R1J0 P53798 Q71KT5 Q8K0C4 O88736 O88455 Q8JZK9
	organic hydroxy compound biosynthetic process	5	GO:1901617	12	70	42	5660	23.1	1.01452e-12	11.99	P58044 Q9R1J0 P53798 Q71KT5 O88736 Q8K0C4 Q9R008 Q920E5 O88455 Q8JZK9 Q99JF5 Q8VCH6
	steroid metabolic process	5	GO:0008202	14	121	42	5660	15.59	1.12743e-12	11.95	P35951 P58044 Q9R1J0 P53808 P53798 Q71KT5 O88736 Q8K0C4 Q9R008 Q920E5 O88455 Q8JZK9 Q99JF5 Q8VCH6
	small molecule metabolic process	4	GO:0044281	25	899	42	5660	3.75	5.0094e-10	9.3	Q01768 Q8VCN5 P58044 O88833 P53808 Q9R008 Q920E5 Q99JF5 Q61941 Q8VCH6 P35951 Q64FW2 Q9R1J0 P53798 Q8VCW8 Q62452 Q71KT5 O88736 Q8K0C4 G3X982 Q9DBE0 O88455 Q8JZK9 Q8VCH0 P16460
	small molecule biosynthetic process	5	GO:0044283	14	210	42	5660	8.98	1.22821e-09	8.91	Q8VCN5 P58044 Q9R1J0 P53798 Q71KT5 O88736 Q8K0C4 Q9R008 Q920E5 O88455 Q8JZK9 Q99JF5 Q8VCH6 P16460
Up-regulated
KEGG pathway	Mapping	Background	All Mapping	All Background	Fold enrichment	Fisher's exact test p value	-log10(p value)	Related proteins
mmu04610 Complement and coagulation cascades	9	51	40	2911	12.84	2.04914e-07	6.69	Q00898 Q8K0E8 P07758 O88947 Q91Y47 Q06890 P22599 Q8K182 P19221
mmu03320 PPAR signaling pathway	6	54	40	2911	8.09	0.000648983	3.19	P33622 P55050 Q05816 Q00623 P04117 P13516
mmu04978 Mineral absorption	3	19	40	2911	11.49	0.0259093	1.59	P02798 P02802 Q921I1
mmu04975 Fat digestion and absorption	3	23	40	2911	9.49	0.0370696	1.43	P55050 Q00623 Q9Z2A7
Down-regulated
KEGG pathway	Mapping	Background	All Mapping	All Background	Fold enrichment	Fisher's exact test p value	-log10(p value)	Related proteins
mmu00100 Steroid biosynthesis	7	14	34	2911	42.81	3.71058e-09	8.43	Q71KT5 O88736 Q8K0C4 O88455 Q9R1J0 P53798 Q8VCH6
mmu01100 Metabolic pathways	24	766	34	2911	2.68	1.97713e-07	6.7	Q8VCN5 Q01768 P58044 O88833 Q8BWU8 O35728 Q9R008 Q920E5 Q99JF5 Q8VCH6 Q61941 Q9R1J0 P53798 Q62452 Q71KT5 O88962 Q8K0C4 O88736 G3X982 Q9DBE0 O88455 Q8VCH0 Q8JZK9 P16460
mmu00900 Terpenoid backbone biosynthesis	5	14	34	2911	30.58	1.26624e-05	4.9	P58044 Q9R008 Q920E5 Q8JZK9 Q99JF5
mmu00830 Retinol metabolism	5	44	34	2911	9.73	0.00135079	2.87	Q62452 O88833 O35728 Q64FW2 G3X982
mmu03320 PPAR signaling pathway	5	54	34	2911	7.93	0.00290526	2.54	O88962 O88833 O35728 Q8VCH0 Q8JZK9

## Sheet: FT vs FP
Table S3-5. Bioinformatic elaboration for functional GO term and KEGG pathway enrichment via DAVID analysis.（FT/FP）
Up-regulated
GO Terms Level 1	GO Terms Description	GO Terms Level	GO Terms ID	Mapping	Background	All Mapping	All Background	Fold Enrichment	Fisher' exact test P value	-log10(p value)	Related Protein
Cellular Component	endoplasmic reticulum lumen	10	GO:0005788	27	58	295	5700	8.99	1.05915e-13	12.98	O35887 P24369 Q9CQU0 P09103 Q9JKR6 Q9ESP1 Q6P5E4 Q9QYI6 P57759 Q91W90 Q80W65 P14211 Q8K297 P08113 P20029 Q8BP92 P27773 Q9ERR7 Q9D1Q6 Q9EPK6 Q922R8 Q91YW3 Q99KV1 Q8CFX1 P19324 P08003 Q9DC23
	cytosolic large ribosomal subunit	11	GO:0022625	22	55	295	5700	7.73	2.61458e-13	12.58	P61358 P62911 P47963 P47911 Q9D7S7 Q9D8E6 Q9CPR4 Q8BP67 P84099 P14148 P35980 P62918 Q6ZWV7 P19253 P41105 O09167 P61255 P47915 Q9D1R9 Q9CR57 Q9CZM2 P83882
	extracellular space	4	GO:0005615	74	477	295	5700	3	8.85958e-13	12.05	P28666 P07724 P47876 P48036 P07361 P27005 P08071 Q06890 P19157 P08607 Q61554 Q7TMF5 P12246 Q80X19 O08692 Q9EPK6 Q60590 Q8R2Y2 Q00724 Q62426 P11672 P25085 Q61646 Q9CXI5 P16110 Q80W65 P29699 Q61247 P11276 Q62351 Q8VCM7 P02468 P51437 Q64726 Q8K354 P33622 P50543 Q9CYA0 P45376 Q91VU0 Q9Z1R3 Q9CQ45 P47739 P21614 P14211 P11247 P31532 P10107 P27512 O88322 P47877 P02469 Q05020 P31725 P24452 P06909 Q9JM99 …
	endoplasmic reticulum	8	GO:0005783	82	750	295	5700	2.11	1.16782e-11	10.93	O35887 P07724 Q60870 Q921L3 Q06890 P08113 Q9JKJ9 O08795 P27773 Q9D1Q6 Q9EQQ2 Q9EPK6 Q9R1J0 Q62452 Q8K0C4 P08003 O88455 Q64337 P97363 Q9CQU0 Q9QYF1 P09103 Q3V1T4 Q8C172 Q9CXI5 Q80W65 Q6NWW9 Q9Z0F4 P35980 Q8BLN5 P20029 O70152 Q8BK48 O54724 Q9R0E1 P08207 Q9CYA0 P24369 P11928 P49817 P47739 P52019 Q91W90 P14211 Q9D379 P15392 O70503 Q8K297 Q91WG0 Q8R180 Q8JZR0 Q80UJ7 Q9ERR7 Q9WUD1 Q9QUJ7 Q9ERE7 Q9DAU1 …
	endoplasmic reticulum chaperone complex	10	GO:0034663	10	11	295	5700	17.57	1.15241e-10	9.94	P24369 Q99KV1 P09103 Q9JKR6 Q9ESP1 P08003 P08113 Q922R8 Q9DC23 P20029
	cytosolic ribosome	10	GO:0022626	23	98	295	5700	4.53	2.7424e-09	8.56	P61358 P62911 P47963 P47911 Q9D7S7 Q9D8E6 Q9CPR4 Q8BP67 P84099 P14148 P35980 P62918 Q6ZWV7 P19253 P41105 O09167 P61255 P47915 Q6ZWN5 Q9D1R9 Q9CR57 Q9CZM2 P83882
	large ribosomal subunit	10	GO:0015934	22	99	295	5700	4.29	1.87568e-08	7.73	P61358 P62911 P47963 P47911 Q9D7S7 Q9D8E6 Q9CPR4 Q8BP67 P84099 P14148 P35980 P62918 Q6ZWV7 P19253 P41105 O09167 P61255 P47915 Q9D1R9 Q9CR57 Q9CZM2 P83882
	endoplasmic reticulum part	9	GO:0044432	57	510	295	5700	2.16	2.16558e-08	7.66	O35887 P24369 P49817 Q60870 Q91W90 P52019 P14211 Q921L3 Q9D379 P15392 Q8K297 O70503 P08113 Q9JKJ9 Q8R180 P27773 Q8JZR0 Q9ERR7 Q80UJ7 Q9D1Q6 Q9QUJ7 Q9EQQ2 Q9EPK6 Q922R8 Q9R1J0 Q8CFX1 Q8K0C4 P08003 O88455 Q8R5J9 P97363 Q9DC23 Q9QYF1 Q9CQU0 P09103 Q9JKR6 Q6P5E4 Q9ESP1 Q8C172 P57759 Q9QYI6 Q80W65 Q8VHG0 Q9Z0R9 Q8VCH8 Q8BLN5 P20029 Q8BP92 Q99KF1 O70152 Q31125 Q91YW3 P20852 Q99KV1 P19324 Q9D8V0 Q9R0E1
Molecular Function	structural constituent of ribosome	3	GO:0003735	23	133	290	5680	3.39	7.02195e-07	6.15	P61358 P62911 P47963 P47911 Q9D7S7 Q9D8E6 Q9CPR4 Q8BP67 P84099 P14148 P35980 P62918 Q6ZWV7 P19253 P41105 O09167 P61255 P47915 Q6ZWN5 Q9D1R9 Q9CR57 Q9CZM2 P83882
	structural molecule activity	2	GO:0005198	34	278	290	5680	2.4	3.36293e-06	5.47	P47963 P49817 Q9D7S7 Q9CPR4 P84099 P62918 Q6ZWV7 Q61554 P19253 P10107 P61255 Q9JJU9 Q922F4 P47915 P02469 P58771 P61358 P62911 P20152 P47911 Q9D8E6 P14148 Q8BP67 P35980 Q8VCM7 P02468 P41105 O09167 Q6ZWN5 Q9D1R9 Q9CR57 Q9CZM2 P83882 Q6IRU2
	misfolded protein binding	4	GO:0051787	7	11	290	5680	12.46	6.13305e-06	5.21	Q9WUD1 Q9ESP1 Q9QYI6 Q06890 Q9DC23 Q91YW3 P20029
	calcium ion binding	6	GO:0005509	26	191	290	5680	2.67	1.02351e-05	4.99	O35887 P31725 P09803 Q62393 P48036 Q9R100 P14211 Q62468 Q99LS3 P27005 Q99JG3 Q9Z0F4 Q61554 Q8BP92 O08795 Q4KWH5 P12246 P10107 Q9WVH9 P14069 O88322 P81117 P08207 P50543 Q3V0K9 Q9CYA0
	oxidoreductase activity, acting on the CH-OH group of donors, NAD or NADP as acceptor	5	GO:0016616	16	81	290	5680	3.87	1.0679e-05	4.97	Q9QYF1 P47739 P21300 P45377 O70503 P48758 Q9DCD0 Q9R1J0 Q8K354 O70475 Q8CFX1 O88736 Q91YR9 Q61753 Q8K023 P45376
	protein homodimerization activity	5	GO:0042803	36	340	290	5680	2.07	4.00041e-05	4.4	Q9CYL5 Q3UZ39 Q61206 Q9CXW3 P15626 Q61024 Q3V3R1 P10107 P14069 Q9WUD1 Q99J45 Q62452 P19639 Q64337 Q05020 Q8JZK9 P11672 Q62393 O55098 P57759 Q62468 Q99LS3 O08807 P16045 P14148 Q61247 P10649 Q8VCM7 Q62351 Q99JF5 Q9WVH9 P08207 Q9D8V0 P50543 O54983 Q9D8B3
	protein disulfide isomerase activity	6	GO:0003756	7	15	290	5680	9.14	5.58396e-05	4.25	Q8R180 P27773 P09103 Q9D1Q6 P08003 Q922R8 Q91W90
	intramolecular oxidoreductase activity, transposing S-S bonds	5	GO:0016864	7	15	290	5680	9.14	5.58396e-05	4.25	Q8R180 P27773 P09103 Q9D1Q6 P08003 Q922R8 Q91W90
Biological Process	alcohol metabolic process	5	GO:0006066	26	127	291	5660	3.98	3.51639e-09	8.45	Q9QYF1 Q9D1G2 P58044 P52019 Q80W65 Q8CHP8 Q00915 Q9R008 Q920E5 P45377 Q8BLN5 Q99JF5 Q9JKJ9 O08601 O70152 Q9JHU9 Q9R1J0 P33622 O88736 Q8K0C4 O88455 Q8K023 Q8JZK9 Q00724 P45376 P97363
	organic hydroxy compound biosynthetic process	5	GO:1901617	19	70	291	5660	5.28	7.23413e-09	8.14	Q9D1G2 P58044 P52019 Q8CHP8 Q9R008 Q920E5 Q8BLN5 Q99JF5 Q9JKJ9 Q9DB73 Q9JHU9 Q9R1J0 O88736 Q8K0C4 O88455 Q8K023 Q8JZK9 P45376 P97363
	sterol biosynthetic process	7	GO:0016126	13	32	291	5660	7.9	2.34536e-08	7.63	Q9D1G2 Q9DB73 P58044 Q9R1J0 P52019 O88736 Q8K0C4 Q9R008 Q920E5 O88455 Q8JZK9 Q8BLN5 Q99JF5
	alcohol biosynthetic process	6	GO:0046165	15	45	291	5660	6.48	2.49426e-08	7.6	Q9D1G2 P58044 Q9JHU9 Q9R1J0 Q8CHP8 O88736 Q8K0C4 Q9R008 Q920E5 O88455 Q8JZK9 Q8BLN5 P97363 Q99JF5 P45376
	steroid biosynthetic process	6	GO:0006694	17	60	291	5660	5.51	2.89093e-08	7.54	Q9D1G2 P58044 P52019 Q9R008 Q920E5 O70503 Q8BMP6 Q8BLN5 Q99JF5 Q9JKJ9 Q9DB73 Q9R1J0 O88736 Q8K0C4 O88455 Q8K023 Q8JZK9
	organic hydroxy compound metabolic process	4	GO:1901615	29	177	291	5660	3.19	6.22956e-08	7.21	Q9QYF1 Q9D1G2 P58044 P52019 P21614 Q80W65 Q8CHP8 Q00915 Q9R008 Q920E5 P45377 Q8BLN5 Q99JF5 Q9JKJ9 Q9DB73 O08601 O70152 Q9JHU9 Q9R1J0 P33622 O88736 Q8K0C4 Q8K023 O88455 Q8JZK9 Q00724 P97363 O54983 P45376
	small molecule biosynthetic process	5	GO:0044283	31	210	291	5660	2.87	2.15248e-07	6.67	Q9D1G2 P58044 Q566J8 Q8BH04 P11247 Q8CHP8 Q99LS3 Q9Z0R9 Q00915 Q9R008 Q99K85 Q920E5 O70503 Q8BLN5 Q99JF5 Q61024 Q9JKJ9 Q9DCD0 Q3V3R1 Q9JHU9 Q9R1J0 O88736 O70475 Q8K0C4 Q61753 O88455 Q8K023 Q8JZK9 Q00724 P97363 P45376
	sterol metabolic process	6	GO:0016125	17	71	291	5660	4.66	3.70073e-07	6.43	Q9D1G2 P58044 P52019 Q80W65 Q9R008 Q920E5 Q8BLN5 Q99JF5 Q9JKJ9 O08601 Q9DB73 Q9R1J0 P33622 O88736 Q8K0C4 O88455 Q8JZK9
	cholesterol biosynthetic process	8	GO:0006695	11	28	291	5660	7.64	6.15994e-07	6.21	Q9D1G2 P58044 Q9R1J0 O88736 Q8K0C4 Q9R008 Q920E5 O88455 Q8JZK9 Q99JF5 Q8BLN5
	steroid metabolic process	5	GO:0008202	22	121	291	5660	3.54	6.24325e-07	6.2	Q9D1G2 P58044 P52019 P21614 Q80W65 Q9R008 Q920E5 O70503 Q8BMP6 Q8BLN5 Q99JF5 Q9JKJ9 Q9DB73 O08601 Q9R1J0 P33622 O88736 Q8K0C4 P02772 O88455 Q8K023 Q8JZK9
	isoprenoid metabolic process	6	GO:0006720	14	50	291	5660	5.45	8.20987e-07	6.09	Q9QYF1 Q9D1G2 P58044 O70152 P33622 Q00915 Q9R008 Q920E5 P45377 Q05020 Q8K023 Q8JZK9 Q00724 Q99JF5
	secondary alcohol biosynthetic process	7	GO:1902653	11	29	291	5660	7.38	8.9804e-07	6.05	Q9D1G2 P58044 Q9R1J0 O88736 Q8K0C4 Q9R008 Q920E5 O88455 Q8JZK9 Q99JF5 Q8BLN5
	cholesterol metabolic process	7	GO:0008203	16	67	291	5660	4.64	9.46417e-07	6.02	Q9D1G2 P58044 P52019 Q80W65 Q9R008 Q920E5 Q8BLN5 Q99JF5 Q9JKJ9 O08601 Q9R1J0 P33622 Q8K0C4 O88736 O88455 Q8JZK9
	secondary alcohol metabolic process	6	GO:1902652	16	69	291	5660	4.51	1.41345e-06	5.85	Q9D1G2 P58044 P52019 Q80W65 Q9R008 Q920E5 Q8BLN5 Q99JF5 Q9JKJ9 O08601 Q9R1J0 P33622 Q8K0C4 O88736 O88455 Q8JZK9
Down-regulated
GO Terms Level 1	GO Terms Description	GO Terms Level	GO Terms ID	Mapping	Background	All Mapping	All Background	Fold Enrichment	Fisher' exact test P value	-log10(p value)	Related Protein
Molecular Function	oxidoreductase activity	3	GO:0016491	124	451	385	5680	4.06	2.9507e-39	38.53	P47740 Q9EP75 Q9CQ54 Q9CQ75 Q8BJ64 Q91X52 Q60759 O88451 Q9DCQ2 Q6XVG2 Q61425 P50544 Q9DC70 Q91VS7 P17665 Q8CHT0 Q9DCM2 P56654 P14152 Q8CHR6 O35386 O09173 Q91WT9 Q62425 Q8BVI4 Q61147 Q6P3A8 Q05421 Q9QUH0 Q8R0V5 P26150 Q9DBG1 Q9JHI5 Q91WN4 P28474 P08228 Q9DBT9 Q9CQA3 Q8VCZ9 Q9CQ69 Q9D6J5 Q80XL6 Q8BW75 P33267 Q8K2B3 Q9WU79 P50136 Q922D8 Q99L13 P12790 Q921G7 O35945 P49429 Q9D665 Q9CR68 Q99LC5 Q9D7B6 …
	coenzyme binding	4	GO:0050662	40	130	385	5680	4.54	1.8395e-18	17.74	Q9CQ62 Q9WUR2 Q8R086 Q91YT0 Q00612 Q8BJ64 Q60759 Q9DCQ2 Q8JZN5 Q9QYY9 Q61425 P50544 P97872 Q9R0H0 P14152 Q8BVI4 Q9QXE0 Q8K370 Q9JHI5 Q91WN4 P50247 Q8VCZ9 Q9DBL1 Q80XL6 Q8JZV9 P97501 Q8BW75 Q8K2B3 Q7TNG8 Q9WU79 Q99L13 Q8VCC1 A2ATU0 P47199 P54071 Q99KP3 Q8QZT1 Q99LC5 Q8R104 Q9D7B6
	cofactor binding	3	GO:0048037	65	192	385	5680	4.99	4.5608e-13	12.34	Q8VCN5 P29758 Q9WUM5 O35423 Q8K183 Q8BJ64 Q60759 Q9DCQ2 Q61425 P50544 Q9WVM8 Q9DC70 Q9CR21 P05202 P14152 O35386 Q91WT9 Q8BVI4 Q9QXE0 Q9JHI5 P05201 Q91WN4 Q8BWU8 Q9CQA3 Q8VCZ9 Q80XL6 Q9Z2Y8 Q8BW75 Q8K2B3 Q9WU79 P61922 Q99L13 P50431 Q921G7 O88533 Q8QZT1 Q99LC5 Q9CXF0 Q9D7B6 Q9ET01 Q9WUR2 Q9CQ62 Q8R086 Q91YT0 Q00612 Q8JZN5 Q9QYY9 Q8VC19 Q8QZR1 P97872 Q8VBT2 Q9R0H0 Q8K370 P50247 Q9DBL1 P97501 Q8JZV9 …
	pyridoxal phosphate binding	5	GO:0030170	19	39	385	5680	7.19	9.86089e-12	11.01	Q8VCN5 P29758 P05201 Q8BWU8 O35423 Q8K183 Q9Z2Y8 Q8VC19 Q9WVM8 P61922 P50431 Q8QZR1 O88533 P05202 Q8VBT2 Q9CXF0 Q91WT9 Q9ET01 O88986
	monooxygenase activity	4	GO:0004497	23	62	385	5680	5.47	2.81274e-11	10.55	Q9JMA7 Q05421 Q64459 P24457 Q9DBG1 Q9EP75 Q64462 Q91WN4 O09158 Q60991 P56657 Q6XVG2 P97501 P33267 Q64458 P56593 P12790 P56654 P16331 P97872 Q64464 O54749 P27786
	heme binding	5	GO:0020037	25	77	385	5680	4.79	8.07059e-11	10.09	Q9JMA7 Q05421 Q64459 Q8R0V5 P24457 Q9DBG1 Q9EP75 Q64462 Q8R086 Q07456 O09158 Q60991 P56657 Q9CZB0 Q6XVG2 P33267 Q64458 P56593 P12790 P56654 Q64464 Q91WT9 O54749 Q9R257 P27786
	tetrapyrrole binding	4	GO:0046906	25	81	385	5680	4.55	2.63924e-10	9.58	Q9JMA7 Q05421 Q64459 Q8R0V5 P24457 Q9DBG1 Q9EP75 Q64462 Q8R086 Q07456 O09158 Q60991 P56657 Q9CZB0 Q6XVG2 P33267 Q64458 P56593 P12790 P56654 Q64464 Q91WT9 O54749 Q9R257 P27786
	iron ion binding	7	GO:0005506	26	91	385	5680	4.22	6.62419e-10	9.18	Q9JMA7 Q05421 Q64459 P24457 Q9DBG1 Q9EP75 Q64462 O09158 Q60991 Q91WS0 P56657 P29391 Q78JT3 Q6XVG2 P33267 Q64458 P56593 Q921I1 Q9DCM0 P12790 P60334 P56654 P16331 Q64464 O54749 P27786
Cellular Component	mitochondrial respiratory chain	13	GO:0005746	31	64	388	5700	7.12	5.2978e-24	23.28	Q99LC3 P48771 Q9CQ91 Q9CQ54 Q9CXZ1 Q9CQ75 P12787 Q9CQH3 Q91YT0 Q8BK30 Q9Z1P6 Q8R1I1 Q9CQA3 Q9D855 Q9CQ69 Q9D6J5 Q9CZB0 Q8K3J1 Q8K2B3 Q9DCJ5 Q9DC70 P17665 Q9ERS2 Q9D8B4 Q9CR21 Q9CR68 P52503 Q9DC69 Q62425 Q9DCS9 Q9DCT2
	mitochondrion	8	GO:0005739	192	1124	388	5700	2.51	8.3933e-24	23.08	P47740 Q9CQ54 P29758 Q9WUM5 Q9CRB3 O35423 Q91WS0 Q60759 Q7TQD2 Q925I1 Q61425 P50544 Q9WVM8 Q9DC70 Q91VS7 Q8CHT0 Q9DCM2 Q8BZ09 Q9CR21 P05202 Q62425 Q8BVI4 Q9DCS9 Q6P3A8 P26150 Q9DBG1 Q9CPY7 Q9CQ91 Q9JHI5 Q8BK30 Q8R4N0 Q8BWU8 P08228 Q9DBT9 P97450 Q9D7A8 Q9Z2Y8 Q8BW75 P50136 Q8K1Z0 P61922 Q99L13 Q9QXX4 O35459 Q921G7 Q9Z2Z6 P67778 Q8BH95 P58281 Q3ULD5 Q9CXF0 Q14DH7 Q9R257 Q9DCT2 Q9CQ62 Q9DBL7 Q9CYW4 …
	mitochondrial part	9	GO:0044429	120	598	388	5700	2.95	2.0464e-23	22.69	P47740 Q9CQ54 P29758 Q9WUM5 Q9CQ75 Q9CQH3 O35423 Q8BJ64 Q91WS0 Q60759 Q925I1 Q61425 P41216 P50544 Q9DC70 Q91VS7 P56382 P17665 Q8CHT0 Q9DCM2 Q8BZ09 Q9D8B4 Q9CR21 P05202 Q62425 Q571F8 Q8BFP9 Q9DCS9 Q6P3A8 O55125 Q9DCX2 P26150 Q9DBG1 Q9CQ91 Q9JHI5 Q91WN4 Q9WTP7 Q8BGV0 Q8BK30 Q61176 P08228 Q9DBT9 Q9CQA3 Q8VCZ9 Q9CQ69 Q9D6J5 P97450 Q80XL6 Q8BW75 Q8K2B3 P52196 Q9WU79 P50136 Q8K1Z0 P61922 Q9QXX4 Q921G7 …
	respiratory chain complex	5	GO:0098803	30	62	388	5700	7.11	2.6303e-23	22.58	Q99LC3 Q9CQ91 Q9CQ54 Q9CXZ1 Q9CQ75 P12787 Q9CQH3 Q91YT0 Q8BK30 Q9Z1P6 Q8R1I1 Q9CQA3 Q9D855 Q9CQ69 Q9D6J5 Q9CZB0 Q8K3J1 Q8K2B3 Q9DCJ5 Q9DC70 P17665 Q9ERS2 Q9D8B4 Q9CR21 Q9CR68 P52503 Q9DC69 Q62425 Q9DCS9 Q9DCT2
	respiratory chain	4	GO:0070469	31	67	388	5700	6.8	5.5153e-23	22.26	Q99LC3 P48771 Q9CQ91 Q9CQ54 Q9CXZ1 Q9CQ75 P12787 Q9CQH3 Q91YT0 Q8BK30 Q9Z1P6 Q8R1I1 Q9CQA3 Q9D855 Q9CQ69 Q9D6J5 Q9CZB0 Q8K3J1 Q8K2B3 Q9DCJ5 Q9DC70 P17665 Q9ERS2 Q9D8B4 Q9CR21 Q9CR68 P52503 Q9DC69 Q62425 Q9DCS9 Q9DCT2
	mitochondrial protein complex	10	GO:0098798	42	117	388	5700	5.27	6.5658e-23	22.18	Q99LC3 Q78IK2 Q9CQ54 Q9CXZ1 Q9CQ75 P12787 Q9CQH3 Q91YT0 Q9CZB0 Q9DCJ5 Q9DC70 P17665 P56382 Q9D8B4 Q9CR21 Q9DCW4 Q9DCZ4 Q62425 Q9DCS9 Q6P3A8 Q9DCX2 Q9DB20 Q9CQ91 Q9Z2I8 Q9Z1P6 Q8BK30 Q8R1I1 Q9CQA3 Q9D855 Q9D6J5 Q9CQ69 P97450 Q8K2B3 Q8K3J1 P50136 Q9ERS2 Q921G7 Q9CR68 Q99LC5 P52503 Q9DC69 Q9DCT2
	oxidoreductase complex	4	GO:1990204	34	82	388	5700	6.09	2.4886e-22	21.6	Q99LC3 Q9CQ54 Q9CXZ1 Q9CQ75 Q9CQH3 Q91YT0 Q9CZB0 Q91WK5 Q9DCJ5 Q9DC70 Q8BMF4 Q9D8B4 Q9CR21 Q62425 Q8BFP9 Q9DCS9 Q6P3A8 Q9CQ91 Q9Z1P6 Q8BK30 Q8R1I1 Q9CQA3 Q9D6J5 Q9CQ69 Q9D855 Q8K2B3 Q8K3J1 P50136 A2ATU0 Q9ERS2 Q9CR68 P52503 Q9DC69 Q9DCT2
	inner mitochondrial membrane protein complex	13	GO:0098800	36	98	388	5700	5.4	1.2585e-20	19.9	Q99LC3 Q78IK2 Q9CQ54 Q9CXZ1 Q9CQ75 P12787 Q9CQH3 Q91YT0 Q9CZB0 Q9DCJ5 Q9DC70 P17665 P56382 Q9D8B4 Q9CR21 Q9DCZ4 Q62425 Q9DCS9 Q9DCX2 Q9DB20 Q9CQ91 Q9Z1P6 Q8BK30 Q8R1I1 Q9CQA3 Q9D6J5 Q9CQ69 Q9D855 P97450 Q8K2B3 Q8K3J1 Q9ERS2 Q9CR68 P52503 Q9DC69 Q9DCT2
Biological Process	single-organism metabolic process	3	GO:0044710	259	1567	384	5660	2.44	2.79509e-63	62.55	Q64374 Q9EP75 Q9CQ54 Q8BWP5 Q9DBA8 Q91X52 Q60759 O88451 Q61425 P50544 Q9WVM8 Q9DC70 Q8CHT0 O35490 P56654 P05202 O09173 Q62425 Q9DCS9 Q6P3A8 Q9DBG1 Q8BK30 Q9DBT9 P97450 P50136 Q283N4 Q99L13 P12790 Q921G7 Q91YI0 Q8BH95 Q9ET01 Q9R257 Q9CQ62 Q9DBL7 Q91VA0 P12787 Q60991 P24549 P55264 Q9JLZ3 Q78JT3 Q8R0Y6 Q9QYY9 Q8BWN8 Q9D5J6 O54782 Q9DCJ5 Q8QZR1 Q60936 Q8VCW8 Q8VBT2 Q8K4H1 Q8BWQ1 Q9DB20 Q9DBF1 P28650 …
	small molecule metabolic process	4	GO:0044281	193	899	384	5660	3.16	5.15156e-60	59.29	Q8VCN5 P47740 Q64374 Q9EP75 Q9CQ54 P29758 P01027 Q8BWP5 Q9WUM5 Q9CRB3 Q9DBA8 P16015 Q9Z2A9 O35423 Q91X52 Q60759 O88451 Q9DCQ2 Q61425 P50544 Q9WVM8 Q8CHT0 O35490 Q9CR21 P56654 P05202 P03958 O09173 Q8BVI4 Q6P3A8 Q9QXE0 Q8R0V5 Q9JHI5 Q8BGG9 Q9DBT9 P97450 P35492 P50136 Q8K1Z0 P61922 Q283N4 Q99L13 P12790 Q9QXX4 O35459 Q921G7 Q91YI0 P49429 Q8BH95 Q3ULD5 Q9CXF0 Q9CQ62 Q9DBL7 Q91VA0 P12787 Q60991 Q61907 …
	carboxylic acid catabolic process	8	GO:0046395	71	141	384	5660	7.42	1.4453e-50	49.84	Q9EP75 Q9DBA8 Q9DD18 O35423 Q60759 Q61425 P50544 Q9WVM8 Q8CHT0 P05202 O35386 O09173 Q91WT9 Q8BVI4 Q571F8 Q6P3A8 Q9QXE0 P35505 Q8R0V5 Q9JHI5 P05201 Q91WN4 Q61176 Q8VCZ9 Q80XL6 P35492 Q9WU79 P50136 Q99L13 P50431 O35459 Q921G7 Q9WVL0 Q8BWT1 P49429 Q8QZT1 Q8BH95 Q3ULD5 Q99LC5 Q9CXF0 Q9D7B6 Q9WUR2 Q9CQ62 Q91X83 Q91XD4 P52430 Q8VCX1 Q9JLZ3 Q8BWN8 Q8R0Y6 Q91WK5 Q8QZR1 Q8VC12 P60334 P11725 Q9D826 Q9R0H0 …
	organic acid catabolic process	6	GO:0016054	71	141	384	5660	7.42	1.4453e-50	49.84	Q9EP75 Q9DBA8 Q9DD18 O35423 Q60759 Q61425 P50544 Q9WVM8 Q8CHT0 P05202 O35386 O09173 Q91WT9 Q8BVI4 Q571F8 Q6P3A8 Q9QXE0 P35505 Q8R0V5 Q9JHI5 P05201 Q91WN4 Q61176 Q8VCZ9 Q80XL6 P35492 Q9WU79 P50136 Q99L13 P50431 O35459 Q921G7 Q9WVL0 Q8BWT1 P49429 Q8QZT1 Q8BH95 Q3ULD5 Q99LC5 Q9CXF0 Q9D7B6 Q9WUR2 Q9CQ62 Q91X83 Q91XD4 P52430 Q8VCX1 Q9JLZ3 Q8BWN8 Q8R0Y6 Q91WK5 Q8QZR1 Q8VC12 P60334 P11725 Q9D826 Q9R0H0 …
	carboxylic acid metabolic process	7	GO:0019752	140	502	384	5660	4.11	1.2376e-43	42.91	Q8VCN5 Q64374 Q9EP75 P29758 P01027 Q9WUM5 Q9DBA8 Q9Z2A9 O35423 Q60759 Q61425 P50544 Q9WVM8 Q8CHT0 O35490 Q9CR21 P56654 P05202 O09173 Q8BVI4 Q6P3A8 Q9QXE0 Q8R0V5 Q9JHI5 Q8BGG9 Q9DBT9 P35492 P50136 P61922 Q99L13 P12790 O35459 Q921G7 Q91YI0 P49429 Q8BH95 Q3ULD5 Q9CXF0 Q9CQ62 Q91VA0 Q60991 P24549 Q61907 Q9CZB0 Q9JLZ3 Q8BWN8 Q8R0Y6 P56593 P60334 Q8QZR1 Q8BMF4 Q8VCW8 Q8VBT2 Q8K4H1 Q8BWQ1 P24457 P28650 …
	organic acid metabolic process	5	GO:0006082	144	528	384	5660	4.02	3.6348e-43	42.44	Q8VCN5 Q64374 Q9EP75 P29758 P01027 Q9WUM5 Q9CRB3 Q9DBA8 Q9Z2A9 O35423 Q60759 Q61425 P50544 Q9WVM8 Q8CHT0 O35490 Q9CR21 P56654 P05202 O09173 Q8BVI4 Q6P3A8 Q9QXE0 Q8R0V5 Q9JHI5 Q8BGG9 Q9DBT9 P35492 P50136 P61922 Q283N4 Q99L13 P12790 O35459 Q921G7 Q91YI0 P49429 Q8BH95 Q3ULD5 Q9CXF0 Q9CQ62 Q91VA0 Q60991 P24549 Q61907 Q9CZB0 Q9JLZ3 Q8BWN8 Q8R0Y6 P56593 P60334 Q8QZR1 Q8BMF4 Q8VCW8 Q8VBT2 Q8K4H1 Q8BWQ1 …
	oxoacid metabolic process	6	GO:0043436	142	517	384	5660	4.05	3.6845e-43	42.43	Q8VCN5 Q64374 Q9EP75 P29758 P01027 Q9WUM5 Q9DBA8 Q9Z2A9 O35423 Q60759 Q61425 P50544 Q9WVM8 Q8CHT0 O35490 Q9CR21 P56654 P05202 O09173 Q8BVI4 Q6P3A8 Q9QXE0 Q8R0V5 Q9JHI5 Q8BGG9 Q9DBT9 P35492 P50136 P61922 Q99L13 P12790 O35459 Q921G7 Q91YI0 P49429 Q8BH95 Q3ULD5 Q9CXF0 Q9CQ62 Q91VA0 Q60991 P24549 Q61907 Q9CZB0 Q9JLZ3 Q8BWN8 Q8R0Y6 P56593 P60334 Q8QZR1 Q8BMF4 Q8VCW8 Q8VBT2 Q8K4H1 Q8BWQ1 P24457 P28650 …
	oxidation-reduction process	4	GO:0055114	150	564	384	5660	3.92	6.9211e-43	42.16	P47740 Q9EP75 Q9CQ54 Q9WUM5 Q91X52 Q60759 O88451 Q9DCQ2 Q61425 P50544 Q9DC70 Q91VS7 Q8CHT0 Q9DCM2 Q9CR21 P56654 O09173 Q62425 Q8BVI4 Q9DCS9 Q6P3A8 Q9QXE0 Q8R0V5 P26150 Q9DBG1 Q9CQ91 Q9JHI5 Q8BK30 P08228 Q9DBT9 Q8BW75 P50136 Q8K1Z0 Q99L13 P12790 Q9QXX4 O35459 Q921G7 P49429 Q8BH95 Q9ET01 Q9DCT2 Q64459 Q9CQ62 P51658 P12787 Q60991 P24549 Q9CZB0 Q9JLZ3 Q78JT3 Q9QYY9 Q8R0Y6 P56593 Q8R0N6 Q9DCJ5 P60334 …
	alpha-amino acid metabolic process	9	GO:1901605	61	138	384	5660	6.52	2.9237e-39	38.53	Q8VCN5 A2AS89 P29758 Q91X83 Q9DBA8 Q91XD4 Q9DD18 O35423 Q60759 Q61907 Q9JLZ3 Q91WK5 Q9WVM8 P60334 Q8VC12 Q8QZR1 Q9QXF8 Q8CHT0 O35490 Q9D826 P11725 Q8C196 P05202 Q8VBT2 Q99K67 Q8K4H1 O09173 Q91WT9 Q8BVI4 Q571F8 P35505 Q8R0V5 Q9JHI5 P28650 Q99MR8 P05201 Q91WN4 Q61176 P50247 Q9DBT9 Q8VCZ9 Q91X34 P35492 Q99LB7 Q9WU79 Q922D8 Q99L13 P50431 Q9WVL0 Q91YI0 P49429 Q8QZT1 P16331 Q91XE0 Q3ULD5 Q9CXF0 Q9D7B6 …
	cellular amino acid catabolic process	9	GO:0009063	47	73	384	5660	9.49	1.64268e-36	35.78	Q91X83 Q9DBA8 Q91XD4 Q9DD18 O35423 Q9JLZ3 Q91WK5 Q9WVM8 P60334 Q8VC12 Q8QZR1 Q8CHT0 Q9D826 P11725 P05202 Q8VBT2 Q99K67 Q8K4H1 O09173 Q91WT9 Q8BVI4 Q571F8 Q6P3A8 P35505 Q8R0V5 Q9JHI5 Q99MR8 P05201 Q91WN4 Q61176 P50247 Q8VCZ9 P35492 Q99LB7 Q9WU79 P50136 Q99L13 P50431 Q9WVL0 P49429 Q8QZT1 P16331 Q3ULD5 Q9CXF0 Q9D7B6 Q9EQ20 O88986
	alpha-amino acid catabolic process	10	GO:1901606	45	68	384	5660	9.75	1.08593e-35	34.96	Q91X83 Q9DBA8 Q91XD4 Q9DD18 O35423 Q9JLZ3 Q91WK5 Q9WVM8 P60334 Q8VC12 Q8QZR1 Q8CHT0 Q9D826 P11725 P05202 Q8VBT2 Q99K67 Q8K4H1 O09173 Q91WT9 Q8BVI4 Q571F8 P35505 Q8R0V5 Q9JHI5 Q99MR8 P05201 Q91WN4 Q61176 P50247 Q8VCZ9 P35492 Q99LB7 Q9WU79 Q99L13 P50431 Q9WVL0 P49429 Q8QZT1 P16331 Q3ULD5 Q9CXF0 Q9D7B6 Q9EQ20 O88986
	single-organism catabolic process	4	GO:0044712	92	416	384	5660	3.26	1.0688e-22	21.97	Q9EP75 Q9CRB3 Q9DBA8 Q9DD18 O35423 Q60759 Q9DCQ2 Q61425 P50544 Q9WVM8 Q8CHT0 P05202 Q8CHR6 P03958 O35386 O09173 Q91WT9 Q8BVI4 Q571F8 Q6P3A8 Q9QXE0 P35505 Q8R0V5 Q9JHI5 Q91WN4 P05201 P28474 Q61176 Q8VCZ9 Q80XL6 P35492 Q9WU79 P50136 Q283N4 Q99L13 P50431 O35459 Q921G7 O35945 Q9WVL0 Q8BWT1 P49429 Q8QZT1 Q8BH95 Q3ULD5 Q99LC5 Q9CXF0 Q9D7B6 Q9ET01 Q9WUR2 Q9CQ62 Q9DB29 Q91X83 Q9QZ49 Q9DBB8 Q91XD4 P52430 …
	dicarboxylic acid metabolic process	8	GO:0043648	28	65	384	5660	6.35	1.0451e-19	18.98	Q9Z2I9 P28650 Q91WN4 P05201 Q9Z2I8 Q9DBA8 Q91XD4 Q9CQA3 Q8VCZ9 P35492 Q8R0Y6 Q8BWN8 Q8K2B3 Q9WU79 Q922D8 Q9WVM8 Q8VC12 Q8QZR1 P50431 Q8CHT0 P54071 Q91YI0 P05202 P14152 Q9CXF0 Q571F8 Q9Z2V4 P16460
	cofactor metabolic process	4	GO:0051186	55	236	384	5660	3.44	1.8402e-16	15.74	Q9DBL7 Q91X83 Q99J39 Q91VA0 Q00612 Q91XD4 Q8K183 Q91X52 Q61907 Q9DCQ2 Q78JT3 Q8R0Y6 Q9QYY9 Q8BWN8 Q9D5J6 Q9WVM8 Q8VC19 Q8BMF4 Q9QXF8 Q9D826 Q60936 P14152 E9Q4Z2 Q99K67 Q99P30 Q8BVI4 P36552 Q9Z2I9 Q8BGG9 Q8VCT4 Q91WN4 Q9Z2I8 P50247 Q9DC50 Q91X34 Q9DBL1 Q8JZV9 Q922D8 Q8K1Z0 P10518 A2ATU0 P50431 Q8BUV3 P54071 Q9QYR9 O55137 Q8QZT1 Q3ULD5 Q9QYR7 Q9CXF0 P52792 Q9DBK0 P70694 Q9DC69 Q9R257
Up-regulated
KEGG pathway	Mapping	Background	All Mapping	All Background	Fold enrichment	Fisher's exact test p value	-log10(p value)	Related proteins
mmu03010 Ribosome	23	115	177	2911	3.29	7.06613e-07	6.15	P61358 P62911 P47963 P47911 Q9D7S7 Q9D8E6 Q9CPR4 P14148 Q8BP67 P84099 P35980 P62918 Q6ZWV7 P19253 P41105 O09167 P61255 P47915 Q6ZWN5 Q9D1R9 Q9CR57 Q9CZM2 P83882
mmu00980 Metabolism of xenobiotics by cytochrome P450	10	38	177	2911	4.33	0.000311556	3.51	P47739 P24472 Q8K354 Q62452 Q9D379 P10649 P19639 P15626 P19157 P48758
mmu04141 Protein processing in endoplasmic reticulum	18	120	177	2911	2.47	0.000691108	3.16	P09103 Q9JKR6 Q6P5E4 P57759 Q91W90 P14211 P08113 P20029 O08795 P27773 Q8R180 Q9WUD1 Q9EPK6 Q922R8 Q91YW3 Q99KV1 P08003 Q9DC23
mmu00900 Terpenoid backbone biosynthesis	6	14	177	2911	7.05	0.000976967	3.01	Q9D1G2 P58044 Q9R008 Q920E5 Q8JZK9 Q99JF5
mmu00100 Steroid biosynthesis	6	14	177	2911	7.05	0.000976967	3.01	O88736 Q8K0C4 O88455 Q8BLN5 P52019 Q9R1J0
mmu00051 Fructose and mannose metabolism	7	25	177	2911	4.6	0.00302456	2.52	Q9WUA3 P45377 O08528 P05063 P45376 Q91W97 P21300
mmu00480 Glutathione metabolism	8	38	177	2911	3.46	0.00668886	2.17	Q9DCD0 Q9CQU0 P24472 P97494 P10649 P19639 P15626 P19157
mmu00982 Drug metabolism - cytochrome P450	8	38	177	2911	3.46	0.00668886	2.17	P47739 P24472 Q62452 Q8VHG0 P10649 P19639 P15626 P19157
mmu00052 Galactose metabolism	6	24	177	2911	4.11	0.0126592	1.9	Q9WUA3 P45377 O08528 P45376 Q91W97 P21300
mmu05204 Chemical carcinogenesis	9	54	177	2911	2.74	0.0144473	1.84	P47739 P24472 Q62452 Q9D379 P10649 P19639 P15626 P19157 P48758
mmu00520 Amino sugar and nucleotide sugar metabolism	7	38	177	2911	3.03	0.0245532	1.61	Q9DB73 O70475 Q3TW96 P47856 O08528 Q9CYR6 Q91W97
mmu00040 Pentose and glucuronate interconversions	5	20	177	2911	4.11	0.0291841	1.53	Q62452 O70475 P45377 P45376 P21300
mmu03320 PPAR signaling pathway	8	54	177	2911	2.44	0.0416888	1.38	P33622 Q8BH04 Q8JZR0 Q9Z0R9 Q05816 Q9QUJ7 P43883 Q8JZK9
Down-regulated
KEGG pathway	Mapping	Background	All Mapping	All Background	Fold enrichment	Fisher's exact test p value	-log10(p value)	Related proteins
mmu01100 Metabolic pathways	188	766	283	2911	2.52	2.60081e-50	49.58	Q8VCN5 P47740 Q64374 Q9EP75 Q9CQ54 P29758 Q9WUM5 Q9DBA8 Q9CRB3 Q9Z2A9 O35423 Q91X52 Q60759 Q61425 P50544 Q9WVM8 Q9DC70 Q8CHT0 O35490 Q9CR21 P56654 P05202 O09173 P03958 Q8BVI4 Q62425 Q6P3A8 Q9DCS9 Q8R0V5 Q9DBG1 Q9CPY7 Q9JHI5 Q9CQ91 Q8BK30 Q8BWU8 Q9DBT9 P35492 P97450 Q8BW75 P50136 P61922 Q99L13 Q283N4 P12790 Q91YI0 P49429 Q8BH95 Q3ULD5 Q9CXF0 Q14DH7 Q9ET01 Q9DCT2 Q64459 Q9DBL7 P51658 P51855 Q91VA0 …
mmu00190 Oxidative phosphorylation	37	98	283	2911	3.88	7.4396e-13	12.13	Q99LC3 P48771 Q9CQ54 Q9CXZ1 P12787 Q9CQH3 Q9CQ75 Q91YT0 Q9CZB0 Q9DCJ5 Q9DC70 P17665 P56382 Q9CR21 Q9D8B4 Q9CPQ1 Q9D7I5 Q62425 Q9DCS9 Q9DCX2 Q9DB20 Q9CQ91 Q8BK30 Q9Z1P6 Q8R1I1 Q9CQA3 Q9D6J5 Q9D855 Q9CQ69 P97450 Q8K2B3 Q8K3J1 Q9ERS2 Q9CR68 P52503 Q9DC69 Q9DCT2
mmu05012 Parkinson disease	36	100	283	2911	3.7	2.11953e-12	11.67	Q99LC3 P48771 Q9CQ54 Q9CXZ1 P12787 Q9CQH3 Q9CQ75 Q91YT0 Q9CZB0 Q9DCJ5 Q9DC70 P17665 P56382 Q9CR21 Q9D8B4 Q9CPQ1 Q62425 Q9DCS9 Q9DCX2 Q9DB20 Q9CQ91 Q8BK30 Q9Z1P6 Q8R1I1 Q9CQA3 Q9D6J5 Q9D855 Q9CQ69 P97450 Q8K2B3 Q8K3J1 Q9ERS2 Q9CR68 P52503 Q9DC69 Q9DCT2
mmu05010 Alzheimer disease	37	118	283	2911	3.23	7.56399e-11	10.12	Q99LC3 P48771 Q9CQ54 Q9CXZ1 P12787 Q9CQH3 Q9CQ75 Q91YT0 Q9CZB0 Q9DCJ5 Q9DC70 P17665 P56382 Q9CR21 Q9D8B4 Q9CPQ1 Q62425 Q9DCS9 Q9DCX2 Q9DB20 Q9CQ91 Q8BK30 Q9Z1P6 Q8R1I1 Q9CQA3 Q9D6J5 Q9D855 Q9CQ69 P97450 Q8K2B3 Q8K3J1 Q9ERS2 Q9CR68 O08756 P52503 Q9DC69 Q9DCT2
mmu04932 Non-alcoholic fatty liver disease (NAFLD)	33	98	283	2911	3.46	1.30983e-10	9.88	Q99LC3 P48771 Q9CQ54 Q9CXZ1 P12787 Q9CQH3 Q9CQ75 Q91YT0 Q9CZB0 Q9DCJ5 Q9DC70 P17665 Q9CR21 Q9D8B4 Q9CPQ1 Q62425 Q9DCS9 Q05421 Q9CQ91 Q8BK30 Q9Z1P6 Q8R1I1 Q9CQA3 Q9D6J5 Q9D855 Q9CQ69 Q8K3J1 Q8K2B3 Q9ERS2 Q9CR68 P52503 Q9DC69 Q9DCT2
mmu05016 Huntington disease	38	127	283	2911	3.08	1.80595e-10	9.74	Q99LC3 P48771 Q9CQ54 Q9CXZ1 P12787 Q9CQH3 Q9CQ75 Q91YT0 Q9CZB0 Q9DCJ5 Q9DC70 P17665 P56382 Q9CR21 Q9D8B4 Q9CPQ1 Q62425 Q9DCS9 Q9DCX2 Q9DB20 P11352 Q9CQ91 Q8BK30 Q9Z1P6 Q8R1I1 P08228 Q9CQA3 Q9D6J5 Q9D855 Q9CQ69 P97450 Q8K2B3 Q8K3J1 Q9ERS2 Q9CR68 P52503 Q9DC69 Q9DCT2
mmu00280 Valine, leucine and isoleucine degradation	21	45	283	2911	4.8	9.39189e-10	9.03	Q9DBF1 P47740 Q9JHI5 Q99MR8 Q91ZA3 Q9DBL1 Q9JLZ3 Q61425 P50136 Q99L13 P61922 Q8BWT1 Q8QZT1 Q99MN9 Q8BH95 Q3ULD5 P54869 O08756 Q9D7B6 Q6P3A8 Q9EQ20
mmu00260 Glycine, serine and threonine metabolism	16	33	283	2911	4.99	8.99201e-08	7.05	Q8VCN5 Q9DBF1 O35423 Q9DBT9 Q8BJ64 Q8BW75 Q91WK5 Q99LB7 Q8VC19 P50431 Q9QXF8 O35490 Q9D826 Q8VBT2 Q91WT9 O88986
mmu00380 Tryptophan metabolism	15	31	283	2911	4.98	2.72665e-07	6.56	Q8R0V5 Q9DBF1 P47740 Q9WVM8 Q91WN4 Q8QZT1 O88533 Q8BH95 Q9CXF0 P40936 Q8K4H1 Q60759 Q78JT3 Q8BW75 Q61425
mmu00350 Tyrosine metabolism	12	20	283	2911	6.17	4.43014e-07	6.35	Q8QZR1 Q9WVL0 P05201 P28474 P49429 O88533 P05202 Q8R0F8 O09173 Q9QYY9 Q8BW75 P35505
mmu00640 Propanoate metabolism	14	28	283	2911	5.14	4.98204e-07	6.3	P50136 Q9Z2I9 P61922 Q9WUM5 Q99J39 Q9Z2I8 Q8QZT1 Q91ZA3 Q99MN9 Q8BH95 E9Q4Z2 Q14DH7 Q9EQ20 Q6P3A8
mmu00360 Phenylalanine metabolism	10	14	283	2911	7.35	8.60696e-07	6.07	Q8QZR1 Q5FW57 P05201 Q9DCY0 P49429 O88533 P16331 P05202 Q91XE0 Q8BW75
mmu00330 Arginine and proline metabolism	13	28	283	2911	4.78	3.992e-06	5.4	Q9CXA2 A2AS89 Q9DBF1 P47740 Q9CPY7 Q8CHT0 P29758 P05201 Q61176 P05202 Q8VCZ9 Q8BW75 Q9WU79
mmu00071 Fatty acid degradation	15	38	283	2911	4.06	5.29481e-06	5.28	Q9WUR2 Q9DBF1 P47740 P50544 P28474 Q8BWT1 Q8QZT1 Q8BH95 Q9R0H0 Q60759 P52825 Q9DBL1 Q9QYY9 Q61425 P41216
mmu00140 Steroid hormone biosynthesis	16	44	283	2911	3.74	7.39177e-06	5.13	Q05421 Q64459 Q9JMA7 P24457 P51658 O09158 Q60991 P56657 Q8VCX1 Q6XVG2 Q64458 P12790 P56654 Q64464 P27786 Q8BWQ1
mmu01200 Carbon metabolism	25	97	283	2911	2.65	8.98098e-06	5.05	Q9Z2I9 Q64374 Q9WUM5 P05201 Q9Z2I8 P28474 Q91ZA3 Q00612 O35423 Q9CQA3 Q9CZB0 Q8K2B3 Q8BMF4 P50431 P54071 Q8C196 Q9QXD6 Q8QZT1 P05202 Q99MN9 Q8BH95 P14152 Q8VBT2 P52792 Q9EQ20
mmu01230 Biosynthesis of amino acids	18	58	283	2911	3.19	1.80995e-05	4.74	Q8VCN5 Q9DBF1 Q91X83 P05201 Q99JW2 Q61176 Q9WVM8 Q8QZR1 P50431 P11725 P54071 Q91YI0 Q8C196 P16331 P05202 Q8VBT2 Q91WT9 P16460
mmu00591 Linoleic acid metabolism	10	19	283	2911	5.41	2.55738e-05	4.59	Q05421 Q64459 Q9JMA7 O09158 P56654 P56657 Q64464 Q6XVG2 Q64458 O54749
mmu00270 Cysteine and methionine metabolism	13	33	283	2911	4.05	2.97816e-05	4.53	Q8VCN5 P60334 Q8QZR1 P51855 Q91X83 O35490 P05201 P50247 P05202 P14152 Q8VBT2 Q91WT9 P52196
mmu00830 Retinol metabolism	15	44	283	2911	3.51	3.67112e-05	4.44	Q64459 Q9JMA7 P12790 O35945 O09158 P28474 P56654 P56657 P24549 Q6XVG2 Q64464 Q9QYY9 Q64458 P56593 Q8BWQ1
mmu00220 Arginine biosynthesis	9	16	283	2911	5.79	4.53348e-05	4.34	P05201 P11725 Q8C196 Q91YI0 Q99JW2 P05202 Q61176 Q571F8 P16460
mmu00340 Histidine metabolism	9	17	283	2911	5.45	7.85e-05	4.11	Q9DBF1 P47740 Q8VC12 Q9DBA8 O88533 Q91XD4 Q91VF2 P35492 Q8BW75
mmu04146 Peroxisome	19	72	283	2911	2.71	0.000107181	3.97	Q9WUR2 Q99J39 Q6P6M5 O35423 P08228 Q9DC50 Q91X34 P41216 O35459 Q9D826 Q9DCM2 P54071 P42925 P19258 Q9R0H0 P34914 O35386 Q99P30 Q9QXE0
mmu05204 Chemical carcinogenesis	16	54	283	2911	3.05	0.000113129	3.95	Q05421 Q64459 Q9JMA7 Q91VS7 P12790 Q9DCM2 O09158 P28474 P56654 P52840 P56657 Q6XVG2 Q64464 Q9QYY9 Q64458 Q8BWQ1
mmu00250 Alanine, aspartate and glutamate metabolism	10	24	283	2911	4.29	0.000233493	3.63	P61922 Q8CHT0 P28650 P05201 Q8C196 Q91YI0 P05202 O35423 Q571F8 P16460

## Sheet: FT vs FW
Table S3-6. Bioinformatic elaboration for functional GO term and KEGG pathway enrichment via DAVID analysis.（FT/FW）
Up-regulated
GO Terms Level 1	GO Terms Description	GO Terms Level	GO Terms ID	Mapping	Background	All Mapping	All Background	Fold Enrichment	Fisher' exact test P value	-log10(p value)	Related Protein
Cellular Component	extracellular space	4	GO:0005615	131	477	488	5700	3.21	5.6993e-29	28.24	P01027 P47876 P48036 P63028 P19157 Q61554 P12246 Q9EPK6 Q9R098 Q60590 Q8R2Y2 Q9WUU7 Q91X72 P20918 P25085 P16110 O55042 Q61247 Q62351 Q8VCM7 P33622 P07758 Q9CYA0 Q91VU0 P10493 P21614 Q8K0E8 P14211 P31532 Q61129 P02463 Q9QXC1 Q07797 P47877 Q61703 P42703 Q64191 Q8K182 Q9DBB9 Q9JM99 Q91WP6 O08807 Q99JG3 Q07113 P10810 Q91XA2 P97792 Q60854 A6X935 Q62395 Q60847 P08226 Q08879 P19221 Q7TPR4 P07724 Q61838 …
	blood microparticle	5	GO:0072562	39	84	488	5700	5.42	3.1919e-21	20.5	P07724 P29788 P01027 O89020 P48036 P21614 Q8K0E8 P54116 Q06890 P08607 Q921I1 P12246 E9PV24 Q07797 Q61703 Q91X72 P20918 Q61147 Q8K182 Q9DBB9 Q61646 Q07456 P06909 Q91WP6 Q61247 P29699 Q08761 P11276 Q9ESB3 Q8VCM7 Q62351 Q03734 A6X935 P09813 P04186 Q00623 P08226 P01029 P19221
	endoplasmic reticulum lumen	10	GO:0005788	29	58	488	5700	5.84	1.0141e-17	16.99	O35887 P24369 Q9CQU0 P09103 P29788 Q9JKR6 Q9ESP1 Q6P5E4 Q9QYI6 P57759 Q91W90 P14211 Q80W65 Q8K297 P08113 P20029 Q8BP92 P27773 Q9ERR7 Q61712 Q9D1Q6 Q9EPK6 Q922R8 Q91YW3 Q99KV1 Q8CFX1 P08003 Q9DC23 Q9DBS1
	cytosolic large ribosomal subunit	11	GO:0022625	29	55	488	5700	6.16	2.5079e-16	15.6	P61358 P62911 P47963 P47911 Q9D7S7 Q9D8E6 Q9CPR4 Q8BP67 P84099 P14148 P35980 P14115 P62918 Q6ZWV7 P19253 P27659 P41105 O09167 P12970 P61255 P47915 P62751 Q9D1R9 Q9CR57 Q9CZM2 P47964 P62717 P83882 Q6ZWV3
	cytosolic ribosome	10	GO:0022626	39	98	488	5700	4.65	5.4845e-14	13.26	P47963 P62242 P62849 Q9D7S7 Q9CPR4 P84099 P62918 Q6ZWV7 P19253 P12970 P61255 P62267 P14131 P47915 P62751 P62717 P61358 P62911 P47911 Q9D8E6 P14148 Q8BP67 P14115 P35980 P62754 P27659 P41105 O09167 P62281 P62270 P62852 Q6ZWN5 Q9D1R9 P62301 Q9CR57 P47964 Q9CZM2 P83882 Q6ZWV3
	endoplasmic reticulum	8	GO:0005783	130	750	488	5700	2.02	1.3158e-11	10.88	P21981 Q921L3 Q9QYC7 P08113 Q9D3B1 Q9D1Q6 Q91ZU6 Q9EQQ2 Q9EPK6 Q9CY50 Q9DCF9 Q9R098 Q9WUU7 Q64337 P97363 Q91V04 Q9CQU0 Q9CQS8 Q8C172 Q3TDQ1 O55042 Q9Z0F4 P35980 P14115 Q8BYU6 Q9CYN2 Q6PD26 P07758 Q8BK48 Q9R0E1 Q99J27 Q9CYA0 P24369 P11928 P62242 P14211 P15392 O08547 Q8K297 O70503 Q9D958 Q9ERR7 Q61712 Q9QUJ7 Q9ERE7 Q9DAU1 Q922R8 Q91ZN5 P20444 Q64191 Q922Q8 Q9D662 Q62393 Q6P5E4 Q9D1D4 O08807 O08601 …
	extracellular matrix	4	GO:0031012	46	187	488	5700	2.87	6.06207e-11	10.22	P08122 P39061 P29788 P21981 P10493 P14211 Q8VDD5 Q9WUA3 O70503 Q01339 P02463 Q06890 P08113 Q61554 P12246 Q80X19 P14131 Q07797 O88322 Q80X90 P02469 P61358 P09103 Q3V1T4 Q9JJ00 P07356 Q60605 P16110 P16045 P29699 P11276 P02468 P20029 P61750 P62281 Q9WVH9 P48678 P52480 P62270 P62852 Q62395 P62301 Q60847 P35441 P08226 Q08879
	cytosolic part	9	GO:0044445	41	170	488	5700	2.82	1.54095e-09	8.81	P47963 P62242 P62849 Q9D7S7 Q9CPR4 Q9WUA3 P84099 P62918 Q6ZWV7 P19253 P12970 P61255 P62267 P14131 P47915 P62751 P62717 P61358 P62911 P29452 P47911 Q9D8E6 P14148 Q8BP67 P14115 P35980 P62754 P27659 P41105 O09167 P62281 P62270 P62852 Q6ZWN5 Q9D1R9 P62301 Q9CR57 P47964 Q9CZM2 P83882 Q6ZWV3
Molecular Function	endopeptidase inhibitor activity	6	GO:0004866	28	61	480	5680	5.43	3.07643e-13	12.51	P28666 Q61838 P01027 Q07456 Q91WP6 Q62468 O55042 P70202 P29699 Q61247 Q9ESB3 P51125 Q7TMF5 O08692 Q9QXC1 Q8R121 Q00898 Q60854 Q03734 Q61704 A6X935 P06684 P07758 Q61703 P01029 P28665 P22599 Q62426
	peptidase inhibitor activity	5	GO:0030414	28	62	480	5680	5.34	3.1608e-13	12.5	P28666 Q61838 P01027 Q07456 Q91WP6 Q62468 O55042 P70202 P29699 Q61247 Q9ESB3 P51125 Q7TMF5 O08692 Q9QXC1 Q8R121 Q00898 Q60854 Q03734 Q61704 A6X935 P06684 P07758 Q61703 P01029 P28665 P22599 Q62426
	enzyme inhibitor activity	4	GO:0004857	39	129	480	5680	3.58	1.04594e-12	11.98	P28666 P31324 Q61838 P01027 P51125 Q7TMF5 O08692 P10107 Q9QXC1 Q61704 P06684 Q61703 P28665 Q05020 Q62426 P22599 P63168 Q07456 P07356 Q91WP6 Q62468 O55042 P70202 Q61247 Q9Z0F4 P29699 Q9ESB3 Q8R121 Q00898 Q60854 Q03734 A6X935 Q91YW3 P09813 P33622 P07758 P34928 Q00623 P01029
	endopeptidase regulator activity	5	GO:0061135	28	67	480	5680	4.95	1.13221e-12	11.95	P28666 Q61838 P01027 Q07456 Q91WP6 Q62468 O55042 P70202 P29699 Q61247 Q9ESB3 P51125 Q7TMF5 O08692 Q9QXC1 Q8R121 Q00898 Q60854 Q03734 Q61704 A6X935 P06684 P07758 Q61703 P01029 P28665 P22599 Q62426
	peptidase regulator activity	4	GO:0061134	31	82	480	5680	4.47	1.27365e-12	11.89	P28666 Q61838 P01027 P49817 Q07456 Q91WP6 Q62468 O55042 P70202 P29699 Q61247 Q9ESB3 P11276 P51125 Q7TMF5 O08692 Q9QXC1 Q8R121 Q00898 Q60854 Q03734 Q61704 A6X935 P06684 P07758 Q61703 P01029 P28665 Q08879 Q62426 P22599
	calcium ion binding	6	GO:0005509	48	191	480	5680	2.97	5.28111e-12	11.28	O35887 Q7TPR4 P97429 Q9EQP2 P48036 P21981 P10493 Q9R100 P14211 P27005 P63028 O88947 Q61554 O08795 P12246 P10107 A3KGB4 P14069 Q91ZU6 P33587 O88322 P09803 Q62393 P07356 Q9JJ00 Q60605 Q62468 O55042 Q99LS3 Q99JG3 Q9QUG9 Q9Z0F4 Q08761 Q99P27 Q8BP92 Q4KWH5 Q9WVH9 A6X935 P81117 P35441 Q80YC5 P08207 P50543 Q3V0K9 O08529 Q9CYA0 Q08879 P19221
	structural constituent of ribosome	3	GO:0003735	37	133	480	5680	3.29	1.12213e-10	9.95	P47963 P62242 P62849 Q9D7S7 Q9CPR4 P84099 P62918 Q6ZWV7 P19253 P61255 P62267 P14131 P47915 P62751 P62717 P61358 P62911 P47911 Q9D8E6 P14148 Q8BP67 P14115 P35980 P62754 P27659 O09167 P41105 P62281 P62270 Q6ZWN5 Q9D1R9 P62301 Q9CR57 P47964 Q9CZM2 P83882 Q6ZWV3
	structural molecule activity	2	GO:0005198	57	278	480	5680	2.43	2.66923e-10	9.57	P08122 P39061 P47963 P62242 P62849 P49817 Q9D7S7 Q8K0E8 Q9CPR4 P84099 P62918 Q6ZWV7 P02463 Q61554 P19253 P10107 P61255 Q9JJU9 Q922F4 P62267 P14131 E9PV24 P47915 P62751 P02469 P62717 P58771 P61358 P62911 P47911 Q60605 Q9D8E6 Q8BP67 P14148 P35980 P14115 Q8VCM7 P02468 P62754 P27659 P41105 O09167 P21107 P62281 P48678 P62270 O88735 Q6ZWN5 Q9D1R9 P62301 Q9CR57 Q9CZM2 P47964 P83882 Q6IRU2 Q08879 Q6ZWV3
Biological Process	negative regulation of endopeptidase activity	11	GO:0010951	31	89	482	5660	4.09	1.20596e-11	10.92	P28666 Q61838 P29788 P01027 Q07456 Q91WP6 Q62468 O55042 P70202 P29699 Q61247 Q9ESB3 P51125 Q7TMF5 O08692 Q9QXC1 Q8R121 Q00898 Q60854 Q03734 P05480 Q61704 A6X935 P06684 P07758 Q61703 P35441 P01029 P28665 P22599 Q62426
	negative regulation of peptidase activity	10	GO:0010466	31	92	482	5660	3.96	3.18159e-11	10.5	P28666 Q61838 P29788 P01027 Q07456 Q91WP6 Q62468 O55042 P70202 P29699 Q61247 Q9ESB3 P51125 Q7TMF5 O08692 Q9QXC1 Q8R121 Q00898 Q60854 Q03734 P05480 Q61704 A6X935 P06684 P07758 Q61703 P35441 P01029 P28665 P22599 Q62426
	negative regulation of hydrolase activity	6	GO:0051346	41	156	482	5660	3.09	7.93901e-11	10.1	P28666 Q61838 P29788 P01027 P51125 Q7TMF5 P12246 O08692 P10107 Q9QXC1 Q61704 P06684 Q61703 P28665 Q62426 P22599 G3X9K3 Q07456 Q91WP6 Q62468 O55042 P70202 Q61247 P29699 Q9ESB3 Q8R121 Q00898 Q60854 Q9R0Q3 F8VPU2 Q03734 P05480 A6X935 P09813 Q61411 P33622 P07758 P35441 P34928 Q00623 P01029
	regulation of wound healing	7	GO:0061041	24	60	482	5660	4.7	1.69289e-10	9.77	G3X9K3 P49817 P07356 Q8K0E8 Q8R1H0 Q62468 Q61247 Q9ESB3 Q08761 Q01339 Q8VCM7 Q8R3G9 P10107 P33587 E9PV24 Q80TV8 Q61411 P35441 Q80YC5 P20444 P20918 P08226 Q91Y47 P19221
	negative regulation of proteolysis	9	GO:0045861	35	122	482	5660	3.37	1.96282e-10	9.71	P28666 Q61838 P29788 P01027 P08607 P51125 Q7TMF5 O08692 Q9QXC1 Q61704 P06684 Q61703 P28665 Q62426 P22599 P09803 Q07456 Q91WP6 Q62468 O55042 Q61247 P29699 P70202 Q9ESB3 Q8R121 Q00898 Q60854 P05480 Q8BHL8 Q03734 A6X935 P07758 P35441 P01029 P19221
	negative regulation of catalytic activity	5	GO:0043086	57	277	482	5660	2.42	3.09942e-10	9.51	P28666 P31324 Q61838 P29788 P01027 P49817 P19157 P51125 Q64669 Q7TMF5 P12246 O08692 P10107 Q9QXC1 Q61704 Q9WUM4 P06684 Q61703 P20444 P28665 Q05020 Q62426 P22599 P63168 G3X9K3 Q61646 Q07456 P07356 Q91WP6 Q62468 O55042 P25799 P70202 P29699 Q61247 Q9Z0F4 Q9ESB3 P04117 Q8R121 Q00898 Q9R0Q3 Q60854 F8VPU2 Q03734 P05480 A6X935 Q91YW3 P09813 Q61411 Q9EQK5 P33622 P07758 P35441 P34928 Q00623 P08226 P01029
	acute inflammatory response	6	GO:0002526	17	33	482	5660	6.05	1.74071e-09	8.76	P25085 Q61646 Q9JJ00 Q91WP6 P27005 P31532 P29699 Q61247 P11276 P09813 A6X935 Q9Z0K8 P07758 Q60590 Q80YC5 P19221 P22599
	negative regulation of molecular function	4	GO:0044092	67	370	482	5660	2.13	1.93884e-09	8.71	P28666 Q61838 P01027 P46935 P19157 P51125 Q9Z2X2 Q64669 Q7TMF5 Q63844 P12246 O08692 Q61704 Q9WUM4 P06684 P22599 Q62426 G3X9K3 Q61646 Q9JJ00 Q80W65 Q62468 O55042 P56695 P25799 P70202 P29699 Q9Z0F4 Q61247 P04117 Q61411 P33622 P07758 P34928 Q00623 P31324 P29788 P97429 P49817 Q9QUR7 Q9QXC1 P10107 Q9WUD1 Q61703 P20444 Q05020 P28665 P63168 Q07456 P07356 Q91WP6 Q07813 Q9ESB3 Q8R121 Q00898 Q60854 Q9R0Q3 …
	negative regulation of coagulation	6	GO:0050819	15	26	482	5660	6.77	3.17209e-09	8.5	P33587 E9PV24 P48036 P07356 Q8K0E8 Q80YC5 Q9ESB3 Q08761 Q01339 P20918 P08226 Q91Y47 Q8VCM7 Q8R3G9 P19221
	regulation of response to wounding	6	GO:1903034	24	69	482	5660	4.08	4.19298e-09	8.38	G3X9K3 P49817 P07356 Q8K0E8 Q8R1H0 Q62468 Q61247 Q9ESB3 Q08761 Q01339 Q8VCM7 Q8R3G9 P10107 P33587 E9PV24 Q80TV8 Q61411 P35441 Q80YC5 P20444 P20918 P08226 Q91Y47 P19221
	regulation of coagulation	5	GO:0050818	19	47	482	5660	4.75	1.7441e-08	7.76	P49817 P48036 P07356 Q8K0E8 Q61247 Q9ESB3 Q08761 Q01339 Q8VCM7 Q8R3G9 P33587 E9PV24 P35441 Q80YC5 P20444 P20918 P08226 Q91Y47 P19221
	negative regulation of blood coagulation	9	GO:0030195	14	25	482	5660	6.58	2.06814e-08	7.68	P33587 E9PV24 P07356 Q8K0E8 Q80YC5 Q08761 Q01339 P20918 P08226 Q9ESB3 Q91Y47 Q8VCM7 Q8R3G9 P19221
	negative regulation of hemostasis	6	GO:1900047	14	25	482	5660	6.58	2.06814e-08	7.68	P33587 E9PV24 P07356 Q8K0E8 Q80YC5 Q08761 Q01339 P20918 P08226 Q9ESB3 Q91Y47 Q8VCM7 Q8R3G9 P19221
	regulation of hemostasis	5	GO:1900046	18	43	482	5660	4.92	2.49923e-08	7.6	P49817 P07356 Q8K0E8 Q61247 Q9ESB3 Q08761 Q01339 Q8VCM7 Q8R3G9 E9PV24 P33587 P35441 Q80YC5 P20444 P20918 P08226 Q91Y47 P19221
Down-regulated
GO Terms Level 1	GO Terms Description	GO Terms Level	GO Terms ID	Mapping	Background	All Mapping	All Background	Fold Enrichment	Fisher' exact test P value	-log10(p value)	Related Protein
Cellular Component	mitochondrion	8	GO:0005739	263	1124	461	5700	2.89	3.7075e-77	76.43	Q9CQ54 Q9JI39 Q91WS0 Q60759 Q7TQD2 Q9EPB4 Q61425 P50544 Q9WVM8 P45952 Q9DC70 Q8CHT0 P46656 Q8BZ09 P05202 Q62425 Q9DCS9 Q6P3A8 Q78IK4 Q9D6J6 Q9DBG1 A2ASZ8 Q9CQN1 Q8BK30 Q8R4N0 Q8BWU8 Q9DBT9 P97450 Q9D7A8 Q9CXV1 P50136 Q99L13 Q921G7 Q9Z2Z6 Q8BH95 Q8BSE0 Q8VCH0 Q9DBM2 Q9CQ62 Q9DBL7 Q91VA0 P12787 Q9Z2I0 Q9JLZ3 Q8R0Y6 Q9WVD5 Q9DCJ5 Q8QZR1 Q60936 Q8VCW8 Q8VBT2 Q91VT4 P28271 Q9DB20 Q9DBF1 Q99J99 Q9CPQ8 …
	mitochondrial membrane	11	GO:0031966	132	396	461	5700	4.12	4.5425e-42	41.34	P47740 Q9CQ54 Q9WUM5 Q9JI39 Q91WS0 Q60759 Q925I1 Q61425 P50544 P00405 Q9DC70 Q9DCM2 Q8BZ09 Q9CR21 P09671 P05202 Q64442 Q62425 Q9DCS9 Q6P3A8 Q78IK4 Q9D6J6 Q9DBG1 Q9CQ91 Q9JHI5 A2ASZ8 Q9CQN1 Q8BK30 P56391 P97450 Q8BW75 Q9CXV1 Q3UUI3 Q61941 Q8K1Z0 Q06185 Q9QXX4 Q921G7 Q9Z2Z6 P67778 P58281 Q91WD5 Q91VR2 Q9DCT2 P12787 Q9CQJ8 Q9Z2I0 Q61907 Q9CZB0 Q9WVD5 Q925N2 Q9DCJ5 Q7TNS2 P19536 P99028 Q9DB20 Q01768 …
	mitochondrial part	9	GO:0044429	171	598	461	5700	3.54	6.0362e-41	40.22	P47740 Q9CQ54 P29758 Q9WUM5 Q9JI39 O35423 Q91WS0 Q60759 Q925I1 Q61425 P50544 P45952 P00405 Q9DC70 Q8CHT0 P46656 Q9DCM2 Q8BZ09 Q9CR21 P09671 P05202 Q64442 Q62425 Q9DCS9 Q6P3A8 Q78IK4 Q9D6J6 Q9DBG1 Q9CQ91 Q9JHI5 A2ASZ8 Q9CQN1 Q8BK30 P56391 P08228 Q9DBT9 P97450 Q8BW75 Q9CXV1 Q3UUI3 Q61941 P50136 Q8K1Z0 Q06185 P61922 Q9QXX4 Q921G7 Q9Z2Z6 P67778 Q8BH95 P58281 Q91WD5 Q3ULD5 Q91VR2 Q9DCT2 Q9DBL7 Q91VA0 …
	mitochondrial envelope	10	GO:0005740	136	425	461	5700	3.96	1.0441e-40	39.98	P47740 Q9CQ54 Q9WUM5 Q9JI39 Q91WS0 Q60759 Q925I1 Q61425 P50544 P00405 Q9DC70 Q9DCM2 Q8BZ09 Q9CR21 P09671 P05202 Q64442 Q62425 Q9DCS9 Q6P3A8 Q78IK4 Q9D6J6 Q9DBG1 Q9CQ91 Q9JHI5 A2ASZ8 Q9CQN1 Q8BK30 P56391 P08228 P97450 Q8BW75 Q9CXV1 Q3UUI3 Q61941 Q8K1Z0 Q06185 Q9QXX4 Q921G7 Q9Z2Z6 P67778 P58281 Q91WD5 Q91VR2 Q9DCT2 P12787 Q9CQJ8 Q9Z2I0 Q61907 Q9CZB0 Q9WVD5 Q925N2 Q9DCJ5 Q7TNS2 Q8K2Q5 P19536 P99028 …
	mitochondrial protein complex	10	GO:0098798	65	117	461	5700	6.87	2.53786e-40	39.6	Q9CQ54 Q9CQ75 Q9CQH3 P00405 Q9DC70 P56382 P17665 Q9D8B4 Q9CR21 Q9CZ13 Q3UIU2 Q62425 Q9DCS9 Q6P3A8 Q78IK4 Q9DCX2 Q9D6J6 Q9CQ91 Q9DB77 Q8BK30 Q9CQA3 Q9D6J5 Q9CQ69 P97450 Q8K2B3 Q9CXV1 P50136 Q06185 Q9CQQ7 Q921G7 Q9CR68 Q91WD5 Q91VR2 Q99LC5 P56379 P56480 Q7TMF3 P52503 Q9DCT2 Q99LC3 Q78IK2 Q9CXZ1 P12787 Q91YT0 Q9CQJ8 P43024 Q9CZB0 Q9DCJ5 P19783 Q9DCW4 Q9DCZ4 P19536 Q9DB20 P99028 Q9CPQ8 Q9Z2I8 Q9Z1P6 …
	inner mitochondrial membrane protein complex	13	GO:0098800	59	98	461	5700	7.44	3.32432e-39	38.48	Q99LC3 Q78IK2 Q9CQ54 Q9CXZ1 Q9CQ75 P12787 Q9CQH3 Q91YT0 P43024 Q9CQJ8 Q9CZB0 Q9DCJ5 P00405 Q9DC70 P19783 P56382 P17665 Q9D8B4 Q9CR21 Q9CZ13 Q3UIU2 Q9DCZ4 P19536 Q62425 Q9DCS9 Q78IK4 P99028 Q9DB20 Q9DCX2 Q9D6J6 Q9CQ91 Q9CPQ8 Q9DB77 Q9Z1P6 Q8BK30 Q8R1I1 Q9CQA3 Q03265 Q9D855 Q9D6J5 Q9CQ69 P97450 Q8K3J1 Q8K2B3 Q9CXV1 Q91VD9 Q06185 Q9D0M3 Q9CQQ7 Q9ERS2 Q9CR68 Q9CQC7 Q91WD5 Q91VR2 P56379 P56480 Q7TMF3 …
	mitochondrial respiratory chain	13	GO:0005746	46	64	461	5700	8.89	1.75387e-35	34.76	Q99LC3 P48771 Q9CQ54 Q9CXZ1 Q9CQ75 P12787 Q9CQH3 Q91YT0 P43024 Q9CQJ8 Q9CZB0 Q9DCJ5 P00405 Q9DC70 P19783 P17665 Q9D8B4 Q9CR21 Q9CZ13 Q3UIU2 P19536 Q62425 Q9DCS9 P99028 Q9D6J6 Q9CQ91 Q9DB77 Q9Z1P6 Q8BK30 Q8R1I1 Q9CQA3 Q9D855 Q9D6J5 Q9CQ69 Q8K2B3 Q9CXV1 Q8K3J1 Q91VD9 Q9D0M3 Q9ERS2 Q9CR68 Q9CQC7 Q91WD5 Q7TMF3 P52503 Q9DCT2
	respiratory chain complex	5	GO:0098803	45	62	461	5700	8.97	5.43565e-35	34.26	Q99LC3 Q9CQ54 Q9CXZ1 Q9CQ75 P12787 Q9CQH3 Q91YT0 P43024 Q9CQJ8 Q9CZB0 Q9DCJ5 P00405 Q9DC70 P19783 P17665 Q9D8B4 Q9CR21 Q9CZ13 Q3UIU2 P19536 Q62425 Q9DCS9 P99028 Q9D6J6 Q9CQ91 Q9DB77 Q9Z1P6 Q8BK30 Q8R1I1 Q9CQA3 Q9D855 Q9D6J5 Q9CQ69 Q8K2B3 Q9CXV1 Q8K3J1 Q91VD9 Q9D0M3 Q9ERS2 Q9CR68 Q9CQC7 Q91WD5 Q7TMF3 P52503 Q9DCT2
Molecular Function	oxidoreductase activity	3	GO:0016491	152	451	464	5680	4.13	8.784e-47	46.06	P47740 Q9EP75 Q9CQ54 Q91X52 Q60759 O88451 Q9DCQ2 Q61425 P50544 P45952 P00405 Q9DC70 Q8CHT0 Q9DCM2 P09671 P56654 Q64442 O09173 Q62425 Q8BVI4 Q6P3A8 Q8R0V5 Q9D6J6 Q9DBG1 Q9JHI5 P56391 P08228 Q9DBT9 O35728 Q921H8 Q8BW75 Q9CXV1 Q61941 P50136 Q99L13 P12790 Q921G7 P49429 Q91WD5 Q99MZ7 Q9DCT2 Q64459 Q9DBM2 Q9CQ62 P12787 P24549 Q9CZB0 Q78JT3 Q9QYY9 Q8VE38 Q8R0Y6 Q8R0N6 P60334 Q8BMF4 P97872 Q91VT4 P19536 …
	cofactor binding	3	GO:0048037	79	192	464	5680	5.04	7.3486e-36	35.13	Q8VCN5 P29758 Q9WUM5 O35423 Q8K183 Q8BJ64 Q60759 Q9DCQ2 O08749 Q61425 P50544 Q9WVM8 P45952 Q9DC70 Q9CR21 P05202 P14152 Q64442 O35386 G3X982 Q91WT9 Q8BVI4 Q07417 Q9QXE0 Q3UEG6 Q9JHI5 Q71RI9 Q91WN4 P05201 Q8BWU8 Q9CQA3 Q8VCZ9 Q80XL6 Q9Z2Y8 Q8BW75 Q8K2B3 Q9CXV1 Q61941 Q9WU79 P61922 Q99L13 P50431 Q921G7 O88533 Q8QZT1 Q91WD5 Q71KT5 Q99LC5 Q9CXF0 Q9D7B6 Q9DBE0 Q9WUR2 Q9CQ62 Q8R086 Q91YT0 Q9Z0X1 Q8JZN5 …
	coenzyme binding	4	GO:0050662	51	130	464	5680	4.8	1.527e-23	22.82	Q9CQ62 Q9WUR2 Q8R086 Q91YT0 Q9Z0X1 Q8BJ64 Q60759 Q9DCQ2 Q8JZN5 O08749 Q9QYY9 Q61425 P50544 P45952 Q9JLT4 P97872 Q9R0H0 P14152 P24270 Q91VT4 Q64442 G3X982 Q8BVI4 Q07417 Q9QXE0 Q8K370 Q9JHI5 Q91WN4 P50247 Q8VCZ9 Q9DBL1 Q80XL6 Q8JZV9 P97501 Q8BW75 Q8K2B3 Q7TNG8 Q61941 Q9WU79 Q99L13 Q8VCC1 A2ATU0 P47199 P54071 Q8QZT1 Q99KP3 Q91WD5 Q71KT5 Q99LC5 Q9D7B6 Q8R104
	oxidoreductase activity, acting on the CH-CH group of donors	4	GO:0016627	25	47	464	5680	6.51	1.15086e-14	13.94	Q9CQ62 P36552 Q9JHI5 Q8K370 Q9DBB8 Q9CQA3 Q60759 Q8VCX1 Q9DBL1 Q80XL6 Q9CZB0 Q8JZN5 Q8JZV9 Q921H8 Q9CXV1 Q8K2B3 P50544 P45952 Q64FW2 Q9R0H0 Q71KT5 Q8CHR6 Q9D7B6 Q07417 Q99MZ7
	oxidoreductase activity, acting on NAD(P)H, quinone or similar compound as acceptor	5	GO:0016655	21	33	464	5680	7.79	2.3955e-14	13.62	Q9D6J6 Q99LC3 Q9CQ54 Q9CXZ1 Q9CQ75 Q91YT0 Q9Z1P6 Q91X52 Q9D6J5 Q9QYY9 Q8K3J1 Q91VD9 Q9DC70 Q9ERS2 P47199 Q9CQC7 Q91WD5 Q91VT4 Q7TMF3 P70694 Q9DCT2
	hydrogen ion transmembrane transporter activity	9	GO:0015078	25	49	464	5680	6.25	6.52811e-14	13.19	P99028 Q9DB20 Q9DCX2 P48771 Q9CPQ8 P12787 P43024 Q8R1I1 P56391 Q03265 Q9D855 Q9CQ69 P97450 Q06185 P00405 P19783 Q9CQQ7 P17665 P56382 Q9CR68 Q9CPQ1 Q91VR2 P56480 P19536 Q62425
	flavin adenine dinucleotide binding	6	GO:0050660	25	52	464	5680	5.89	2.41807e-13	12.62	Q9JHI5 Q8K370 Q91WN4 Q9Z0X1 Q8VCZ9 Q8BJ64 Q60759 Q9DBL1 Q80XL6 Q8JZN5 P97501 O08749 Q8BW75 Q7TNG8 Q8K2B3 Q9WU79 P50544 P45952 Q9JLT4 P97872 Q9R0H0 Q99LC5 Q9D7B6 G3X982 Q07417
	oxidoreductase activity, acting on NAD(P)H	4	GO:0016651	26	56	464	5680	5.68	2.86327e-13	12.54	Q9D6J6 Q99LC3 Q9CQ54 Q9CXZ1 Q91WN4 Q9CQ75 Q91YT0 Q9Z0X1 Q9Z1P6 Q91X52 Q9D6J5 Q9QYY9 O08749 Q8K3J1 Q61941 Q91VD9 Q9DC70 Q9ERS2 P47199 Q9JLT4 Q9CQC7 Q91WD5 Q91VT4 Q7TMF3 P70694 Q9DCT2
Biological Process	small molecule metabolic process	4	GO:0044281	244	899	455	5660	3.38	1.44351e-85	84.84	Q8VCN5 P47740 Q64374 Q9EP75 Q9CQ54 P29758 Q8BWP5 Q9WUM5 Q9CRB3 Q9DBA8 P16015 Q9Z2A9 O35423 Q91X52 Q60759 O88451 Q9DCQ2 Q61425 P50544 Q9WVM8 P45952 P00405 Q8CHT0 P46656 O35490 Q9CR21 P56654 P05202 Q64442 P03958 O09173 Q8BVI4 Q6P3A8 Q9QXE0 Q8R0V5 Q9D6J6 Q9JHI5 A2ASZ8 Q71RI9 Q9DBT9 Q99KI0 P97450 P35492 Q921H8 Q9CXV1 Q3UUI3 Q61941 P50136 Q06185 Q8K1Z0 P61922 Q283N4 Q99L13 P12790 Q9QXX4 O35459 Q921G7 …
	single-organism metabolic process	3	GO:0044710	314	1567	455	5660	2.49	8.38115e-82	81.08	Q64374 Q9EP75 Q9CQ54 Q8BWP5 Q9DBA8 Q91X52 Q60759 O88451 Q61425 P50544 Q9WVM8 P45952 Q9DC70 Q8CHT0 P46656 O35490 P56654 P05202 O09173 Q62425 Q9DCS9 Q6P3A8 Q9D6J6 Q9DBG1 A2ASZ8 Q8BK30 Q9DBT9 P97450 Q9CXV1 P50136 Q283N4 Q99L13 P12790 Q921G7 Q91YI0 Q8BH95 Q8VCH0 Q9DBM2 Q9CQ62 Q9DBL7 Q91VA0 P12787 P24549 P55264 Q9JLZ3 Q78JT3 Q8R0Y6 Q9QYY9 Q8BWN8 Q9D5J6 Q9DCJ5 Q8QZR1 Q60936 Q8VCW8 Q8VBT2 Q91VT4 Q8K4H1 …
	oxidation-reduction process	4	GO:0055114	187	564	455	5660	4.12	2.9926e-54	53.52	P47740 Q9EP75 Q9CQ54 Q9WUM5 Q91X52 Q60759 O88451 Q9DCQ2 Q61425 P50544 P45952 P00405 Q9DC70 Q8CHT0 P46656 Q9DCM2 Q9CR21 P09671 P56654 Q64442 O09173 Q62425 Q8BVI4 Q9DCS9 Q6P3A8 Q9QXE0 Q8R0V5 Q9D6J6 Q9DBG1 Q9CQ91 Q9JHI5 A2ASZ8 Q8BK30 P08228 Q9DBT9 Q99KI0 O35728 Q921H8 Q8BW75 Q9CXV1 Q61941 P50136 Q8K1Z0 Q99L13 P12790 Q9QXX4 O35459 Q921G7 P49429 Q8BH95 Q91WD5 Q99MZ7 Q9DCT2 Q64459 Q9DBM2 Q9CQ62 P12787 …
	carboxylic acid catabolic process	8	GO:0046395	80	141	455	5660	7.06	3.23075e-51	50.49	Q9EP75 Q9DBA8 O35423 Q60759 Q61425 P42125 P50544 Q9WVM8 P45952 Q8CHT0 P05202 O35386 O09173 Q91WT9 Q8BVI4 Q571F8 Q6P3A8 Q9QXE0 P35505 Q3UEG6 Q8R0V5 Q9JHI5 Q91WN4 P05201 Q8VCZ9 P55096 Q80XL6 P35492 Q921H8 Q9WU79 P50136 Q99L13 P50431 O35459 Q8BWF0 Q921G7 Q9WVL0 Q8BWT1 P49429 Q8QZT1 Q8BH95 Q3ULD5 Q99LC5 Q9CXF0 Q9D7B6 Q9DBE0 Q9WUR2 Q9CQ62 Q9DBM2 Q91X83 Q8CAY6 Q91XD4 P52430 Q8VCX1 Q9JLZ3 Q8BWN8 Q8R0Y6 …
	organic acid catabolic process	6	GO:0016054	80	141	455	5660	7.06	3.23075e-51	50.49	Q9EP75 Q9DBA8 O35423 Q60759 Q61425 P42125 P50544 Q9WVM8 P45952 Q8CHT0 P05202 O35386 O09173 Q91WT9 Q8BVI4 Q571F8 Q6P3A8 Q9QXE0 P35505 Q3UEG6 Q8R0V5 Q9JHI5 Q91WN4 P05201 Q8VCZ9 P55096 Q80XL6 P35492 Q921H8 Q9WU79 P50136 Q99L13 P50431 O35459 Q8BWF0 Q921G7 Q9WVL0 Q8BWT1 P49429 Q8QZT1 Q8BH95 Q3ULD5 Q99LC5 Q9CXF0 Q9D7B6 Q9DBE0 Q9WUR2 Q9CQ62 Q9DBM2 Q91X83 Q8CAY6 Q91XD4 P52430 Q8VCX1 Q9JLZ3 Q8BWN8 Q8R0Y6 …
	carboxylic acid metabolic process	7	GO:0019752	162	502	455	5660	4.01	3.4473e-47	46.46	Q8VCN5 Q64374 Q9EP75 P29758 Q9WUM5 Q9DBA8 Q9Z2A9 O35423 Q60759 Q61425 P50544 Q9WVM8 P45952 Q8CHT0 O35490 Q9CR21 P56654 P05202 O09173 Q8BVI4 Q6P3A8 Q9QXE0 Q8R0V5 Q9JHI5 Q71RI9 Q9DBT9 Q99KI0 P35492 Q921H8 Q9CXV1 Q3UUI3 P50136 P61922 Q99L13 P12790 O35459 Q921G7 Q91YI0 P49429 Q8BH95 Q3ULD5 Q9CXF0 Q99MZ7 Q8VCH0 Q9DBM2 Q9CQ62 Q91VA0 Q61907 P24549 Q9CZB0 Q9JLZ3 Q8R0Y6 Q8BWN8 P60334 Q8QZR1 Q8BMF4 Q8VCW8 …
	organic acid metabolic process	5	GO:0006082	167	528	455	5660	3.93	6.4912e-47	46.19	Q8VCN5 Q64374 Q9EP75 P29758 Q9WUM5 Q9CRB3 Q9DBA8 Q9Z2A9 O35423 Q60759 Q61425 P50544 Q9WVM8 P45952 Q8CHT0 O35490 Q9CR21 P56654 P05202 O09173 Q8BVI4 Q6P3A8 Q9QXE0 Q8R0V5 Q9JHI5 Q71RI9 Q9DBT9 Q99KI0 P35492 Q921H8 Q9CXV1 Q3UUI3 P50136 P61922 Q283N4 Q99L13 P12790 O35459 Q921G7 Q91YI0 P49429 Q8BH95 Q3ULD5 Q9CXF0 Q99MZ7 Q8VCH0 Q9DBM2 Q9CQ62 Q91VA0 Q61907 P24549 Q9CZB0 Q9JLZ3 Q8R0Y6 Q8BWN8 P60334 Q8QZR1 …
	oxoacid metabolic process	6	GO:0043436	164	517	455	5660	3.95	1.7095e-46	45.77	Q8VCN5 Q64374 Q9EP75 P29758 Q9WUM5 Q9DBA8 Q9Z2A9 O35423 Q60759 Q61425 P50544 Q9WVM8 P45952 Q8CHT0 O35490 Q9CR21 P56654 P05202 O09173 Q8BVI4 Q6P3A8 Q9QXE0 Q8R0V5 Q9JHI5 Q71RI9 Q9DBT9 Q99KI0 P35492 Q921H8 Q9CXV1 Q3UUI3 P50136 P61922 Q99L13 P12790 O35459 Q921G7 Q91YI0 P49429 Q8BH95 Q3ULD5 Q9CXF0 Q99MZ7 Q8VCH0 Q9DBM2 Q9CQ62 Q91VA0 Q61907 P24549 Q9CZB0 Q9JLZ3 Q8R0Y6 Q8BWN8 P60334 Q8QZR1 Q8BMF4 Q8VCW8 …
	small molecule catabolic process	5	GO:0044282	89	191	455	5660	5.8	2.9653e-46	45.53	Q9EP75 Q9CRB3 Q9DBA8 O35423 Q60759 Q61425 P42125 P50544 Q9WVM8 P45952 Q8CHT0 P05202 Q64442 O35386 O09173 Q91WT9 Q8BVI4 Q571F8 Q6P3A8 Q9QXE0 P35505 Q8R0V5 Q3UEG6 Q9JHI5 Q91WN4 P05201 P28474 Q8VCZ9 P55096 Q80XL6 P35492 Q921H8 Q9WU79 P50136 Q283N4 Q99L13 P50431 O35459 Q8BWF0 Q921G7 O35945 Q9WVL0 Q8BWT1 P49429 Q8QZT1 Q8BH95 Q3ULD5 Q99LC5 Q9CXF0 Q9D7B6 Q9DBE0 Q9WUR2 Q9CQ62 Q9DBM2 Q91X83 Q8CAY6 Q9DBB8 …
	alpha-amino acid metabolic process	9	GO:1901605	68	138	455	5660	6.13	3.1933e-39	38.5	Q8VCN5 A2AS89 P29758 Q9DBA8 O35423 Q60759 Q9WVM8 Q8CHT0 O35490 P05202 O09173 Q91WT9 Q8BVI4 Q571F8 P35505 Q3UEG6 Q8R0V5 Q9JHI5 Q71RI9 Q91WN4 P05201 Q9DBT9 Q8VCZ9 P35492 Q9WU79 Q922D8 Q99L13 P50431 Q8BWF0 Q9WVL0 Q91YI0 P49429 Q8QZT1 Q3ULD5 Q9CXF0 Q9D7B6 Q9DBE0 Q91X83 Q91XD4 Q61907 Q9JLZ3 Q9JHW2 Q8QZR1 Q8VC12 P60334 Q9QXF8 P11725 Q9D826 Q8C196 Q8R4H7 Q8VBT2 Q99K67 Q9DCU9 Q8K4H1 Q80W22 P28650 Q99MR8 …
	cellular amino acid catabolic process	9	GO:0009063	50	73	455	5660	8.52	3.45509e-37	36.46	Q91X83 Q9DBA8 Q91XD4 O35423 Q9JLZ3 Q9WVM8 P60334 Q8VC12 Q8QZR1 Q8CHT0 Q9D826 P11725 P05202 Q8VBT2 Q99K67 Q8K4H1 Q9DCU9 O09173 Q91WT9 Q8BVI4 Q571F8 Q6P3A8 P35505 Q3UEG6 Q8R0V5 Q80W22 Q9JHI5 Q99MR8 P05201 Q91WN4 P50247 Q8VCZ9 Q8R016 P35492 Q99LB7 Q9WU79 P50136 Q99L13 P50431 Q8BWF0 Q9WVL0 P49429 Q8QZT1 P16331 Q3ULD5 Q9CXF0 Q9D7B6 Q9DBE0 Q9EQ20 O88986
	alpha-amino acid catabolic process	10	GO:1901606	47	68	455	5660	8.6	3.52208e-35	34.45	Q91X83 Q9DBA8 Q91XD4 O35423 Q9JLZ3 Q9WVM8 P60334 Q8VC12 Q8QZR1 Q8CHT0 Q9D826 P11725 P05202 Q8VBT2 Q99K67 Q8K4H1 Q9DCU9 O09173 Q91WT9 Q8BVI4 Q571F8 P35505 Q3UEG6 Q8R0V5 Q80W22 Q9JHI5 Q99MR8 P05201 Q91WN4 P50247 Q8VCZ9 Q8R016 P35492 Q99LB7 Q9WU79 Q99L13 P50431 Q9WVL0 P49429 Q8QZT1 P16331 Q3ULD5 Q9CXF0 Q9D7B6 Q9DBE0 Q9EQ20 O88986
	cellular amino acid metabolic process	8	GO:0006520	76	190	455	5660	4.98	2.604e-34	33.58	Q8VCN5 A2AS89 P29758 Q9DBA8 O35423 Q60759 Q9WVM8 Q8CHT0 O35490 P05202 Q8BLY2 Q8CHR6 O09173 Q91WT9 Q8BVI4 Q571F8 Q6P3A8 P35505 Q8R0V5 Q3UEG6 Q9JHI5 Q71RI9 Q91WN4 P05201 Q9DBT9 Q8VCZ9 P35492 Q9WU79 P50136 Q922D8 P61922 Q99L13 P50431 Q8BWF0 Q9WVL0 Q91YI0 P49429 O88533 Q8QZT1 Q3ULD5 Q9CXF0 Q9D7B6 Q9DBE0 Q91X83 Q91XD4 Q61907 Q9JLZ3 Q9JHW2 Q8QZR1 Q8VC12 P60334 Q9QXF8 P11725 Q9D826 Q8C196 Q8R4H7 Q8VBT2 …
	organonitrogen compound catabolic process	5	GO:1901565	64	161	455	5660	4.94	1.5352e-29	28.81	Q9CRB3 Q9DBA8 Q9Z2A9 O35423 Q9DCQ2 Q9WVM8 Q8CHT0 O35490 P05202 Q8CHR6 P03958 O09173 G3X982 Q91WT9 Q8BVI4 Q571F8 Q6P3A8 P35505 Q3UEG6 Q8R0V5 Q9JHI5 P05201 Q91WN4 Q9DBT9 Q8VCZ9 P35492 P16406 Q9WU79 P50136 Q283N4 Q99L13 P50431 Q8BWF0 Q9WVL0 P49429 Q8QZT1 Q3ULD5 Q9CXF0 Q9D7B6 Q9DBE0 Q8K1N1 Q91X83 Q91XD4 Q9JLZ3 Q8R0Y6 Q8QZR1 Q8VC12 P60334 P11725 Q9D826 Q8VBT2 Q99K67 Q9DCU9 Q8K4H1 Q99P30 Q80W22 Q99MR8 …
Up-regulated
KEGG pathway	Mapping	Background	All Mapping	All Background	Fold enrichment	Fisher's exact test p value	-log10(p value)	Related proteins
mmu03010 Ribosome	39	115	289	2911	3.42	2.9059e-12	11.54	P47963 P62242 P62849 Q9D7S7 Q9CPR4 P84099 P62918 Q6ZWV7 P19253 P61255 P12970 P62267 P14131 P47915 P62751 P62717 P61358 P62911 P47911 Q9D8E6 Q8BP67 P14148 P35980 P14115 P62754 O09167 P27659 P41105 P62281 P62852 P62270 Q6ZWN5 Q9D1R9 P62301 Q9CR57 P47964 Q9CZM2 P83882 Q6ZWV3
mmu04610 Complement and coagulation cascades	25	51	289	2911	4.94	5.91938e-12	11.23	P29788 P01027 P06909 Q8K0E8 Q61247 O88947 Q61129 Q08761 Q8VCM7 Q06890 P08607 E9PV24 P33587 Q00898 O88783 P06684 P07758 Q80YC5 P04186 P20918 Q91Y47 P01029 P19221 P22599 Q8K182
mmu04141 Protein processing in endoplasmic reticulum	32	120	289	2911	2.69	2.28984e-07	6.64	P09103 Q9JKR6 Q9CQS8 Q6P5E4 P57759 Q3TDQ1 Q91W90 Q99PL5 Q03963 P14211 P56695 Q9WTU6 Q07813 P08113 P20029 O08795 Q8R180 P27773 Q61712 Q9WUD1 Q9EPK6 Q62186 Q9CY50 Q9DCF9 Q922R8 Q91YW3 Q99KV1 P08003 O08529 Q9DC23 Q91V04 Q9D662
mmu00480 Glutathione metabolism	11	38	289	2911	2.92	0.00293195	2.53	Q9DCD0 Q9CQU0 P51855 P24472 Q00612 P97494 P19639 P10649 P97449 P15626 P19157
mmu05150 Staphylococcus aureus infection	8	22	289	2911	3.66	0.0039774	2.4	P01027 P06909 P06684 P04186 P20918 Q61129 P01029 Q8VCM7
mmu05133 Pertussis	10	34	289	2911	2.96	0.00452243	2.34	Q63844 P29452 P01027 P06684 P63085 P25799 Q9WTU6 P10810 P01029 P08607
mmu00051 Fructose and mannose metabolism	8	25	289	2911	3.22	0.00865	2.06	P05064 Q9WUA3 P45377 O08528 Q8BTZ7 P45376 Q91W97 P21300
mmu05146 Amoebiasis	11	46	289	2911	2.41	0.0123988	1.91	P08122 Q7TPR4 Q60854 P25799 P02469 P20444 P11276 P10810 P02463 Q8K182 P02468
mmu00052 Galactose metabolism	7	24	289	2911	2.94	0.0258385	1.59	Q9WUA3 P45377 O08528 P45376 Q91W97 P21300 Q91ZJ5
mmu05219 Bladder cancer	6	18	289	2911	3.36	0.0266278	1.57	Q63844 P09803 P35441 P63085 P05480 Q61411
mmu04933 AGE-RAGE signaling pathway in diabetic complications	10	45	289	2911	2.24	0.0290425	1.54	Q63844 P08122 Q61411 P63085 P25799 P20444 Q9WTU6 Q07813 P11276 P02463
mmu00980 Metabolism of xenobiotics by cytochrome P450	9	38	289	2911	2.39	0.0291588	1.54	P47739 P24472 Q8K354 Q9D379 P10649 P19639 P15626 P19157 P48758
mmu00520 Amino sugar and nucleotide sugar metabolism	9	38	289	2911	2.39	0.0291588	1.54	Q9DB73 Q8BTZ7 Q9CYR6 Q91W97 Q3TW96 O70475 P47856 O08528 Q91ZJ5
mmu05020 Prion diseases	7	25	289	2911	2.82	0.0312665	1.5	P06684 Q63844 P63085 Q07813 P02468 P20029 Q8K182
mmu00030 Pentose phosphate pathway	7	25	289	2911	2.82	0.0312665	1.5	Q00612 Q9DCD0 P05064 Q9WUA3 Q8CFX1 P47968 Q8VEE0
mmu03320 PPAR signaling pathway	11	54	289	2911	2.05	0.035922	1.44	Q8JZR0 Q9QUJ7 Q9QXD1 P09813 Q8BH04 P33622 Q05816 Q00623 P04117 P43883 P13516
mmu00040 Pentose and glucuronate interconversions	6	20	289	2911	3.02	0.0409278	1.39	O70475 P45377 P45376 Q8VEE0 P21300 Q91ZJ5
mmu05216 Thyroid cancer	5	14	289	2911	3.6	0.0422576	1.37	Q63844 P09803 P21107 P63085 Q61411
mmu04657 IL-17 signaling pathway	7	27	289	2911	2.61	0.0442271	1.35	Q63844 P27005 P11672 P25799 P63085 Q9WTU6 P08113
Down-regulated
KEGG pathway	Mapping	Background	All Mapping	All Background	Fold enrichment	Fisher's exact test p value	-log10(p value)	Related proteins
mmu01100 Metabolic pathways	237	766	334	2911	2.7	1.84144e-74	73.73	Q8VCN5 P47740 Q64374 Q9EP75 Q9CQ54 P29758 Q9WUM5 Q9DBA8 Q9CRB3 Q9Z2A9 O35423 Q91X52 Q60759 Q61425 P50544 Q9WVM8 P45952 P00405 Q9DC70 Q8CHT0 O35490 Q9CR21 Q64176 P56654 P05202 Q64442 O09173 P03958 Q8BVI4 Q62425 Q6P3A8 Q9DCS9 Q8R0V5 Q9D6J6 Q9DBG1 Q9CPY7 Q9JHI5 Q9CQ91 Q71RI9 Q8BK30 P56391 Q8BWU8 Q9DBT9 O35728 Q99KI0 P35492 P97450 Q921H8 Q9CXV1 Q8BW75 Q61941 P50136 Q06185 P61922 Q99L13 Q283N4 P12790 …
mmu00190 Oxidative phosphorylation	59	98	334	2911	5.25	1.97108e-31	30.71	Q99LC3 P48771 Q9CQ54 Q9CXZ1 P12787 Q9CQH3 Q9CQ75 Q91YT0 P43024 Q9CQJ8 Q9CZB0 Q9DCJ5 P00405 P19783 Q9DC70 P17665 P56382 Q9CR21 Q9D8B4 Q9CZ13 Q9CPQ1 Q3UIU2 Q9D7I5 P19536 Q62425 Q9DCS9 Q9DB20 Q9DCX2 P99028 Q9D6J6 Q9CPQ8 Q9CQ91 Q9DB77 Q8BK30 Q9Z1P6 P56391 Q8R1I1 Q9CQA3 Q03265 Q9D6J5 Q9D855 Q9CQ69 P97450 Q8K2B3 Q9CXV1 Q8K3J1 Q91VD9 Q06185 Q9D0M3 Q9CQQ7 Q9ERS2 Q9CR68 Q9CQC7 Q91WD5 Q91VR2 P56480 P52503 …
mmu05012 Parkinson disease	56	100	334	2911	4.88	1.56206e-27	26.81	Q99LC3 P48771 Q9CQ54 Q9CXZ1 P12787 Q9CQH3 Q9CQ75 Q91YT0 P43024 Q9CQJ8 Q9CZB0 Q9DCJ5 P00405 P19783 Q9DC70 P17665 P56382 Q9CR21 Q9D8B4 Q9CZ13 Q9CPQ1 Q3UIU2 P19536 Q62425 Q9DCS9 Q9DB20 Q9DCX2 P99028 Q9D6J6 Q9CQ91 Q9DB77 Q8BK30 Q9Z1P6 P56391 Q8R1I1 Q9CQA3 Q03265 Q9D6J5 Q9D855 Q9CQ69 P97450 Q8K2B3 Q9CXV1 Q8K3J1 Q91VD9 Q9D0M3 Q9CQQ7 Q9ERS2 Q9CR68 Q9CQC7 Q91WD5 Q91VR2 P56480 P52503 Q7TMF3 Q9DCT2
mmu00280 Valine, leucine and isoleucine degradation	32	45	334	2911	6.2	6.67257e-20	19.18	Q3UEG6 Q9DBM2 Q9DBF1 P47740 Q9JHI5 Q99MR8 Q8CAY6 Q91ZA3 P16332 Q9DBL1 P53395 Q9JLZ3 Q921H8 O08749 Q61425 P50136 P45952 P61922 Q99L13 Q8BWT1 Q8QZT1 Q8BH95 Q99MN9 Q3ULD5 P54869 O08756 G3X982 Q9D7B6 Q07417 Q8VCH0 Q6P3A8 Q9EQ20
mmu05010 Alzheimer disease	57	118	334	2911	4.21	1.8511e-19	18.73	Q99LC3 P48771 Q9CQ54 Q9CXZ1 P12787 Q9CQH3 Q9CQ75 Q91YT0 P43024 Q9CQJ8 Q9CZB0 Q9DCJ5 P00405 P19783 Q9DC70 P17665 P56382 Q9CR21 Q9D8B4 Q9CZ13 Q9CPQ1 Q3UIU2 P19536 Q62425 Q9DCS9 Q9DB20 Q9DCX2 P99028 Q9D6J6 Q9CQ91 Q9DB77 Q8BK30 Q9Z1P6 P56391 Q8R1I1 Q9CQA3 Q03265 Q9D6J5 Q9D855 Q9CQ69 P97450 Q8K2B3 Q9CXV1 Q8K3J1 Q91VD9 Q9D0M3 Q9CQQ7 Q9ERS2 Q9CR68 Q9CQC7 Q91WD5 Q91VR2 O08756 P56480 P52503 Q7TMF3 Q9DCT2
mmu04932 Non-alcoholic fatty liver disease (NAFLD)	49	98	334	2911	4.36	5.9607e-18	17.22	Q99LC3 P48771 Q9CQ54 Q9CXZ1 P12787 Q9CQH3 Q9CQ75 Q91YT0 P43024 Q9CQJ8 Q9CZB0 Q9DCJ5 P00405 P19783 Q9DC70 P17665 Q9CR21 Q9D8B4 Q9CZ13 Q9CPQ1 Q3UIU2 P19536 Q62425 Q9DCS9 Q05421 P99028 Q9D6J6 Q9CQ91 Q9DB77 Q8BK30 Q9Z1P6 P56391 Q8R1I1 Q9CQA3 Q9D6J5 Q9D855 Q9CQ69 Q8K2B3 Q9CXV1 Q8K3J1 Q91VD9 Q9D0M3 Q9ERS2 Q9CR68 Q9CQC7 Q91WD5 P52503 Q7TMF3 Q9DCT2
mmu05016 Huntington disease	60	127	334	2911	4.12	1.08802e-13	12.96	Q99LC3 P48771 Q9CQ54 Q9CXZ1 P12787 Q9CQH3 Q9CQ75 Q91YT0 P43024 Q9CQJ8 Q9CZB0 Q9DCJ5 P00405 P19783 Q9DC70 P17665 P56382 Q9CR21 Q9D8B4 P09671 Q9CZ13 Q9CPQ1 Q3UIU2 P19536 Q62425 Q9DCS9 Q9DB20 Q9DCX2 P99028 P11352 Q9D6J6 Q9CQ91 Q9DB77 Q8BK30 Q9Z1P6 P56391 Q8R1I1 P08228 Q9CQA3 Q03265 Q9D6J5 Q9D855 Q9CQ69 P97450 Q8K2B3 Q9CXV1 Q8K3J1 Q91VD9 Q9D0M3 Q9CQQ7 Q9ERS2 Q9CR68 Q9CQC7 P40630 Q91WD5 Q91VR2 P56480 …
mmu00071 Fatty acid degradation	24	38	334	2911	5.5	3.35092e-13	12.47	Q9WUR2 Q9DBM2 Q9DBF1 P47740 O88833 Q8CAY6 P28474 O35728 Q60759 Q9DBL1 Q921H8 Q9QYY9 Q61425 P41216 P42125 P45952 P50544 Q8BWT1 Q8QZT1 Q8BH95 Q9R0H0 P52825 Q07417 Q8VCH0
mmu00640 Propanoate metabolism	20	28	334	2911	6.23	2.09729e-12	11.68	Q9Z2I9 Q9DBM2 Q9WUM5 Q99J39 Q8CAY6 Q9Z2I8 Q91ZA3 P16332 P53395 O08749 P50136 P45952 P61922 Q8QZT1 Q9QXG4 Q99MN9 Q8BH95 Q14DH7 Q6P3A8 Q9EQ20
mmu00380 Tryptophan metabolism	21	31	334	2911	5.9	2.24582e-12	11.65	Q8R0V5 Q9DBM2 Q9DBF1 P47740 Q71RI9 Q91WN4 Q8CAY6 P40936 Q60759 Q78JT3 Q61425 Q8BW75 Q9WVM8 P00186 Q8QZT1 O88533 Q8BH95 P24270 Q9CXF0 Q8K4H1 G3X982
mmu01200 Carbon metabolism	35	97	334	2911	3.14	3.9265e-10	9.41	Q9DBM2 Q64374 Q9WUM5 Q8CAY6 Q91ZA3 O35423 Q9CZB0 O08749 P45952 Q8BMF4 Q8C196 P05202 P14152 Q8VBT2 P24270 Q07417 P28271 Q9Z2I9 P05201 P28474 Q9Z2I8 Q9CQA3 P16332 Q99KI0 Q9CXV1 Q8K2B3 P50431 P54071 Q9QXD6 Q8QZT1 Q9QXG4 Q99MN9 Q8BH95 P52792 Q9EQ20
mmu04260 Cardiac muscle contraction	17	30	334	2911	4.94	1.9731e-08	7.7	P99028 P48771 Q9DB77 P12787 P43024 Q8R1I1 P56391 Q9D855 Q9CQ69 Q9D0M3 P19783 P00405 P17665 Q9CZ13 Q9CR68 Q9CPQ1 P19536
mmu00650 Butanoate metabolism	13	20	334	2911	5.67	2.23765e-07	6.65	Q9DBM2 P61922 Q8BWF0 Q91YP0 Q91VA0 Q8CAY6 Q8QZT1 Q8BH95 Q8BGA8 P54869 Q07417 Q8JZV9 Q61425
mmu00350 Tyrosine metabolism	13	20	334	2911	5.67	2.23765e-07	6.65	Q8QZR1 Q9WVL0 P05201 P28474 P49429 O88533 P05202 Q8R0F8 O09173 G3X982 Q9QYY9 Q8BW75 P35505
mmu00830 Retinol metabolism	19	44	334	2911	3.76	4.51559e-07	6.35	Q64459 Q9JMA7 O88833 O09158 P28474 O35728 P56657 P24549 Q6XVG2 Q9QYY9 Q64458 Q64FW2 P00186 P12790 O35945 P56654 G3X982 Q64464 Q8BWQ1
mmu00260 Glycine, serine and threonine metabolism	16	33	334	2911	4.23	8.32877e-07	6.08	Q3UEG6 Q8VCN5 Q9DBF1 O35423 Q9DBT9 Q8BJ64 O08749 Q8BW75 Q99LB7 P50431 Q9QXF8 O35490 Q9D826 Q8VBT2 Q91WT9 O88986
mmu00630 Glyoxylate and dicarboxylate metabolism	14	26	334	2911	4.69	1.18935e-06	5.92	P50431 Q8CAY6 Q8QZT1 Q91ZA3 Q99MN9 O35423 P14152 P24270 P16332 Q99KI0 Q8K4H1 Q9DCU9 O08749 P28271
mmu00020 Citrate cycle (TCA cycle)	14	27	334	2911	4.52	2.05954e-06	5.69	Q9Z2I9 Q8BMF4 Q9WUM5 P54071 Q9Z2I8 P14152 Q9CQA3 Q99KI0 Q9CZB0 O08749 Q8K2B3 Q9CXV1 Q9Z2V4 P28271
mmu04146 Peroxisome	24	72	334	2911	2.91	2.0803e-06	5.68	Q9WUR2 Q9DBM2 Q99J39 Q6P6M5 O35423 P08228 Q9DC50 Q91X34 P55096 Q921H8 P41216 O35459 Q9D826 P54071 Q9DCM2 P09671 Q9R0H0 P24270 P34914 O35386 Q99P30 Q8VCH0 Q99MZ7 Q9QXE0
mmu00250 Alanine, aspartate and glutamate metabolism	13	24	334	2911	4.72	3.12622e-06	5.5	Q3UEG6 P61922 Q8BWF0 Q8CHT0 P28650 P05201 Q8C196 Q91YI0 P05202 O35423 Q571F8 Q9JHW2 P16460
mmu00360 Phenylalanine metabolism	10	14	334	2911	6.23	3.59384e-06	5.44	Q8QZR1 Q5FW57 P05201 Q9DCY0 P49429 O88533 P16331 P05202 Q91XE0 Q8BW75
mmu00591 Linoleic acid metabolism	11	19	334	2911	5.05	1.20534e-05	4.92	Q05421 Q64459 Q9JMA7 P00186 O09158 P56654 P56657 Q6XVG2 Q64464 Q64458 O54749
mmu01212 Fatty acid metabolism	16	41	334	2911	3.4	2.14434e-05	4.67	Q9DBM2 P50544 P45952 Q8CAY6 Q8BWT1 Q8QZT1 Q8BH95 Q9R0H0 Q9DBL1 P52825 Q921H8 Q07417 Q8VCH0 Q99MZ7 Q61425 P41216
mmu00410 beta-Alanine metabolism	11	20	334	2911	4.79	2.1682e-05	4.66	Q9DBM2 Q9DBF1 P47740 P45952 P61922 Q99J39 Q8BH95 Q8CHR6 Q8VC97 Q9EQ20 Q9EQF5
mmu00330 Arginine and proline metabolism	13	28	334	2911	4.05	2.29098e-05	4.64	Q9CXA2 A2AS89 Q9DBF1 P47740 Q9CPY7 Q8CHT0 P29758 P05201 P05202 Q8VCZ9 Q9DCU9 Q8BW75 Q9WU79
