# Supplementary material for: Proteomic analysis revealed common, unique and systemic signatures in gender-dependent hepatocarcinogenesis
Source: Biol Sex Differ. 2020 Aug 13;11:46. doi: 10.1186/s13293-020-00316-5 (PMC7427087; doi:10.1186/s13293-020-00316-5)
Supplement: Supplementary file 11 — Additional file 11: Table S4. Detailed information of DEPs by paired comparisons among W, P, and T in males and females. [file 13293_2020_316_MOESM11_ESM.xlsx]

## Sheet: male
Table S4-1. Detailed information of DEPs by paired comparisons among W, P, and T in males.
MT/MW (287)
Protein accession	Protein description
Q8BP40	Lysophosphatidic acid phosphatase type 6
P21981	Protein-glutamine gamma-glutamyltransferase 2
P50171	Estradiol 17-beta-dehydrogenase 8
Q8BTY1	Kynurenine--oxoglutarate transaminase 1
Q8QZY2	Glycerate kinase
P45952	Medium-chain specific acyl-CoA dehydrogenase, mitochondrial
P52624	Uridine phosphorylase 1
P62748	Hippocalcin-like protein 1
Q6PB66	Leucine-rich PPR motif-containing protein, mitochondrial
Q7TMM9	Tubulin beta-2A chain
Q9DBN5	Lon protease homolog 2, peroxisomal
Q03311	Cholinesterase
Q9CRB9	MICOS complex subunit Mic19
Q11136	Xaa-Pro dipeptidase
Q78IK4	MICOS complex subunit Mic27
Q8CG14	Complement C1s-A subcomponent
Q8BGH2	Sorting and assembly machinery component 50 homolog
Q9CQN1	Heat shock protein 75 kDa, mitochondrial
O55042	Alpha-synuclein
O70589	Peripheral plasma membrane protein CASK
O89086	RNA-binding protein 3
P49182	Heparin cofactor 2
Q3UNX5	Acyl-coenzyme A synthetase ACSM3, mitochondrial
Q5SW19	Clustered mitochondria protein homolog
P51437	Cathelicidin antimicrobial peptide
Q9JIM1	Equilibrative nucleoside transporter 1
P35486	Pyruvate dehydrogenase E1 component subunit alpha, somatic form, mitochondrial
Q3UPH1	Protein PRRC1
Q8BH95	Enoyl-CoA hydratase, mitochondrial
P07758	Alpha-1-antitrypsin 1-1
P63085	Mitogen-activated protein kinase 1
Q9ERG2	Striatin-3
Q8BSE0	Regulator of microtubule dynamics protein 2
Q9ESL4	Mitogen-activated protein kinase kinase kinase MLT
P30115	Glutathione S-transferase A3
Q8R0L1	Signal-transducing adaptor protein 2
Q8CHG3	GRIP and coiled-coil domain-containing protein 2
Q9WV32	Actin-related protein 2/3 complex subunit 1B
Q8BVZ1	Perilipin-5
Q99MK8	Beta-adrenergic receptor kinase 1
Q8VCC2	Liver carboxylesterase 1
Q8K0D5	Elongation factor G, mitochondrial
P26040	Ezrin
P01887	Beta-2-microglobulin
Q8VE22	28S ribosomal protein S23, mitochondrial
Q91VT4	Carbonyl reductase family member 4
Q922Q8	Leucine-rich repeat-containing protein 59
Q9CWX2	Complex I intermediate-associated protein 30, mitochondrial
Q9D662	Protein transport protein Sec23B
Q8VCI0	Phospholipase B-like 1
P56213	FAD-linked sulfhydryl oxidase ALR
Q9Z2I8	Succinate--CoA ligase [GDP-forming] subunit beta, mitochondrial
Q8BHN3	Neutral alpha-glucosidase AB
O70493	Sorting nexin-12
P97370	Sodium/potassium-transporting ATPase subunit beta-3
P56389	Cytidine deaminase
O55234	Proteasome subunit beta type-5
Q99PG0	Arylacetamide deacetylase
Q80ZS3	28S ribosomal protein S26, mitochondrial
P40630	Transcription factor A, mitochondrial
Q61112	45 kDa calcium-binding protein
O35943	Frataxin, mitochondrial
Q7TPR4	Alpha-actinin-1
Q9Z1G3	V-type proton ATPase subunit C 1
Q5XJY4	Presenilins-associated rhomboid-like protein, mitochondrial
Q9WVJ3	Carboxypeptidase Q
Q9JII6	Alcohol dehydrogenase [NADP(+)]
Q8BJ64	Choline dehydrogenase, mitochondrial
P53395	Lipoamide acyltransferase component of branched-chain alpha-keto acid dehydrogenase complex, mitochondrial
Q9WUA3	ATP-dependent 6-phosphofructokinase, platelet type
Q99PT1	Rho GDP-dissociation inhibitor 1
P58021	Transmembrane 9 superfamily member 2
P70429	Ena/VASP-like protein
O35114	Lysosome membrane protein 2
P70699	Lysosomal alpha-glucosidase
P01898	H-2 class I histocompatibility antigen, Q10 alpha chain
A2AWA9	Rab GTPase-activating protein 1
Q07417	Short-chain specific acyl-CoA dehydrogenase, mitochondrial
Q9DCV4	Regulator of microtubule dynamics protein 1
P58735	Sulfate anion transporter 1
Q9CQE3	28S ribosomal protein S17, mitochondrial
P28571	Sodium- and chloride-dependent glycine transporter 1
P62073	Mitochondrial import inner membrane translocase subunit Tim10
Q64339	Ubiquitin-like protein ISG15
P10852	4F2 cell-surface antigen heavy chain
P70677	Caspase-3
Q921N7	Transmembrane protein 70, mitochondrial
Q5FWK3	Rho GTPase-activating protein 1
Q9DBB4	N-alpha-acetyltransferase 16, NatA auxiliary subunit
P0C0A3	Charged multivesicular body protein 6
Q8BJZ4	28S ribosomal protein S35, mitochondrial
Q8BUV3	Gephyrin
Q8BXN7	Protein phosphatase 1K, mitochondrial
P09528	Ferritin heavy chain
Q9D0B6	Protein PBDC1
P56480	ATP synthase subunit beta, mitochondrial
Q9D2G2	Dihydrolipoyllysine-residue succinyltransferase component of 2-oxoglutarate dehydrogenase complex, mitochondrial
Q80SU7	Interferon-induced very large GTPase 1
Q9QZN4	F-box only protein 6
Q3TYX3	SET and MYND domain-containing protein 5
Q3THE2	Myosin regulatory light chain 12B
Q91YM4	Protein TBRG4
Q8K1N1	Calcium-independent phospholipase A2-gamma
P27808	Alpha-1,3-mannosyl-glycoprotein 2-beta-N-acetylglucosaminyltransferase
Q8R1V4	Transmembrane emp24 domain-containing protein 4
Q8R3Q6	Coiled-coil domain-containing protein 58
O88441	Metaxin-2
Q8CAY6	Acetyl-CoA acetyltransferase, cytosolic
O88947	Coagulation factor X
E9Q414	Apolipoprotein B-100
P19783	Cytochrome c oxidase subunit 4 isoform 1, mitochondrial
Q9Z0M6	CD97 antigen
Q80ZK0	28S ribosomal protein S10, mitochondrial
Q14C51	Pentatricopeptide repeat domain-containing protein 3, mitochondrial
P24270	Catalase
Q9DCZ4	MICOS complex subunit Mic26
Q99J56	Derlin-1
O55098	Serine/threonine-protein kinase 10
Q8VCT4	Carboxylesterase 1D
Q9CQ40	39S ribosomal protein L49, mitochondrial
Q9D6R2	Isocitrate dehydrogenase [NAD] subunit alpha, mitochondrial
Q8C7H1	Methylmalonic aciduria type A homolog, mitochondrial
Q8R0Y8	Mitochondrial coenzyme A transporter SLC25A42
P06745	Glucose-6-phosphate isomerase
P10518	Delta-aminolevulinic acid dehydratase
Q9D7N3	28S ribosomal protein S9, mitochondrial
P17717	UDP-glucuronosyltransferase 2B17
P09813	Apolipoprotein A-II
Q9EQK5	Major vault protein
P11835	Integrin beta-2
P08905	Lysozyme C-2
B1AR13	CDGSH iron-sulfur domain-containing protein 3, mitochondrial
P26638	Serine--tRNA ligase, cytoplasmic
P01027	Complement C3
Q9WUM5	Succinate--CoA ligase [ADP/GDP-forming] subunit alpha, mitochondrial
Q61578	NADPH:adrenodoxin oxidoreductase, mitochondrial
P68510	14-3-3 protein eta
Q61733	28S ribosomal protein S31, mitochondrial
Q8BH04	Phosphoenolpyruvate carboxykinase [GTP], mitochondrial
Q9JIW9	Ras-related protein Ral-B
Q8BKZ9	Pyruvate dehydrogenase protein X component, mitochondrial
Q9D1H8	39S ribosomal protein L53, mitochondrial
Q9QYC7	Vitamin K-dependent gamma-carboxylase
P19157	Glutathione S-transferase P 1
Q9Z2Q5	39S ribosomal protein L40, mitochondrial
Q80WC7	Arf-GAP domain and FG repeat-containing protein 2
A3KGB4	TBC1 domain family member 8B
Q9R0X4	Acyl-coenzyme A thioesterase 9, mitochondrial
Q99N96	39S ribosomal protein L1, mitochondrial
Q9CZU6	Citrate synthase, mitochondrial
Q8VCR2	17-beta-hydroxysteroid dehydrogenase 13
Q9CY50	Translocon-associated protein subunit alpha
Q9JHS4	ATP-dependent Clp protease ATP-binding subunit clpX-like, mitochondrial
Q9DCF9	Translocon-associated protein subunit gamma
Q9EQ06	Estradiol 17-beta-dehydrogenase 11
Q8R105	Vacuolar protein sorting-associated protein 37C
Q8JZS0	Protein lin-7 homolog A
Q8BGS2	BolA-like protein 2
Q99KI0	Aconitate hydratase, mitochondrial
Q61792	LIM and SH3 domain protein 1
Q3UUG6	TBC1 domain family member 24
Q921H8	3-ketoacyl-CoA thiolase A, peroxisomal
Q9CQY5	Magnesium transporter protein 1
Q8C8U0	Liprin-beta-1
P67778	Prohibitin
Q3URE1	Acyl-CoA synthetase family member 3, mitochondrial
Q6PD26	GPI transamidase component PIG-S
Q8C5H8	NAD kinase 2, mitochondrial
P41317	Mannose-binding protein C
Q3UMF0	Cordon-bleu protein-like 1
Q9EQ32	Phosphoinositide 3-kinase adapter protein 1
P11928	2'-5'-oligoadenylate synthase 1A
Q9R0M6	Ras-related protein Rab-9A
P34927	Asialoglycoprotein receptor 1
Q8BK72	28S ribosomal protein S27, mitochondrial
P53808	Phosphatidylcholine transfer protein
Q9R1S7	Multidrug resistance-associated protein 6
Q9D3D9	ATP synthase subunit delta, mitochondrial
Q8K297	Procollagen galactosyltransferase 1
P02463	Collagen alpha-1(IV) chain
Q9CY16	28S ribosomal protein S28, mitochondrial
Q8CFA2	Aminomethyltransferase, mitochondrial
Q9QXC1	Fetuin-B
P55050	Fatty acid-binding protein, intestinal
Q9JJU9	Beta-crystallin B3
P60334	Cysteine dioxygenase type 1
Q91ZN5	Adenosine 3'-phospho 5'-phosphosulfate transporter 1
Q8K3C3	Protein LZIC
Q924D0	Reticulon-4-interacting protein 1, mitochondrial
Q62384	Zinc finger protein ZPR1
Q924C6	Lysyl oxidase homolog 4
Q99JY0	Trifunctional enzyme subunit beta, mitochondrial
Q8R1I1	Cytochrome b-c1 complex subunit 9
Q9WV98	Mitochondrial import inner membrane translocase subunit Tim9
Q9JKW0	ADP-ribosylation factor-like protein 6-interacting protein 1
Q03265	ATP synthase subunit alpha, mitochondrial
O35658	Complement component 1 Q subcomponent-binding protein, mitochondrial
Q8CC88	von Willebrand factor A domain-containing protein 8
F8VPU2	FERM, RhoGEF and pleckstrin domain-containing protein 1
Q9R060	Cytosolic Fe-S cluster assembly factor NUBP1
O35129	Prohibitin-2
Q9D051	Pyruvate dehydrogenase E1 component subunit beta, mitochondrial
Q80V03	Uncharacterized aarF domain-containing protein kinase 5
Q99N87	28S ribosomal protein S5, mitochondrial
Q3UW53	Protein Niban
P36371	Antigen peptide transporter 2
Q8CJ61	CKLF-like MARVEL transmembrane domain-containing protein 4
Q8CHK3	Lysophospholipid acyltransferase 7
Q91ZJ5	UTP--glucose-1-phosphate uridylyltransferase
Q9WTP6	Adenylate kinase 2, mitochondrial
P17095	High mobility group protein HMG-I/HMG-Y
Q80X85	28S ribosomal protein S7, mitochondrial
Q8CAQ8	MICOS complex subunit Mic60
Q9CQF0	39S ribosomal protein L11, mitochondrial
Q9D338	39S ribosomal protein L19, mitochondrial
Q01339	Beta-2-glycoprotein 1
O08749	Dihydrolipoyl dehydrogenase, mitochondrial
P12710	Fatty acid-binding protein, liver
Q9CR59	Growth arrest and DNA damage-inducible proteins-interacting protein 1
P23249	Putative helicase MOV-10
P40124	Adenylyl cyclase-associated protein 1
Q02013	Aquaporin-1
Q61704	Inter-alpha-trypsin inhibitor heavy chain H3
Q99P72	Reticulon-4
Q62419	Endophilin-A2
Q9CR98	Protein FAM136A
Q99N95	39S ribosomal protein L3, mitochondrial
Q8C0Z1	Protein FAM234A
Q9DBS1	Transmembrane protein 43
Q3UEG6	Alanine--glyoxylate aminotransferase 2, mitochondrial
Q8BGV0	Probable asparagine--tRNA ligase, mitochondrial
P40237	CD82 antigen
Q3UJU9	Regulator of microtubule dynamics protein 3
Q80XL6	Acyl-CoA dehydrogenase family member 11
P55096	ATP-binding cassette sub-family D member 3
Q9QZ85	Interferon-inducible GTPase 1
O70152	Dolichol-phosphate mannosyltransferase subunit 1
P97823	Acyl-protein thioesterase 1
Q91YP0	L-2-hydroxyglutarate dehydrogenase, mitochondrial
Q91VS8	FERM, RhoGEF and pleckstrin domain-containing protein 2
P20065	Thymosin beta-4
Q8QZT1	Acetyl-CoA acetyltransferase, mitochondrial
Q9D665	Short-chain dehydrogenase/reductase family 42E member 1
O88783	Coagulation factor V
Q71KT5	Delta(14)-sterol reductase
Q9JKF1	Ras GTPase-activating-like protein IQGAP1
O35678	Monoglyceride lipase
Q8K2I4	Beta-mannosidase
Q9JM14	5'(3')-deoxyribonucleotidase, cytosolic type
Q9Z2A5	Arginyl-tRNA--protein transferase 1
Q9WUR2	Enoyl-CoA delta isomerase 2, mitochondrial
P29788	Vitronectin
Q9QXY6	EH domain-containing protein 3
P28654	Decorin
Q9D6M3	Mitochondrial glutamate carrier 1
Q9Z0X1	Apoptosis-inducing factor 1, mitochondrial
P43024	Cytochrome c oxidase subunit 6A1, mitochondrial
Q9EPL9	Peroxisomal acyl-coenzyme A oxidase 3
P48774	Glutathione S-transferase Mu 5
P63038	60 kDa heat shock protein, mitochondrial
Q8JZN5	Acyl-CoA dehydrogenase family member 9, mitochondrial
Q8BIL5	Protein Hook homolog 1
P15532	Nucleoside diphosphate kinase A
Q9R233	Tapasin
Q99KR3	Endoribonuclease LACTB2
Q8R4H7	N-acetylglutamate synthase, mitochondrial
Q921M4	Golgin subfamily A member 2
Q8C0M9	Isoaspartyl peptidase/L-asparaginase
Q8BMS1	Trifunctional enzyme subunit alpha, mitochondrial
Q8R404	MICOS complex subunit MIC13
Q80W22	Threonine synthase-like 2
P38060	Hydroxymethylglutaryl-CoA lyase, mitochondrial
Q9CRB8	Mitochondrial fission process protein 1
Q99KF1	Transmembrane emp24 domain-containing protein 9
Q9DCS2	UPF0585 protein C16orf13 homolog
Q7TSV4	Phosphoglucomutase-2
O55143	Sarcoplasmic/endoplasmic reticulum calcium ATPase 2
P58710	L-gulonolactone oxidase
Q80YC5	Coagulation factor XII
Q9DBK0	Acyl-coenzyme A thioesterase 12
P04186	Complement factor B
Q80ZK9	WD and tetratricopeptide repeats protein 1
O55060	Thiopurine S-methyltransferase
Q91VM9	Inorganic pyrophosphatase 2, mitochondrial
Q9CQ65	S-methyl-5'-thioadenosine phosphorylase
Q8BHL5	Engulfment and cell motility protein 2
Q91XF0	Pyridoxine-5'-phosphate oxidase
MP/MW (16)
Protein accession	Protein description
Q8VI47	Canalicular multispecific organic anion transporter 1
P28063	Proteasome subunit beta type-8
P01747	Ig heavy chain V region 36-65
P14602	Heat shock protein beta-1
P11087	Collagen alpha-1(I) chain
Q01149	Collagen alpha-2(I) chain
P01631	Ig kappa chain V-II region 26-10
P47934	Carnitine O-acetyltransferase
P48776	Tryptophan 2,3-dioxygenase
Q19LI2	Alpha-1B-glycoprotein
O54754	Aldehyde oxidase 1
Q61696	Heat shock 70 kDa protein 1A
Q8BG07	Phospholipase D4
P52840	Sulfotransferase 1A1
O35955	Proteasome subunit beta type-10
Q61823	Programmed cell death protein 4
MT/MP (75)
Protein accession	Protein description
Q925B0	PRKC apoptosis WT1 regulator protein
Q9D8W7	OCIA domain-containing protein 2
P84099	60S ribosomal protein L19
Q4PJX1	Protein odr-4 homolog
Q8BJS4	SUN domain-containing protein 2
P61255	60S ribosomal protein L26
P12970	60S ribosomal protein L7a
Q9Z0K8	Pantetheinase
G5E8K5	Ankyrin-3
Q91WT9	Cystathionine beta-synthase
Q8VDG5	Phosphopantothenate--cysteine ligase
P22437	Prostaglandin G/H synthase 1
P14246	Solute carrier family 2, facilitated glucose transporter member 2
P47911	60S ribosomal protein L6
O70131	Ninjurin-1
Q61176	Arginase-1
Q9D8E6	60S ribosomal protein L4
B9EKI3	TATA element modulatory factor
P35980	60S ribosomal protein L18
Q9CQL5	39S ribosomal protein L18, mitochondrial
P41105	60S ribosomal protein L28
Q9D023	Mitochondrial pyruvate carrier 2
P05063	Fructose-bisphosphate aldolase C
Q6ZWN5	40S ribosomal protein S9
Q9D1R9	60S ribosomal protein L34
Q9CR57	60S ribosomal protein L14
O54724	Polymerase I and transcript release factor
Q9R257	Heme-binding protein 1
P47963	60S ribosomal protein L13
Q9DB29	Isoamyl acetate-hydrolyzing esterase 1 homolog
Q8CHP8	Glycerol-3-phosphate phosphatase
Q9D379	Epoxide hydrolase 1
Q9CPR4	60S ribosomal protein L17
O70503	Very-long-chain 3-oxoacyl-CoA reductase
P55264	Adenosine kinase
Q6ZWV7	60S ribosomal protein L35
O35930	Platelet glycoprotein Ib alpha chain
P19253	60S ribosomal protein L13a
Q8R1S4	Metastasis suppressor protein 1
Q8VC12	Urocanate hydratase
Q99J45	Nuclear receptor-binding protein
P14901	Heme oxygenase 1
Q8BXZ1	Protein disulfide-isomerase TMX3
Q8BWJ3	Phosphorylase b kinase regulatory subunit alpha, liver isoform
Q08481	Platelet endothelial cell adhesion molecule
Q80X90	Filamin-B
Q01279	Epidermal growth factor receptor
Q64191	N(4)-(beta-N-acetylglucosaminyl)-L-asparaginase
Q3TNA1	Xylulose kinase
Q61830	Macrophage mannose receptor 1
P62717	60S ribosomal protein L18a
Q3UVK0	Endoplasmic reticulum metallopeptidase 1
P61358	60S ribosomal protein L27
Q91YP3	Deoxyribose-phosphate aldolase
Q99J99	3-mercaptopyruvate sulfurtransferase
Q91X44	Glucokinase regulatory protein
Q99N42	Thymidine phosphorylase
Q6P5G6	UBX domain-containing protein 7
Q91VW3	SH3 domain-binding glutamic acid-rich-like protein 3
Q8VCR7	Protein ABHD14B
Q99K51	Plastin-3
O88587	Catechol O-methyltransferase
Q8BP67	60S ribosomal protein L24
P97328	Ketohexokinase
P62754	40S ribosomal protein S6
Q3UVU3	Zinc transporter 10
Q9QWW1	Homer protein homolog 2
Q9QYR7	Acyl-coenzyme A thioesterase 3
Q9Z1G4	V-type proton ATPase 116 kDa subunit a isoform 1
P62301	40S ribosomal protein S13
Q91WE4	UPF0729 protein C18orf32 homolog
Q9CZM2	60S ribosomal protein L15
Q6P3D0	U8 snoRNA-decapping enzyme
Q922Q1	Mitochondrial amidoxime reducing component 2
Q9D0M5	Dynein light chain 2, cytoplasmic
MT/MW,MP/MW (71)
Protein accession	Protein description
P47740	Fatty aldehyde dehydrogenase
P50429	Arylsulfatase B
O89020	Afamin
P07361	Alpha-1-acid glycoprotein 2
Q63836	Selenium-binding protein 2
Q9Z211	Peroxisomal membrane protein 11A
P42125	Enoyl-CoA delta isomerase 1, mitochondrial
Q9CQB2	MAPK regulated corepressor interacting protein 2
Q91X72	Hemopexin
G3X982	Aldehyde oxidase 3
Q9DBW0	Cytochrome P450 4V2
P05367	Serum amyloid A-2 protein
Q9WTN3	Sterol regulatory element-binding protein 1
O35728	Cytochrome P450 4A14
P43025	Tetranectin
Q61107	Guanylate-binding protein 4
P21570	Angiogenin
Q61941	NAD(P) transhydrogenase, mitochondrial
Q8BGT5	Alanine aminotransferase 2
Q8K2I3	Dimethylaniline monooxygenase [N-oxide-forming] 2
Q64FW2	All-trans-retinol 13,14-reductase
O35459	Delta(3,5)-Delta(2,4)-dienoyl-CoA isomerase, mitochondrial
Q8BGX0	E3 ubiquitin-protein ligase TRIM23
Q8BQS5	Adiponectin receptor protein 2
Q91XC8	Death-associated protein 1
O88962	7-alpha-hydroxycholest-4-en-3-one 12-alpha-hydroxylase
Q91V92	ATP-citrate synthase
Q8C6K9	Collagen alpha-6(VI) chain
P19096	Fatty acid synthase
P34928	Apolipoprotein C-I
Q9DBE0	Cysteine sulfinic acid decarboxylase
Q8VCH0	3-ketoacyl-CoA thiolase B, peroxisomal
O35744	Chitinase-like protein 3
Q9DBM2	Peroxisomal bifunctional enzyme
Q9EPA7	Nicotinamide/nicotinic acid mononucleotide adenylyltransferase 1
P03987	Ig gamma-3 chain C region
Q9DBJ3	Brain-specific angiogenesis inhibitor 1-associated protein 2-like protein 1
Q9R013	Cathepsin F
P06330	Ig heavy chain V region AC38 205.12
Q91WK5	Glycine cleavage system H protein, mitochondrial
Q8VC19	5-aminolevulinate synthase, nonspecific, mitochondrial
Q9Z0M5	Lysosomal acid lipase/cholesteryl ester hydrolase
Q71KU9	Fibrinogen-like protein 1
Q920N2	Biotin--protein ligase
P02798	Metallothionein-2
Q9R0H0	Peroxisomal acyl-coenzyme A oxidase 1
P97821	Dipeptidyl peptidase 1
Q8R2Y0	Monoacylglycerol lipase ABHD6
P01592	Immunoglobulin J chain
Q8K3K8	Optineurin
P61514	60S ribosomal protein L37a
Q60866	Phosphotriesterase-related protein
Q01768	Nucleoside diphosphate kinase B
O88833	Cytochrome P450 4A10
P02802	Metallothionein-1
Q7TMS5	ATP-binding cassette sub-family G member 2
P21440	Phosphatidylcholine translocator ABCB4
P06909	Complement factor H
Q920A5	Retinoid-inducible serine carboxypeptidase
Q9DC50	Peroxisomal carnitine O-octanoyltransferase
Q8R121	Protein Z-dependent protease inhibitor
Q00898	Alpha-1-antitrypsin 1-5
Q9QYR9	Acyl-coenzyme A thioesterase 2, mitochondrial
Q03734	Serine protease inhibitor A3M
Q2TPA8	Hydroxysteroid dehydrogenase-like protein 2
A6X935	Inter alpha-trypsin inhibitor, heavy chain 4
Q8VEK0	Cell cycle control protein 50A
Q91WG1	Insulin-induced gene 2 protein
P01029	Complement C4-B
P13516	Acyl-CoA desaturase 1
P27786	Steroid 17-alpha-hydroxylase/17,20 lyase
MT/MW,MT/MP (629)
Protein accession	Protein description
Q9CQ54	NADH dehydrogenase [ubiquinone] 1 subunit C2
Q9EP75	Leukotriene-B4 omega-hydroxylase 3
Q80Y14	Glutaredoxin-related protein 5, mitochondrial
P52432	DNA-directed RNA polymerases I and III subunit RPAC1
P48036	Annexin A5
Q9JI39	ATP-binding cassette sub-family B member 10, mitochondrial
A2AJL3	FGGY carbohydrate kinase domain-containing protein
P21300	Aldose reductase-related protein 1
Q60759	Glutaryl-CoA dehydrogenase, mitochondrial
Q99K85	Phosphoserine aminotransferase
O88451	Retinol dehydrogenase 7
Q7TQD2	Tubulin polymerization-promoting protein
Q8K2K6	Arf-GAP domain and FG repeat-containing protein 1
P08113	Endoplasmin
Q9DC70	NADH dehydrogenase [ubiquinone] iron-sulfur protein 7, mitochondrial
O35490	Betaine--homocysteine S-methyltransferase 1
Q8BZ09	Mitochondrial 2-oxodicarboxylate carrier
Q08093	Calponin-2
P05202	Aspartate aminotransferase, mitochondrial
O09173	Homogentisate 1,2-dioxygenase
Q9CPP6	NADH dehydrogenase [ubiquinone] 1 alpha subcomplex subunit 5
P55104	Inhibin beta C chain
Q6WVG3	BTB/POZ domain-containing protein KCTD12
Q9DCS9	NADH dehydrogenase [ubiquinone] 1 beta subcomplex subunit 10
Q8R366	Immunoglobulin superfamily member 8
Q9DBG1	Sterol 26-hydroxylase, mitochondrial
Q4KML4	Costars family protein ABRACL
Q5EBG8	Uncharacterized protein C1orf50 homolog
A2ASZ8	Calcium-binding mitochondrial carrier protein SCaMC-2
Q8BWU8	Ethanolamine-phosphate phospho-lyase
Q9DBT9	Dimethylglycine dehydrogenase, mitochondrial
P97450	ATP synthase-coupling factor 6, mitochondrial
Q9D7A8	Armadillo repeat-containing protein 1
Q8BLN5	Lanosterol synthase
Q9CXV1	Succinate dehydrogenase [ubiquinone] cytochrome b small subunit, mitochondrial
P37040	NADPH--cytochrome P450 reductase
Q4KWH5	1-phosphatidylinositol 4,5-bisphosphate phosphodiesterase eta-1
Q99L13	3-hydroxyisobutyrate dehydrogenase, mitochondrial
Q283N4	2-oxo-4-hydroxy-4-carboxy-5-ureidoimidazoline decarboxylase
Q91YI0	Argininosuccinate lyase
Q99KB8	Hydroxyacylglutathione hydrolase, mitochondrial
Q8BK48	Pyrethroid hydrolase Ces2e
P26645	Myristoylated alanine-rich C-kinase substrate
Q9R0E1	Procollagen-lysine,2-oxoglutarate 5-dioxygenase 3
Q9ET01	Glycogen phosphorylase, liver form
Q9D711	Pirin
Q9CQ62	2,4-dienoyl-CoA reductase, mitochondrial
Q91VA0	Acyl-coenzyme A synthetase ACSM1, mitochondrial
Q9DBG9	Tax1-binding protein 3
P10493	Nidogen-1
P55821	Stathmin-2
Q60991	25-hydroxycholesterol 7-alpha-hydroxylase
Q9WU40	Inner nuclear membrane protein Man1
Q9QYY9	Alcohol dehydrogenase 4
P70698	CTP synthase 1
Q9WVD5	Mitochondrial ornithine transporter 1
Q9DCJ5	NADH dehydrogenase [ubiquinone] 1 alpha subcomplex subunit 8
Q61712	DnaJ homolog subfamily C member 1
Q9EQI8	39S ribosomal protein L46, mitochondrial
Q922F4	Tubulin beta-6 chain
Q9DAU1	Protein canopy homolog 3
Q60936	Atypical kinase COQ8A, mitochondrial
Q8VBT2	L-serine dehydratase/L-threonine deaminase
Q9R0Q6	Actin-related protein 2/3 complex subunit 1A
Q8K023	Aldo-keto reductase family 1 member C18
Q8BWQ1	UDP-glucuronosyltransferase 2A3
P63168	Dynein light chain 1, cytoplasmic
P31725	Protein S100-A9
P58771	Tropomyosin alpha-1 chain
Q9DBF1	Alpha-aminoadipic semialdehyde dehydrogenase
Q78IQ7	Zinc transporter ZIP4
Q9CPQ8	ATP synthase subunit g, mitochondrial
Q62393	Tumor protein D52
P97820	Mitogen-activated protein kinase kinase kinase kinase 4
Q6P5E4	UDP-glucose:glycoprotein glucosyltransferase 1
Q69ZN7	Myoferlin
P97807	Fumarate hydratase, mitochondrial
Q7TNG8	Probable D-lactate dehydrogenase, mitochondrial
P48758	Carbonyl reductase [NADPH] 1
Q9D0M3	Cytochrome c1, heme protein, mitochondrial
P56565	Protein S100-A1
Q60854	Serpin B6
P42925	Peroxisomal membrane protein 2
Q99MN9	Propionyl-CoA carboxylase beta chain, mitochondrial
Q60847	Collagen alpha-1(XII) chain
Q61753	D-3-phosphoglycerate dehydrogenase
O09111	NADH dehydrogenase [ubiquinone] 1 beta subcomplex subunit 11, mitochondrial
P07724	Serum albumin
Q922B1	O-acetyl-ADP-ribose deacetylase MACROD1
Q8JZZ0	UDP-glucuronosyltransferase 3A2
Q3UZ39	Leucine-rich repeat flightless-interacting protein 1
Q9DCY0	Glycine N-acyltransferase-like protein Keg1
Q9CQH3	NADH dehydrogenase [ubiquinone] 1 beta subcomplex subunit 5, mitochondrial
Q9ER72	Cysteine--tRNA ligase, cytoplasmic
Q8K183	Pyridoxal kinase
Q9JKJ9	24-hydroxycholesterol 7-alpha-hydroxylase
Q7TMF5	Serpin A12
Q64669	NAD(P)H dehydrogenase [quinone] 1
Q9D8B4	NADH dehydrogenase [ubiquinone] 1 alpha subcomplex subunit 11
Q9CQZ6	NADH dehydrogenase [ubiquinone] 1 beta subcomplex subunit 3
P14152	Malate dehydrogenase, cytoplasmic
Q3UIU2	NADH dehydrogenase [ubiquinone] 1 beta subcomplex subunit 6
Q9QYF1	Retinol dehydrogenase 11
Q05421	Cytochrome P450 2E1
Q9QUH0	Glutaredoxin-1
P70303	CTP synthase 2
Q91WN4	Kynurenine 3-monooxygenase
Q9CXI5	Mesencephalic astrocyte-derived neurotrophic factor
Q99PL5	Ribosome-binding protein 1
Q9CR50	RING finger and CHY zinc finger domain-containing protein 1
Q99LS3	Phosphoserine phosphatase
Q7TNE1	Succinate--hydroxymethylglutarate CoA-transferase
P16406	Glutamyl aminopeptidase
Q99JF5	Diphosphomevalonate decarboxylase
P52196	Thiosulfate sulfurtransferase
Q922D8	C-1-tetrahydrofolate synthase, cytoplasmic
O35945	Aldehyde dehydrogenase, cytosolic 1
P52480	Pyruvate kinase PKM
Q9R112	Sulfide:quinone oxidoreductase, mitochondrial
Q7TMF3	NADH dehydrogenase [ubiquinone] 1 alpha subcomplex subunit 12
Q00623	Apolipoprotein A-I
P45376	Aldose reductase
Q9CXA2	Trans-L-3-hydroxyproline dehydratase
P31324	cAMP-dependent protein kinase type II-beta regulatory subunit
Q9CXZ1	NADH dehydrogenase [ubiquinone] iron-sulfur protein 4, mitochondrial
P47739	Aldehyde dehydrogenase, dimeric NADP-preferring
Q91ZA3	Propionyl-CoA carboxylase alpha chain, mitochondrial
Q64458	Cytochrome P450 2C29
Q9D2Y4	Mixed lineage kinase domain-like protein
Q9D826	Peroxisomal sarcosine oxidase
O88322	Nidogen-2
Q99K67	Alpha-aminoadipic semialdehyde synthase, mitochondrial
Q925N0	Sideroflexin-5
P05977	Myosin light chain 1/3, skeletal muscle isoform
Q9QYG0	Protein NDRG2
Q9DC23	DnaJ homolog subfamily C member 10
Q8VCU1	Carboxylesterase 3B
Q9DCC7	Isochorismatase domain-containing protein 2B
Q9Z2I9	Succinate--CoA ligase [ADP-forming] subunit beta, mitochondrial
P50462	Cysteine and glycine-rich protein 3
P57759	Endoplasmic reticulum resident protein 29
Q566J8	Atypical kinase COQ8B, mitochondrial
Q60605	Myosin light polypeptide 6
P35279	Ras-related protein Rab-6A
Q9QUG9	RAS guanyl-releasing protein 2
Q9ESB3	Histidine-rich glycoprotein
Q8JZV9	3-hydroxybutyrate dehydrogenase type 2
Q9WVH9	Fibulin-5
A7MCT6	Ethanolamine kinase 2
Q9ERS2	NADH dehydrogenase [ubiquinone] 1 alpha subcomplex subunit 13
Q62186	Translocon-associated protein subunit delta
O88735	Ensconsin
P16331	Phenylalanine-4-hydroxylase
P20852	Cytochrome P450 2A5
P97311	DNA replication licensing factor MCM6
P19324	Serpin H1
Q91Y47	Coagulation factor XI
A1L314	Macrophage-expressed gene 1 protein
Q9EQF5	Dihydropyrimidinase
Q8VCN5	Cystathionine gamma-lyase
Q8K3G9	DCC-interacting protein 13-beta
P16015	Carbonic anhydrase 3
P49717	DNA replication licensing factor MCM4
Q9D8S3	ADP-ribosylation factor GTPase-activating protein 3
Q9D975	Sulfiredoxin-1
Q8VDD5	Myosin-9
Q9JJL3	Solute carrier organic anion transporter family member 1B2
Q925I1	ATPase family AAA domain-containing protein 3
P63028	Translationally-controlled tumor protein
P12246	Serum amyloid P-component
Q3U4I7	Pyridine nucleotide-disulfide oxidoreductase domain-containing protein 2
P00405	Cytochrome c oxidase subunit 2
Q91VS7	Microsomal glutathione S-transferase 1
Q9CQZ5	NADH dehydrogenase [ubiquinone] 1 alpha subcomplex subunit 6
Q9CR21	Acyl carrier protein, mitochondrial
P09671	Superoxide dismutase [Mn], mitochondrial
Q8R2Y2	Cell surface glycoprotein MUC18
Q64442	Sorbitol dehydrogenase
P03958	Adenosine deaminase
Q8BVI4	Dihydropteridine reductase
Q64337	Sequestosome-1
Q9QXE0	2-hydroxyacyl-CoA lyase 1
Q8R0V5	Indoleamine 2,3-dioxygenase 2
P26150	3 beta-hydroxysteroid dehydrogenase/Delta 5-->4-isomerase type 3
P20152	Vimentin
Q9JHI5	Isovaleryl-CoA dehydrogenase, mitochondrial
P54227	Stathmin
Q8CHQ9	Probable N-acetyltransferase CML2
P16110	Galectin-3
P56391	Cytochrome c oxidase subunit 6B1
P08228	Superoxide dismutase [Cu-Zn]
Q99LY9	NADH dehydrogenase [ubiquinone] iron-sulfur protein 5
P70202	Latexin
Q8BTM8	Filamin-A
Q8BYB9	Protein O-glucosyltransferase 1
Q06185	ATP synthase subunit e, mitochondrial
Q8BWM0	Prostaglandin E synthase 2
P61922	4-aminobutyrate aminotransferase, mitochondrial
Q9QXX4	Calcium-binding mitochondrial carrier protein Aralar2
P58281	Dynamin-like 120 kDa protein, mitochondrial
Q91WD5	NADH dehydrogenase [ubiquinone] iron-sulfur protein 2, mitochondrial
Q91VR2	ATP synthase subunit gamma, mitochondrial
O89053	Coronin-1A
Q3TW96	UDP-N-acetylhexosamine pyrophosphorylase-like protein 1
Q14DH7	Acyl-CoA synthetase short-chain family member 3, mitochondrial
Q99J27	Acetyl-coenzyme A transporter 1
Q9CYA0	Cysteine-rich with EGF-like domain protein 2
Q9D8B3	Charged multivesicular body protein 4b
P83882	60S ribosomal protein L36a
Q91VU0	Protein FAM3C
Q9QXM0	Monoacylglycerol lipase ABHD2
P21614	Vitamin D-binding protein
Q9CQJ8	NADH dehydrogenase [ubiquinone] 1 beta subcomplex subunit 9
Q9WVT6	Carbonic anhydrase 14
Q63880	Carboxylesterase 3A
P15392	Cytochrome P450 2A4
Q9CXF4	TBC1 domain family member 15
Q8R0N6	Hydroxyacid-oxoacid transhydrogenase, mitochondrial
Q925N2	Sideroflexin-2
P47879	Insulin-like growth factor-binding protein 4
P06800	Receptor-type tyrosine-protein phosphatase C
Q8BMF4	Dihydrolipoyllysine-residue acetyltransferase component of pyruvate dehydrogenase complex, mitochondrial
Q9ERE7	LDLR chaperone MESD
Q922R8	Protein disulfide-isomerase A6
Q9D1L9	Ragulator complex protein LAMTOR5
P97872	Dimethylaniline monooxygenase [N-oxide-forming] 5
Q9R059	Four and a half LIM domains protein 3
P32020	Non-specific lipid-transfer protein
P20444	Protein kinase C alpha type
Q9D7I5	Phospholysine phosphohistidine inorganic pyrophosphate phosphatase
P19536	Cytochrome c oxidase subunit 5B, mitochondrial
P24457	Cytochrome P450 2D11
P29452	Caspase-1
O08966	Solute carrier family 22 member 1
P50247	Adenosylhomocysteinase
P16332	Methylmalonyl-CoA mutase, mitochondrial
Q91WM2	Cat eye syndrome critical region protein 5 homolog
P70460	Vasodilator-stimulated phosphoprotein
Q9CPU0	Lactoylglutathione lyase
P61750	ADP-ribosylation factor 4
A2ATU0	Probable 2-oxoglutarate dehydrogenase E1 component DHKTD1, mitochondrial
Q3UTJ2	Sorbin and SH3 domain-containing protein 2
P35576	Glucose-6-phosphatase
Q9CYR6	Phosphoacetylglucosamine mutase
Q9CQC7	NADH dehydrogenase [ubiquinone] 1 beta subcomplex subunit 4
Q62395	Trefoil factor 3
O08756	3-hydroxyacyl-CoA dehydrogenase type-2
Q9D8V0	Minor histocompatibility antigen H13
O88342	WD repeat-containing protein 1
Q45VN2	Alpha-defensin 20
P28666	Murinoglobulin-2
A2AS89	Agmatinase, mitochondrial
Q9CQ75	NADH dehydrogenase [ubiquinone] 1 alpha subcomplex subunit 2
Q00915	Retinol-binding protein 1
P42225	Signal transducer and activator of transcription 1
P54116	Erythrocyte band 7 integral membrane protein
P51125	Calpastatin
P08607	C4b-binding protein
Q61024	Asparagine synthetase [glutamine-hydrolyzing]
Q3V3R1	Monofunctional C1-tetrahydrofolate synthase, mitochondrial
O08692	Neutrophilic granule protein
Q80X19	Collagen alpha-1(XIV) chain
P56382	ATP synthase subunit epsilon, mitochondrial
P35831	Tyrosine-protein phosphatase non-receptor type 12
Q9CY18	Sorting nexin-7
Q9CXN7	Phenazine biosynthesis-like domain-containing protein 2
Q9WUM4	Coronin-1C
Q8CHR6	Dihydropyrimidine dehydrogenase [NADP(+)]
Q8BFP9	[Pyruvate dehydrogenase (acetyl-transferring)] kinase isozyme 1, mitochondrial
P84228	Histone H3.2
O55125	Protein NipSnap homolog 1
P09103	Protein disulfide-isomerase
P11672	Neutrophil gelatinase-associated lipocalin
Q9JJ00	Phospholipid scramblase 1
Q9CW42	Mitochondrial amidoxime-reducing component 1
Q6NWW9	Fibronectin type III domain-containing protein 3B
Q62468	Villin-1
Q9CQA3	Succinate dehydrogenase [ubiquinone] iron-sulfur subunit, mitochondrial
Q9CQ69	Cytochrome b-c1 complex subunit 8
P45377	Aldose reductase-related protein 2
P33267	Cytochrome P450 2F2
P20029	78 kDa glucose-regulated protein
P27546	Microtubule-associated protein 4
Q9CQQ7	ATP synthase F(0) complex subunit B1, mitochondrial
P49442	Inositol polyphosphate 1-phosphatase
P48678	Prelamin-A/C
P43276	Histone H1.5
P52503	NADH dehydrogenase [ubiquinone] iron-sulfur protein 6, mitochondrial
Q9D7B6	Isobutyryl-CoA dehydrogenase, mitochondrial
P50543	Protein S100-A11
Q9Z2V4	Phosphoenolpyruvate carboxykinase, cytosolic [GTP]
P08122	Collagen alpha-2(IV) chain
Q8BMK4	Cytoskeleton-associated protein 4
Q8R086	Sulfite oxidase, mitochondrial
Q9CYL5	Golgi-associated plant pathogenesis-related protein 1
Q91W90	Thioredoxin domain-containing protein 5
O35639	Annexin A3
P14438	H-2 class II histocompatibility antigen, A-U alpha chain (Fragment)
Q8VD00	Transmembrane protein 97
Q9QXL2	Kinesin-like protein KIF21A
Q8R035	Peptidyl-tRNA hydrolase ICT1, mitochondrial
P10107	Annexin A1
P27512	Tumor necrosis factor receptor superfamily member 5
Q8C196	Carbamoyl-phosphate synthase [ammonia], mitochondrial
Q922Q9	Chitinase domain-containing protein 1
P97494	Glutamate--cysteine ligase catalytic subunit
P02469	Laminin subunit beta-1
Q9DCU9	4-hydroxy-2-oxoglutarate aldolase, mitochondrial
Q91XV3	Brain acid soluble protein 1
P23589	Carbonic anhydrase 5A, mitochondrial
O08705	Sodium/bile acid cotransporter
Q9ESP1	Stromal cell-derived factor 2-like protein 1
Q9QYI6	DnaJ homolog subfamily B member 9
P07356	Annexin A2
Q8VHG0	Dimethylaniline monooxygenase [N-oxide-forming] 4
Q9Z0R9	Fatty acid desaturase 2
Q8R1G2	Carboxymethylenebutenolidase homolog
Q9R269	Periplakin
Q07813	Apoptosis regulator BAX
Q9QZD8	Mitochondrial dicarboxylate carrier
Q8K3J1	NADH dehydrogenase [ubiquinone] iron-sulfur protein 8, mitochondrial
Q99LB7	Sarcosine dehydrogenase, mitochondrial
P35459	Lymphocyte antigen 6D
P21107	Tropomyosin alpha-3 chain
P54071	Isocitrate dehydrogenase [NADP], mitochondrial
Q99KV1	DnaJ homolog subfamily B member 11
P85094	Isochorismatase domain-containing protein 2A
Q8K2C8	Glycerol-3-phosphate acyltransferase 4
P52825	Carnitine O-palmitoyltransferase 2, mitochondrial
Q9EQ20	Methylmalonate-semialdehyde dehydrogenase [acylating], mitochondrial
O35280	Serine/threonine-protein kinase Chk1
Q64374	Regucalcin
Q91W97	Putative hexokinase HKDC1
Q9R100	Cadherin-17
Q91X52	L-xylulose reductase
Q91WS0	CDGSH iron-sulfur domain-containing protein 1
Q2VLH6	Scavenger receptor cysteine-rich type 1 protein M130
Q61425	Hydroxyacyl-coenzyme A dehydrogenase, mitochondrial
Q61554	Fibrillin-1
Q9JLQ0	CD2-associated protein
P50544	Very long-chain specific acyl-CoA dehydrogenase, mitochondrial
Q9D3B1	Very-long-chain (3R)-3-hydroxyacyl-CoA dehydratase 2
Q9D1Q6	Endoplasmic reticulum resident protein 44
Q9EPK6	Nucleotide exchange factor SIL1
Q8CHT0	Delta-1-pyrroline-5-carboxylate dehydrogenase, mitochondrial
P46656	Adrenodoxin, mitochondrial
Q64685	Beta-galactoside alpha-2,6-sialyltransferase 1
Q64176	Carboxylesterase 1E
P56654	Cytochrome P450 2C37
P20918	Plasminogen
Q62425	Cytochrome c oxidase subunit NDUFA4
O88455	7-dehydrocholesterol reductase
P14483	H-2 class II histocompatibility antigen, A beta chain
Q6P3A8	2-oxoisovalerate dehydrogenase subunit beta, mitochondrial
Q9CQU0	Thioredoxin domain-containing protein 12
Q9D6J6	NADH dehydrogenase [ubiquinone] flavoprotein 2, mitochondrial
P25085	Interleukin-1 receptor antagonist protein
Q3TDQ1	Dolichyl-diphosphooligosaccharide--protein glycosyltransferase subunit STT3B
Q8BK30	NADH dehydrogenase [ubiquinone] flavoprotein 3, mitochondrial
P37804	Transgelin
Q8R4N0	Citrate lyase subunit beta-like protein, mitochondrial
Q8R1H0	Homeodomain-only protein
P25799	Nuclear factor NF-kappa-B p105 subunit
Q9Z0F4	Calcium and integrin-binding protein 1
O08539	Myc box-dependent-interacting protein 1
P50136	2-oxoisovalerate dehydrogenase subunit alpha, mitochondrial
Q9Z2Z6	Mitochondrial carnitine/acylcarnitine carrier protein
Q921G7	Electron transfer flavoprotein-ubiquinone oxidoreductase, mitochondrial
O55091	Protein IMPACT
P24369	Peptidyl-prolyl cis-trans isomerase B
Q9DBL7	Bifunctional coenzyme A synthase
P12787	Cytochrome c oxidase subunit 5A, mitochondrial
Q9EP96	Solute carrier organic anion transporter family member 1A4
Q9DBG5	Perilipin-3
Q9Z2I0	LETM1 and EF-hand domain-containing protein 1, mitochondrial
P31532	Serum amyloid A-4 protein
P24549	Retinal dehydrogenase 1
Q78JT3	3-hydroxyanthranilate 3,4-dioxygenase
P47968	Ribose-5-phosphate isomerase
Q9JLZ3	Methylglutaconyl-CoA hydratase, mitochondrial
Q8CI94	Glycogen phosphorylase, brain form
Q8R0Y6	Cytosolic 10-formyltetrahydrofolate dehydrogenase
Q8BWN8	Acyl-coenzyme A thioesterase 4
P24721	Asialoglycoprotein receptor 2
Q9D958	Signal peptidase complex subunit 1
Q9ERR7	15 kDa selenoprotein
Q62048	Astrocytic phosphoprotein PEA-15
Q6PGH2	Hematological and neurological expressed 1-like protein
Q71LX4	Talin-2
Q9D7X8	Gamma-glutamylcyclotransferase
Q61703	Inter-alpha-trypsin inhibitor heavy chain H2
Q8K4H1	Kynurenine formamidase
Q9DB20	ATP synthase subunit O, mitochondrial
Q6TCG2	Progestin and adipoQ receptor family member 9
Q69ZX8	Actin-binding LIM protein 3
P28650	Adenylosuccinate synthetase isozyme 1
Q99MR8	Methylcrotonoyl-CoA carboxylase subunit alpha, mitochondrial
Q8R164	Valacyclovir hydrolase
Q07113	Cation-independent mannose-6-phosphate receptor
Q91XA2	Golgi membrane protein 1
Q8R3G9	Tetraspanin-8
Q9WUH7	Semaphorin-4G
Q9EPQ7	StAR-related lipid transfer protein 5
Q9DBC0	Selenoprotein O
P06728	Apolipoprotein A-IV
Q9QXD6	Fructose-1,6-bisphosphatase 1
Q91WJ8	Far upstream element-binding protein 1
Q99KP3	Lambda-crystallin homolog
Q8VC97	Beta-ureidopropionase
O54749	Cytochrome P450 2J5
Q6P6M5	Peroxisomal membrane protein 11C
P63254	Cysteine-rich protein 1
P40936	Indolethylamine N-methyltransferase
P18581	Cationic amino acid transporter 2
Q06890	Clusterin
O08795	Glucosidase 2 subunit beta
Q9DB73	NADH-cytochrome b5 reductase 1
P17665	Cytochrome c oxidase subunit 7C, mitochondrial
Q5FW57	Glycine N-acyltransferase-like protein
Q8VD31	Tapasin-related protein
Q9DCG6	Phenazine biosynthesis-like domain-containing protein 1
P97449	Aminopeptidase N
P08003	Protein disulfide-isomerase A4
Q00724	Retinol-binding protein 4
Q9CWW6	Peptidyl-prolyl cis-trans isomerase NIMA-interacting 4
P30681	High mobility group protein B2
Q61878	Bone marrow proteoglycan
Q99J08	SEC14-like protein 2
Q3V1T4	Prolyl 3-hydroxylase 1
Q9DB77	Cytochrome b-c1 complex subunit 2, mitochondrial
Q9D1M7	Peptidyl-prolyl cis-trans isomerase FKBP11
P31809	Carcinoembryonic antigen-related cell adhesion molecule 1
P47226	Testin
P28474	Alcohol dehydrogenase class-3
Q9Z0U1	Tight junction protein ZO-2
Q9WTP7	GTP:AMP phosphotransferase AK3, mitochondrial
Q9D172	ES1 protein homolog, mitochondrial
P56695	Wolframin
Q8VCZ9	Probable proline dehydrogenase 2
Q9D6J5	NADH dehydrogenase [ubiquinone] 1 beta subcomplex subunit 8, mitochondrial
P02468	Laminin subunit gamma-1
Q8BWT1	3-ketoacyl-CoA thiolase, mitochondrial
O88533	Aromatic-L-amino-acid decarboxylase
Q8K354	Carbonyl reductase [NADPH] 3
Q61411	GTPase HRas
Q9CQN7	39S ribosomal protein L41, mitochondrial
P54869	Hydroxymethylglutaryl-CoA synthase, mitochondrial
P08207	Protein S100-A10
P70694	Estradiol 17 beta-dehydrogenase 5
Q9DC69	NADH dehydrogenase [ubiquinone] 1 alpha subcomplex subunit 9, mitochondrial
Q99LC3	NADH dehydrogenase [ubiquinone] 1 alpha subcomplex subunit 10, mitochondrial
Q4LDG0	Bile acyl-CoA synthetase
Q9EQP2	EH domain-containing protein 4
Q99J39	Malonyl-CoA decarboxylase, mitochondrial
O09158	Cytochrome P450 3A25
Q9CQ45	Neudesin
Q9D7S7	60S ribosomal protein L22-like 1
Q91YT0	NADH dehydrogenase [ubiquinone] flavoprotein 1, mitochondrial
Q9DBB8	Trans-1,2-dihydrobenzene-1,2-diol dehydrogenase
P52430	Serum paraoxonase/arylesterase 1
Q8VCX1	3-oxo-5-beta-steroid 4-dehydrogenase
Q8K157	Aldose 1-epimerase
Q8R180	ERO1-like protein alpha
Q8JZR0	Long-chain-fatty-acid--CoA ligase 5
Q80UJ7	Rab3 GTPase-activating protein catalytic subunit
Q8K4F5	Protein ABHD11
P19639	Glutathione S-transferase Mu 3
Q8CFX1	GDH/6PGL endoplasmic bifunctional protein
Q8JZK9	Hydroxymethylglutaryl-CoA synthase, cytoplasmic
Q8BXB6	Solute carrier organic anion transporter family member 2B1
Q8K370	Acyl-CoA dehydrogenase family member 10
P04939	Major urinary protein 3
Q91XB7	Protein YIF1A
P45878	Peptidyl-prolyl cis-trans isomerase FKBP2
P16045	Galectin-1
Q9D855	Cytochrome b-c1 complex subunit 7
Q91X34	Bile acid-CoA:amino acid N-acyltransferase
Q8BP92	Reticulocalbin-2
P70257	Nuclear factor 1 X-type
Q31125	Zinc transporter SLC39A7
Q91YW3	DnaJ homolog subfamily C member 3
Q91XE0	Glycine N-acyltransferase
P52792	Glucokinase
Q8R104	NAD-dependent protein deacetylase sirtuin-3
Q9CPT4	Myeloid-derived growth factor
Q9DBL9	1-acylglycerol-3-phosphate O-acyltransferase ABHD5
Q3V0K9	Plastin-1
P60761	Neurogranin
P47876	Insulin-like growth factor-binding protein 1
P29758	Ornithine aminotransferase, mitochondrial
Q9CRB3	5-hydroxyisourate hydrolase
Q9Z2A9	Gamma-glutamyltransferase 5
P03899	NADH-ubiquinone oxidoreductase chain 3
Q9DCQ2	Putative L-aspartate dehydrogenase
O08997	Copper transport protein ATOX1
P31651	Sodium- and chloride-dependent betaine transporter
Q9DCM2	Glutathione S-transferase kappa 1
Q61285	ATP-binding cassette sub-family D member 2
Q9R098	Hepatocyte growth factor activator
Q791V5	Mitochondrial carrier homolog 2
P97363	Serine palmitoyltransferase 2
P09803	Cadherin-1
Q9CPY7	Cytosol aminopeptidase
Q9CQ91	NADH dehydrogenase [ubiquinone] 1 alpha subcomplex subunit 3
Q9Z0H8	CAP-Gly domain-containing linker protein 2
Q8R0F9	SEC14-like protein 4
Q8BW75	Amine oxidase [flavin-containing] B
Q9CYN2	Signal peptidase complex subunit 2
Q8BJF9	Charged multivesicular body protein 2b
Q8K1Z0	Ubiquinone biosynthesis protein COQ9, mitochondrial
P49429	4-hydroxyphenylpyruvate dioxygenase
Q9D281	Protein Noxp20
Q3ULD5	Methylcrotonoyl-CoA carboxylase beta chain, mitochondrial
Q9CXF0	Kynureninase
Q99MZ7	Peroxisomal trans-2-enoyl-CoA reductase
Q9DCT2	NADH dehydrogenase [ubiquinone] iron-sulfur protein 3, mitochondrial
Q9D1G2	Phosphomevalonate kinase
P51855	Glutathione synthetase
Q9QZ49	UBX domain-containing protein 8
Q9CYW4	Haloacid dehalogenase-like hydrolase domain-containing protein 3
O35874	Neutral amino acid transporter A
Q9D0J8	Parathymosin
P14211	Calreticulin
Q8BSY0	Aspartyl/asparaginyl beta-hydroxylase
Q9CZB0	Succinate dehydrogenase cytochrome b560 subunit, mitochondrial
Q8VE38	Oxidoreductase NAD-binding domain-containing protein 1
Q3UZZ6	Sulfotransferase 1 family member D1
Q7TNS2	MICOS complex subunit Mic10
Q9QUJ7	Long-chain-fatty-acid--CoA ligase 4
Q07797	Galectin-3-binding protein
P47915	60S ribosomal protein L29
Q9QY81	Nuclear pore membrane glycoprotein 210
Q91YR9	Prostaglandin reductase 1
P28843	Dipeptidyl peptidase 4
P99028	Cytochrome b-c1 complex subunit 6, mitochondrial
Q8R059	UDP-glucose 4-epimerase
Q61490	CD166 antigen
Q9Z1P6	NADH dehydrogenase [ubiquinone] 1 alpha subcomplex subunit 7
O08807	Peroxiredoxin-4
Q91YR1	Twinfilin-1
Q8QZR3	Pyrethroid hydrolase Ces2a
Q99JG3	Annexin A13
Q9DBL1	Short/branched chain specific acyl-CoA dehydrogenase, mitochondrial
P47856	Glutamine--fructose-6-phosphate aminotransferase [isomerizing] 1
P97315	Cysteine and glycine-rich protein 1
P10810	Monocyte differentiation antigen CD14
Q9DCD0	6-phosphogluconate dehydrogenase, decarboxylating
O08601	Microsomal triglyceride transfer protein large subunit
P47199	Quinone oxidoreductase
Q6IRU2	Tropomyosin alpha-4 chain
P97364	Selenide, water dikinase 2
Q08879	Fibulin-1
P19221	Prothrombin
O88986	2-amino-3-ketobutyrate coenzyme A ligase, mitochondrial
O35887	Calumenin
P10630	Eukaryotic initiation factor 4A-II
Q60870	Receptor expression-enhancing protein 5
Q61206	Platelet-activating factor acetylhydrolase IB subunit beta
Q921I2	Kelch domain-containing protein 4
P27005	Protein S100-A8
P27773	Protein disulfide-isomerase A3
Q9ER35	Fructosamine-3-kinase
O55239	Nicotinamide N-methyltransferase
Q8C142	Low density lipoprotein receptor adapter protein 1
Q9QY30	Bile salt export pump
Q9R1J0	Sterol-4-alpha-carboxylate 3-dehydrogenase, decarboxylating
Q9CZ13	Cytochrome b-c1 complex subunit 1, mitochondrial
P24472	Glutathione S-transferase A4
P06684	Complement C5
Q8BLY2	Probable threonine--tRNA ligase 2, cytoplasmic
Q8BH79	Anoctamin-10
Q571F8	Glutaminase liver isoform, mitochondrial
Q62426	Cystatin-B
P22599	Alpha-1-antitrypsin 1-2
Q9DCX2	ATP synthase subunit d, mitochondrial
Q9CQR4	Acyl-coenzyme A thioesterase 13
Q8VBW8	Tetratricopeptide repeat protein 36
P49891	Estrogen sulfotransferase, testis isoform
Q80W65	Proprotein convertase subtilisin/kexin type 9
P10649	Glutathione S-transferase Mu 1
Q9R008	Mevalonate kinase
Q99P27	Group XIIB secretory phospholipase A2-like protein
P04117	Fatty acid-binding protein, adipocyte
O08528	Hexokinase-2
Q8BMP6	Golgi resident protein GCP60
Q8K2B3	Succinate dehydrogenase [ubiquinone] flavoprotein subunit, mitochondrial
Q9WU79	Proline dehydrogenase 1, mitochondrial
Q64726	Zinc-alpha-2-glycoprotein
Q8BWF0	Succinate-semialdehyde dehydrogenase, mitochondrial
Q9CR68	Cytochrome b-c1 complex subunit Rieske, mitochondrial
Q8R0F8	Acylpyruvase FAHD1, mitochondrial
Q3TC72	Fumarylacetoacetate hydrolase domain-containing protein 2A
Q99LC5	Electron transfer flavoprotein subunit alpha, mitochondrial
Q8BGA8	Acyl-coenzyme A synthetase ACSM5, mitochondrial
P56379	6.8 kDa mitochondrial proteolipid
Q3U0J8	TBC1 domain family member 2B
P39061	Collagen alpha-1(XVIII) chain
Q78IK2	Up-regulated during skeletal muscle growth protein 5
P48771	Cytochrome c oxidase subunit 7A2, mitochondrial
P97429	Annexin A4
P49817	Caveolin-1
Q91X83	S-adenosylmethionine synthase isoform type-1
P52019	Squalene monooxygenase
P35276	Ras-related protein Rab-3D
Q9QWG7	Sulfotransferase family cytosolic 1B member 1
Q91WG0	Acylcarnitine hydrolase
P14069	Protein S100-A6
Q9QXF8	Glycine N-methyltransferase
P11725	Ornithine carbamoyltransferase, mitochondrial
Q9JKN1	Zinc transporter 7
Q9CPQ1	Cytochrome c oxidase subunit 6C
Q9DCW4	Electron transfer flavoprotein subunit beta
Q8K1A5	Transmembrane protein 41B
Q9JJU8	SH3 domain-binding glutamic acid-rich-like protein
Q8R5J9	PRA1 family protein 3
P36552	Oxygen-dependent coproporphyrinogen-III oxidase, mitochondrial
P24452	Macrophage-capping protein
Q9JKR6	Hypoxia up-regulated protein 1
Q07456	Protein AMBP
Q9D0S9	Histidine triad nucleotide-binding protein 2, mitochondrial
Q9CQE5	Regulator of G-protein signaling 10
Q91VD9	NADH-ubiquinone oxidoreductase 75 kDa subunit, mitochondrial
Q8BH00	Aldehyde dehydrogenase family 8 member A1
Q8VCC1	15-hydroxyprostaglandin dehydrogenase [NAD(+)]
Q9DB26	Phytanoyl-CoA dioxygenase domain-containing protein 1
Q9WVA4	Transgelin-2
Q9QZ25	Vascular non-inflammatory molecule 3
P81117	Nucleobindin-2
P16460	Argininosuccinate synthase
MP/MW,MT/MP (20)
Protein accession	Protein description
A2A8L5	Receptor-type tyrosine-protein phosphatase F
Q9JMA7	Cytochrome P450 3A41
Q8CIM3	D-2-hydroxyglutarate dehydrogenase, mitochondrial
Q9CZX0	Elongator complex protein 3
P05201	Aspartate aminotransferase, cytoplasmic
O35423	Serine--pyruvate aminotransferase, mitochondrial
P14148	60S ribosomal protein L7
P97501	Dimethylaniline monooxygenase [N-oxide-forming] 3
P43883	Perilipin-2
Q9R022	DnaJ homolog subfamily C member 12
O35403	Amine sulfotransferase
P12790	Cytochrome P450 2B9
Q9CWS0	N(G),N(G)-dimethylarginine dimethylaminohydrolase 1
Q62452	UDP-glucuronosyltransferase 1-9
Q62264	Thyroid hormone-inducible hepatic protein
P70194	C-type lectin domain family 4 member F
O70475	UDP-glucose 6-dehydrogenase
O88736	3-keto-steroid reductase
Q91VF2	Histamine N-methyltransferase
Q91W64	Cytochrome P450 2C70
MP/MW,MT/MW,MT/MP (57)
Protein accession	Protein description
Q64459	Cytochrome P450 3A11
Q61838	Pregnancy zone protein
P11714	Cytochrome P450 2D9
P58044	Isopentenyl-diphosphate Delta-isomerase 1
Q9Z1R3	Apolipoprotein M
O08677	Kininogen-1
Q8K0E8	Fibrinogen beta chain
Q00612	Glucose-6-phosphate 1-dehydrogenase X
P56657	Cytochrome P450 2C40
Q6XVG2	Cytochrome P450 2C54
Q61129	Complement factor I
P41216	Long-chain-fatty-acid--CoA ligase 1
Q921I1	Serotransferrin
P11589	Major urinary protein 2
Q9WVM8	Kynurenine/alpha-aminoadipate aminotransferase, mitochondrial
Q91WL5	Cytochrome P450 4A12A
Q8QZR1	Tyrosine aminotransferase
B5X0G2	Major urinary protein 17
E9PV24	Fibrinogen alpha chain
Q9JHU9	Inositol-3-phosphate synthase 1
Q8VCW8	Acyl-CoA synthetase family member 2, mitochondrial
Q60590	Alpha-1-acid glycoprotein 1
P47877	Insulin-like growth factor-binding protein 2
O35386	Phytanoyl-CoA dioxygenase, peroxisomal
Q9QZW0	Phospholipid-transporting ATPase 11C
Q8K0C4	Lanosterol 14-alpha demethylase
Q9QXZ6	Solute carrier organic anion transporter family member 1A1
Q99P30	Peroxisomal coenzyme A diphosphatase NUDT7
Q05020	Apolipoprotein C-II
Q61147	Ceruloplasmin
P11588	Major urinary protein 1
Q3UP75	UDP-glucuronosyltransferase 3A1
Q8VE09	Tetratricopeptide repeat protein 39C
P11352	Glutathione peroxidase 1
Q61694	3 beta-hydroxysteroid dehydrogenase type 5
Q8C172	Ceramide synthase 6
Q61646	Haptoglobin
Q91WP6	Serine protease inhibitor A3N
Q9JM99	Proteoglycan 4
Q920E5	Farnesyl pyrophosphate synthase
Q61247	Alpha-2-antiplasmin
P29699	Alpha-2-HS-glycoprotein
P11276	Fibronectin
P35492	Histidine ammonia-lyase
Q8VCM7	Fibrinogen gamma chain
Q8VC49	Interferon alpha-inducible protein 27-like protein 2B
Q3UUI3	Acyl-coenzyme A thioesterase THEM4
Q9DCM0	Persulfide dioxygenase ETHE1, mitochondrial
P00186	Cytochrome P450 1A2
O55137	Acyl-coenzyme A thioesterase 1
P33622	Apolipoprotein C-III
P34914	Bifunctional epoxide hydrolase 2
P35441	Thrombospondin-1
Q05816	Fatty acid-binding protein, epidermal
P08226	Apolipoprotein E
P02772	Alpha-fetoprotein
Q9EP89	Serine beta-lactamase-like protein LACTB, mitochondrial

## Sheet: female
Table S4-2. Detailed information of DEPs by paired comparisons among W, P, and T in females.
FT/FW (306)
Protein accession	Protein description
Q9JJ06	Glycoprotein-N-acetylgalactosamine 3-beta-galactosyltransferase 1
P52432	DNA-directed RNA polymerases I and III subunit RPAC1
P21981	Protein-glutamine gamma-glutamyltransferase 2
Q9DBA8	Probable imidazolonepropionase
Q9JI39	ATP-binding cassette sub-family B member 10, mitochondrial
Q8K003	Translation machinery-associated protein 7
Q8BTY1	Kynurenine--oxoglutarate transaminase 1
Q9Z2X2	26S proteasome non-ATPase regulatory subunit 10
Q921V5	Alpha-1,6-mannosyl-glycoprotein 2-beta-N-acetylglucosaminyltransferase
P45952	Medium-chain specific acyl-CoA dehydrogenase, mitochondrial
P12970	60S ribosomal protein L7a
Q91ZU6	Dystonin
P46656	Adrenodoxin, mitochondrial
Q6ZQB6	Inositol hexakisphosphate and diphosphoinositol-pentakisphosphate kinase 2
Q64176	Carboxylesterase 1E
Q8C0J6	Ankyrin repeat domain-containing protein SOWAHC
Q91X72	Hemopexin
Q78IK4	MICOS complex subunit Mic27
Q9D6J6	NADH dehydrogenase [ubiquinone] flavoprotein 2, mitochondrial
Q4KML4	Costars family protein ABRACL
O35737	Heterogeneous nuclear ribonucleoprotein H
Q9JIL4	Na(+)/H(+) exchange regulatory cofactor NHE-RF3
A2ASZ8	Calcium-binding mitochondrial carrier protein SCaMC-2
Q9CQN1	Heat shock protein 75 kDa, mitochondrial
Q8VEE0	Ribulose-phosphate 3-epimerase
Q3TDQ1	Dolichyl-diphosphooligosaccharide--protein glycosyltransferase subunit STT3B
P37804	Transgelin
Q8R1H0	Homeodomain-only protein
O55042	Alpha-synuclein
P25799	Nuclear factor NF-kappa-B p105 subunit
P49182	Heparin cofactor 2
P14115	60S ribosomal protein L27a
P54726	UV excision repair protein RAD23 homolog A
Q9CXV1	Succinate dehydrogenase [ubiquinone] cytochrome b small subunit, mitochondrial
Q9JIM1	Equilibrative nucleoside transporter 1
Q3UPH1	Protein PRRC1
P63085	Mitogen-activated protein kinase 1
P47964	60S ribosomal protein L36
Q8BSE0	Regulator of microtubule dynamics protein 2
Q9ESL4	Mitogen-activated protein kinase kinase kinase MLT
O35744	Chitinase-like protein 3
Q9DBM2	Peroxisomal bifunctional enzyme
Q8CHG3	GRIP and coiled-coil domain-containing protein 2
Q9DBG9	Tax1-binding protein 3
P12787	Cytochrome c oxidase subunit 5A, mitochondrial
Q9WU40	Inner nuclear membrane protein Man1
Q9Z2I0	LETM1 and EF-hand domain-containing protein 1, mitochondrial
P06330	Ig heavy chain V region AC38 205.12
P47968	Ribose-5-phosphate isomerase
Q9D5J6	Sedoheptulokinase
Q61712	DnaJ homolog subfamily C member 1
Q8BTZ7	Mannose-1-phosphate guanyltransferase beta
Q8N7N5	DDB1- and CUL4-associated factor 8
Q922Q8	Leucine-rich repeat-containing protein 59
Q64191	N(4)-(beta-N-acetylglucosaminyl)-L-asparaginase
P28271	Cytoplasmic aconitate hydratase
Q9D662	Protein transport protein Sec23B
Q99J99	3-mercaptopyruvate sulfurtransferase
Q9CPQ8	ATP synthase subunit g, mitochondrial
Q9D1D4	Transmembrane emp24 domain-containing protein 10
Q8R1X6	Spartin
Q9WU19	Hydroxyacid oxidase 1
Q9WUH7	Semaphorin-4G
O55234	Proteasome subunit beta type-5
Q99PG0	Arylacetamide deacetylase
Q9D0M3	Cytochrome c1, heme protein, mitochondrial
Q02257	Junction plakoglobin
O09131	Glutathione S-transferase omega-1
Q9QYR9	Acyl-coenzyme A thioesterase 2, mitochondrial
Q2TPA8	Hydroxysteroid dehydrogenase-like protein 2
A6X935	Inter alpha-trypsin inhibitor, heavy chain 4
Q5SYH2	Transmembrane protein 199
O35943	Frataxin, mitochondrial
P13516	Acyl-CoA desaturase 1
Q7TPR4	Alpha-actinin-1
Q6P6M5	Peroxisomal membrane protein 11C
Q9CQH3	NADH dehydrogenase [ubiquinone] 1 beta subcomplex subunit 5, mitochondrial
P63254	Cysteine-rich protein 1
Q8BJ64	Choline dehydrogenase, mitochondrial
P53395	Lipoamide acyltransferase component of branched-chain alpha-keto acid dehydrogenase complex, mitochondrial
P42125	Enoyl-CoA delta isomerase 1, mitochondrial
Q80YV4	Pantothenate kinase 4
Q8K0Z7	Translational activator of cytochrome c oxidase 1
Q8BG07	Phospholipase D4
P58021	Transmembrane 9 superfamily member 2
Q9DC16	Endoplasmic reticulum-Golgi intermediate compartment protein 1
Q3UIU2	NADH dehydrogenase [ubiquinone] 1 beta subcomplex subunit 6
A2AWA9	Rab GTPase-activating protein 1
O35386	Phytanoyl-CoA dioxygenase, peroxisomal
Q07417	Short-chain specific acyl-CoA dehydrogenase, mitochondrial
P97449	Aminopeptidase N
Q9DCV4	Regulator of microtubule dynamics protein 1
P58735	Sulfate anion transporter 1
Q8VDG5	Phosphopantothenate--cysteine ligase
Q9DB77	Cytochrome b-c1 complex subunit 2, mitochondrial
P31809	Carcinoembryonic antigen-related cell adhesion molecule 1
Q99PL5	Ribosome-binding protein 1
Q9CXY9	GPI-anchor transamidase
Q9CR50	RING finger and CHY zinc finger domain-containing protein 1
Q64339	Ubiquitin-like protein ISG15
P47758	Signal recognition particle receptor subunit beta
Q5FWK3	Rho GTPase-activating protein 1
Q9CR09	Ubiquitin-fold modifier-conjugating enzyme 1
Q9WVL0	Maleylacetoacetate isomerase
Q61411	GTPase HRas
P56480	ATP synthase subunit beta, mitochondrial
Q7TMF3	NADH dehydrogenase [ubiquinone] 1 alpha subcomplex subunit 12
Q91YU8	Suppressor of SWI4 1 homolog
Q8K1N1	Calcium-independent phospholipase A2-gamma
Q6ZWV3	60S ribosomal protein L10
Q8BND5	Sulfhydryl oxidase 1
Q9CYS6	Uncharacterized protein C2orf72 homolog
P97352	Protein S100-A13
Q5SUC9	Protein SCO1 homolog, mitochondrial
P27808	Alpha-1,3-mannosyl-glycoprotein 2-beta-N-acetylglucosaminyltransferase
Q8R1V4	Transmembrane emp24 domain-containing protein 4
O88441	Metaxin-2
Q8BIW1	Protein prune homolog
Q8CAY6	Acetyl-CoA acetyltransferase, cytosolic
O09158	Cytochrome P450 3A25
O88947	Coagulation factor X
E9Q414	Apolipoprotein B-100
P19783	Cytochrome c oxidase subunit 4 isoform 1, mitochondrial
P33587	Vitamin K-dependent protein C
P62267	40S ribosomal protein S23
P14131	40S ribosomal protein S16
Q8K4F5	Protein ABHD11
P24270	Catalase
Q9JJK2	LanC-like protein 2
Q9JMH6	Thioredoxin reductase 1, cytoplasmic
Q60605	Myosin light polypeptide 6
Q91XB7	Protein YIF1A
Q8BMG7	Rab3 GTPase-activating protein non-catalytic subunit
P35279	Ras-related protein Rab-6A
Q9QUG9	RAS guanyl-releasing protein 2
Q8R0Y8	Mitochondrial coenzyme A transporter SLC25A42
Q62186	Translocon-associated protein subunit delta
Q9R0Q3	Transmembrane emp24 domain-containing protein 2
O88735	Ensconsin
P62852	40S ribosomal protein S25
Q8VEK0	Cell cycle control protein 50A
P09813	Apolipoprotein A-II
Q8C5W3	Tubulin-specific chaperone cofactor E-like protein
P34914	Bifunctional epoxide hydrolase 2
Q8R104	NAD-dependent protein deacetylase sirtuin-3
P47740	Fatty aldehyde dehydrogenase
B1AR13	CDGSH iron-sulfur domain-containing protein 3, mitochondrial
Q9WUM5	Succinate--CoA ligase [ADP/GDP-forming] subunit alpha, mitochondrial
Q03963	Interferon-induced, double-stranded RNA-activated protein kinase
P46935	E3 ubiquitin-protein ligase NEDD4
Q8K4Z3	NAD(P)H-hydrate epimerase
Q8VDD5	Myosin-9
P63028	Translationally-controlled tumor protein
Q925I1	ATPase family AAA domain-containing protein 3
P00405	Cytochrome c oxidase subunit 2
A3KGB4	TBC1 domain family member 8B
Q80WC7	Arf-GAP domain and FG repeat-containing protein 2
O08997	Copper transport protein ATOX1
Q9CY50	Translocon-associated protein subunit alpha
Q9CR21	Acyl carrier protein, mitochondrial
P09671	Superoxide dismutase [Mn], mitochondrial
Q9DCF9	Translocon-associated protein subunit gamma
P62751	60S ribosomal protein L23a
Q64442	Sorbitol dehydrogenase
Q8R105	Vacuolar protein sorting-associated protein 37C
Q91V04	Translocating chain-associated membrane protein 1
Q8R0V5	Indoleamine 2,3-dioxygenase 2
Q9CPY7	Cytosol aminopeptidase
Q9CQ91	NADH dehydrogenase [ubiquinone] 1 alpha subcomplex subunit 3
Q9CQS8	Protein transport protein Sec61 subunit beta
Q71RI9	Kynurenine--oxoglutarate transaminase 3
Q60973	Histone-binding protein RBBP7
Q8R0F9	SEC14-like protein 4
P56391	Cytochrome c oxidase subunit 6B1
P08228	Superoxide dismutase [Cu-Zn]
Q99KI0	Aconitate hydratase, mitochondrial
Q8BYU6	Torsin-1A-interacting protein 2
Q3UUG6	TBC1 domain family member 24
Q921H8	3-ketoacyl-CoA thiolase A, peroxisomal
Q3UUI3	Acyl-coenzyme A thioesterase THEM4
Q9CYN2	Signal peptidase complex subunit 2
Q9D7S9	Charged multivesicular body protein 5
Q8C8U0	Liprin-beta-1
B2RX12	Canalicular multispecific organic anion transporter 2
Q06185	ATP synthase subunit e, mitochondrial
O35459	Delta(3,5)-Delta(2,4)-dienoyl-CoA isomerase, mitochondrial
P67778	Prohibitin
Q9D281	Protein Noxp20
Q91WD5	NADH dehydrogenase [ubiquinone] iron-sulfur protein 2, mitochondrial
Q6PD26	GPI transamidase component PIG-S
Q91VR2	ATP synthase subunit gamma, mitochondrial
Q99J27	Acetyl-coenzyme A transporter 1
Q99MZ7	Peroxisomal trans-2-enoyl-CoA reductase
Q9EQ32	Phosphoinositide 3-kinase adapter protein 1
P62242	40S ribosomal protein S8
Q9CQJ8	NADH dehydrogenase [ubiquinone] 1 beta subcomplex subunit 9
Q9R1S7	Multidrug resistance-associated protein 6
G5E870	E3 ubiquitin-protein ligase TRIP12
Q8BSY0	Aspartyl/asparaginyl beta-hydroxylase
O08547	Vesicle-trafficking protein SEC22b
Q8BX10	Serine/threonine-protein phosphatase PGAM5, mitochondrial
Q8VE38	Oxidoreductase NAD-binding domain-containing protein 1
P02463	Collagen alpha-1(IV) chain
Q07797	Galectin-3-binding protein
Q9ET22	Dipeptidyl peptidase 2
Q91ZN5	Adenosine 3'-phospho 5'-phosphosulfate transporter 1
P20444	Protein kinase C alpha type
P19536	Cytochrome c oxidase subunit 5B, mitochondrial
P99028	Cytochrome b-c1 complex subunit 6, mitochondrial
P97930	Thymidylate kinase
Q9DBB9	Carboxypeptidase N subunit 2
O08966	Solute carrier family 22 member 1
P16332	Methylmalonyl-CoA mutase, mitochondrial
Q03265	ATP synthase subunit alpha, mitochondrial
P62754	40S ribosomal protein S6
Q9CR62	Mitochondrial 2-oxoglutarate/malate carrier protein
P00186	Cytochrome P450 1A2
O35704	Serine palmitoyltransferase 1
P35576	Glucose-6-phosphatase
Q3UTJ2	Sorbin and SH3 domain-containing protein 2
P97792	Coxsackievirus and adenovirus receptor homolog
Q8CC88	von Willebrand factor A domain-containing protein 8
E9Q555	E3 ubiquitin-protein ligase RNF213
P62270	40S ribosomal protein S18
F8VPU2	FERM, RhoGEF and pleckstrin domain-containing protein 1
P05480	Neuronal proto-oncogene tyrosine-protein kinase Src
P62301	40S ribosomal protein S13
Q91WE4	UPF0729 protein C18orf32 homolog
Q8CJ61	CKLF-like MARVEL transmembrane domain-containing protein 4
O08529	Calpain-2 catalytic subunit
Q91ZJ5	UTP--glucose-1-phosphate uridylyltransferase
Q64516	Glycerol kinase
Q99JX3	Golgi reassembly-stacking protein 2
Q9WTP6	Adenylate kinase 2, mitochondrial
Q921I2	Kelch domain-containing protein 4
P54116	Erythrocyte band 7 integral membrane protein
Q01339	Beta-2-glycoprotein 1
O08749	Dihydrolipoyl dehydrogenase, mitochondrial
Q61704	Inter-alpha-trypsin inhibitor heavy chain H3
Q9CZ13	Cytochrome b-c1 complex subunit 1, mitochondrial
Q9WUM4	Coronin-1C
Q8CDN6	Thioredoxin-like protein 1
Q9CR98	Protein FAM136A
Q8BFP9	[Pyruvate dehydrogenase (acetyl-transferring)] kinase isozyme 1, mitochondrial
Q9DBS1	Transmembrane protein 43
Q3UEG6	Alanine--glyoxylate aminotransferase 2, mitochondrial
Q9QYH6	Melanoma-associated antigen D1
G3X9K3	Brefeldin A-inhibited guanine nucleotide-exchange protein 1
P62331	ADP-ribosylation factor 6
Q9JJ00	Phospholipid scramblase 1
Q80XL6	Acyl-CoA dehydrogenase family member 11
P55096	ATP-binding cassette sub-family D member 3
Q9WTU6	Mitogen-activated protein kinase 9
Q08761	Vitamin K-dependent protein S
Q99P27	Group XIIB secretory phospholipase A2-like protein
Q9CQQ7	ATP synthase F(0) complex subunit B1, mitochondrial
P62281	40S ribosomal protein S11
P27546	Microtubule-associated protein 4
Q8BWF0	Succinate-semialdehyde dehydrogenase, mitochondrial
Q91YP0	L-2-hydroxyglutarate dehydrogenase, mitochondrial
P48678	Prelamin-A/C
Q8BHL8	Proteasome inhibitor PI31 subunit
Q9D665	Short-chain dehydrogenase/reductase family 42E member 1
Q3TC72	Fumarylacetoacetate hydrolase domain-containing protein 2A
Q8BGA8	Acyl-coenzyme A synthetase ACSM5, mitochondrial
P56379	6.8 kDa mitochondrial proteolipid
O35678	Monoglyceride lipase
Q91ZP3	Phosphatidate phosphatase LPIN1
Q3U0J8	TBC1 domain family member 2B
Q9JM14	5'(3')-deoxyribonucleotidase, cytosolic type
P08122	Collagen alpha-2(IV) chain
P29788	Vitronectin
P62849	40S ribosomal protein S24
Q9D6M3	Mitochondrial glutamate carrier 1
Q9QUR7	Peptidyl-prolyl cis-trans isomerase NIMA-interacting 1
Q9Z0X1	Apoptosis-inducing factor 1, mitochondrial
P43024	Cytochrome c oxidase subunit 6A1, mitochondrial
Q91XD4	Formimidoyltransferase-cyclodeaminase
Q9QXL2	Kinesin-like protein KIF21A
Q9EQ80	NIF3-like protein 1
Q9JJN5	Carboxypeptidase N catalytic chain
Q9JHW2	Omega-amidase NIT2
Q9JLT4	Thioredoxin reductase 2, mitochondrial
Q8R4H7	N-acetylglutamate synthase, mitochondrial
Q922Q9	Chitinase domain-containing protein 1
Q80TV8	CLIP-associating protein 1
Q9DCU9	4-hydroxy-2-oxoglutarate aldolase, mitochondrial
O55135	Eukaryotic translation initiation factor 6
P28665	Murinoglobulin-1
Q80W22	Threonine synthase-like 2
Q64462	Cytochrome P450 4B1
Q64282	Interferon-induced protein with tetratricopeptide repeats 1
P28658	Ataxin-10
Q9CRB8	Mitochondrial fission process protein 1
Q8R016	Bleomycin hydrolase
Q78XF5	Oligosaccharyltransferase complex subunit OSTC
Q07813	Apoptosis regulator BAX
Q91VD9	NADH-ubiquinone oxidoreductase 75 kDa subunit, mitochondrial
P27659	60S ribosomal protein L3
P21107	Tropomyosin alpha-3 chain
Q8R121	Protein Z-dependent protease inhibitor
P70296	Phosphatidylethanolamine-binding protein 1
Q9QXG4	Acetyl-coenzyme A synthetase, cytoplasmic
Q80YC5	Coagulation factor XII
Q8K2C8	Glycerol-3-phosphate acyltransferase 4
O55060	Thiopurine S-methyltransferase
FP/FW (10)
Protein accession	Protein description
Q9D154	Leukocyte elastase inhibitor A
P05367	Serum amyloid A-2 protein
P53798	Squalene synthase
P11835	Integrin beta-2
P03977	Ig kappa chain V-III region 50S10.1
P01837	Ig kappa chain C region
O89053	Coronin-1A
P01872	Ig mu chain C region
P01592	Immunoglobulin J chain
Q8VCH6	Delta(24)-sterol reductase
FT/FP (49)
Protein accession	Protein description
Q9D1G2	Phosphomevalonate kinase
P51658	Estradiol 17-beta-dehydrogenase 2
Q8BMK4	Cytoskeleton-associated protein 4
Q64520	Guanylate kinase
P52019	Squalene monooxygenase
Q99JW2	Aminoacylase-1
P14438	H-2 class II histocompatibility antigen, A-U alpha chain (Fragment)
Q9CXW3	Calcyclin-binding protein
Q9DD18	D-tyrosyl-tRNA(Tyr) deacylase 1
P42225	Signal transducer and activator of transcription 1
P08071	Lactotransferrin
Q64435	UDP-glucuronosyltransferase 1-6
P56593	Cytochrome P450 2A12
Q9JKJ9	24-hydroxycholesterol 7-alpha-hydroxylase
O54782	Epididymis-specific alpha-mannosidase
Q8VC19	5-aminolevulinate synthase, nonspecific, mitochondrial
Q00560	Interleukin-6 receptor subunit beta
Q9D8X1	Copper homeostasis protein cutC homolog
O88653	Ragulator complex protein LAMTOR3
Q99J45	Nuclear receptor-binding protein
P20108	Thioredoxin-dependent peroxide reductase, mitochondrial
P19258	Protein Mpv17
Q921T2	Torsin-1A-interacting protein 1
Q91XV3	Brain acid soluble protein 1
Q9QUH0	Glutaredoxin-1
Q9QYF1	Retinol dehydrogenase 11
P26150	3 beta-hydroxysteroid dehydrogenase/Delta 5-->4-isomerase type 3
P24452	Macrophage-capping protein
P20152	Vimentin
P14246	Solute carrier family 2, facilitated glucose transporter member 2
Q8BGG9	Acyl-coenzyme A amino acid N-acyltransferase 2
Q9JKX6	ADP-sugar pyrophosphatase
Q99N42	Thymidine phosphorylase
Q9Z0R9	Fatty acid desaturase 2
B9EKI3	TATA element modulatory factor
P70460	Vasodilator-stimulated phosphoprotein
Q8BLN5	Lanosterol synthase
Q9JLF6	Protein-glutamine gamma-glutamyltransferase K
P51437	Cathelicidin antimicrobial peptide
Q9R022	DnaJ homolog subfamily C member 12
P05063	Fructose-bisphosphate aldolase C
P42925	Peroxisomal membrane protein 2
O35660	Glutathione S-transferase Mu 6
Q9DCJ9	N-acetylneuraminate lyase
P19324	Serpin H1
Q91VF2	Histamine N-methyltransferase
Q9R257	Heme-binding protein 1
Q9ET01	Glycogen phosphorylase, liver form
O35280	Serine/threonine-protein kinase Chk1
FT/FW,FP/FW (42)
Protein accession	Protein description
Q8CIM3	D-2-hydroxyglutarate dehydrogenase, mitochondrial
Q61838	Pregnancy zone protein
P39061	Collagen alpha-1(XVIII) chain
O89020	Afamin
P03987	Ig gamma-3 chain C region
P10493	Nidogen-1
P53808	Phosphatidylcholine transfer protein
Q9EPB4	Apoptosis-associated speck-like protein containing a CARD
Q9DCP2	Sodium-coupled neutral amino acid transporter 3
Q9QYC7	Vitamin K-dependent gamma-carboxylase
Q9D958	Signal peptidase complex subunit 1
P42703	Leukemia inhibitory factor receptor
Q9WUU7	Cathepsin Z
G3X982	Aldehyde oxidase 3
P52843	Bile salt sulfotransferase 1
P01878	Ig alpha chain C region
Q8K182	Complement component C8 alpha chain
P22599	Alpha-1-antitrypsin 1-2
Q01768	Nucleoside diphosphate kinase B
O88833	Cytochrome P450 4A10
P49891	Estrogen sulfotransferase, testis isoform
Q91WP6	Serine protease inhibitor A3N
Q8BWU8	Ethanolamine-phosphate phospho-lyase
O35728	Cytochrome P450 4A14
P43025	Tetranectin
P04117	Fatty acid-binding protein, adipocyte
Q61941	NAD(P) transhydrogenase, mitochondrial
Q9DCM0	Persulfide dioxygenase ETHE1, mitochondrial
Q64FW2	All-trans-retinol 13,14-reductase
P35951	Low-density lipoprotein receptor
Q00898	Alpha-1-antitrypsin 1-5
Q03734	Serine protease inhibitor A3M
Q71KT5	Delta(14)-sterol reductase
P07758	Alpha-1-antitrypsin 1-1
O88962	7-alpha-hydroxycholest-4-en-3-one 12-alpha-hydroxylase
P35441	Thrombospondin-1
P34928	Apolipoprotein C-I
Q00623	Apolipoprotein A-I
P08226	Apolipoprotein E
Q9DBE0	Cysteine sulfinic acid decarboxylase
Q8VCH0	3-ketoacyl-CoA thiolase B, peroxisomal
P19221	Prothrombin
FP/FW,FT/FP (14)
Protein accession	Protein description
P02802	Metallothionein-1
P04939	Major urinary protein 3
P07361	Alpha-1-acid glycoprotein 2
Q9R1J0	Sterol-4-alpha-carboxylate 3-dehydrogenase, decarboxylating
Q60991	25-hydroxycholesterol 7-alpha-hydroxylase
Q62452	UDP-glucuronosyltransferase 1-9
P02798	Metallothionein-2
O88736	3-keto-steroid reductase
Q8K0C4	Lanosterol 14-alpha demethylase
Q9R008	Mevalonate kinase
Q920E5	Farnesyl pyrophosphate synthase
O88455	7-dehydrocholesterol reductase
Q8JZK9	Hydroxymethylglutaryl-CoA synthase, cytoplasmic
Q99JF5	Diphosphomevalonate decarboxylase
FT/FW,FT/FP (577)
Protein accession	Protein description
Q9CQ54	NADH dehydrogenase [ubiquinone] 1 subunit C2
Q9EP75	Leukotriene-B4 omega-hydroxylase 3
Q9QXD1	Peroxisomal acyl-coenzyme A oxidase 2
P48036	Annexin A5
A2AJL3	FGGY carbohydrate kinase domain-containing protein
Q60759	Glutaryl-CoA dehydrogenase, mitochondrial
Q99K85	Phosphoserine aminotransferase
O88451	Retinol dehydrogenase 7
Q7TQD2	Tubulin polymerization-promoting protein
Q8K2K6	Arf-GAP domain and FG repeat-containing protein 1
P08113	Endoplasmin
Q9WVM8	Kynurenine/alpha-aminoadipate aminotransferase, mitochondrial
Q9DC70	NADH dehydrogenase [ubiquinone] iron-sulfur protein 7, mitochondrial
O35490	Betaine--homocysteine S-methyltransferase 1
Q8BZ09	Mitochondrial 2-oxodicarboxylate carrier
P05202	Aspartate aminotransferase, mitochondrial
O09173	Homogentisate 1,2-dioxygenase
O70475	UDP-glucose 6-dehydrogenase
Q9DCS9	NADH dehydrogenase [ubiquinone] 1 beta subcomplex subunit 10
Q8R366	Immunoglobulin superfamily member 8
Q9DBG1	Sterol 26-hydroxylase, mitochondrial
Q5EBG8	Uncharacterized protein C1orf50 homolog
Q9DBT9	Dimethylglycine dehydrogenase, mitochondrial
Q61247	Alpha-2-antiplasmin
P97450	ATP synthase-coupling factor 6, mitochondrial
Q9D7A8	Armadillo repeat-containing protein 1
Q4KWH5	1-phosphatidylinositol 4,5-bisphosphate phosphodiesterase eta-1
Q99L13	3-hydroxyisobutyrate dehydrogenase, mitochondrial
Q283N4	2-oxo-4-hydroxy-4-carboxy-5-ureidoimidazoline decarboxylase
Q91YI0	Argininosuccinate lyase
Q6ZWN5	40S ribosomal protein S9
Q99KB8	Hydroxyacylglutathione hydrolase, mitochondrial
Q8BH95	Enoyl-CoA hydratase, mitochondrial
Q8C6K9	Collagen alpha-6(VI) chain
Q9R0E1	Procollagen-lysine,2-oxoglutarate 5-dioxygenase 3
Q9D711	Pirin
Q9CQ62	2,4-dienoyl-CoA reductase, mitochondrial
Q91VA0	Acyl-coenzyme A synthetase ACSM1, mitochondrial
P55821	Stathmin-2
P56528	ADP-ribosyl cyclase/cyclic ADP-ribose hydrolase 1
Q6DYE8	Ectonucleotide pyrophosphatase/phosphodiesterase family member 3
Q61129	Complement factor I
Q9QYY9	Alcohol dehydrogenase 4
P70698	CTP synthase 1
Q9WVD5	Mitochondrial ornithine transporter 1
Q9DCJ5	NADH dehydrogenase [ubiquinone] 1 alpha subcomplex subunit 8
Q9DBM0	ATP-binding cassette sub-family G member 8
Q922F4	Tubulin beta-6 chain
Q9DAU1	Protein canopy homolog 3
Q60936	Atypical kinase COQ8A, mitochondrial
P47877	Insulin-like growth factor-binding protein 2
Q8VBT2	L-serine dehydratase/L-threonine deaminase
Q9R0Q6	Actin-related protein 2/3 complex subunit 1A
Q8K023	Aldo-keto reductase family 1 member C18
Q8BWQ1	UDP-glucuronosyltransferase 2A3
P58771	Tropomyosin alpha-1 chain
P63168	Dynein light chain 1, cytoplasmic
Q9DBF1	Alpha-aminoadipic semialdehyde dehydrogenase
Q78IQ7	Zinc transporter ZIP4
Q62393	Tumor protein D52
P97820	Mitogen-activated protein kinase kinase kinase kinase 4
Q6P5E4	UDP-glucose:glycoprotein glucosyltransferase 1
Q9Z2I8	Succinate--CoA ligase [GDP-forming] subunit beta, mitochondrial
Q9DC50	Peroxisomal carnitine O-octanoyltransferase
Q7TNG8	Probable D-lactate dehydrogenase, mitochondrial
P48758	Carbonyl reductase [NADPH] 1
P56565	Protein S100-A1
Q60854	Serpin B6
Q99MN9	Propionyl-CoA carboxylase beta chain, mitochondrial
Q60847	Collagen alpha-1(XII) chain
Q61753	D-3-phosphoglycerate dehydrogenase
Q9EP89	Serine beta-lactamase-like protein LACTB, mitochondrial
P07724	Serum albumin
Q922B1	O-acetyl-ADP-ribose deacetylase MACROD1
Q8JZZ0	UDP-glucuronosyltransferase 3A2
Q3UZ39	Leucine-rich repeat flightless-interacting protein 1
Q9DCY0	Glycine N-acyltransferase-like protein Keg1
Q8K183	Pyridoxal kinase
Q9WUA3	ATP-dependent 6-phosphofructokinase, platelet type
Q7TMF5	Serpin A12
Q64669	NAD(P)H dehydrogenase [quinone] 1
Q9D8B4	NADH dehydrogenase [ubiquinone] 1 alpha subcomplex subunit 11
P14152	Malate dehydrogenase, cytoplasmic
Q9Z0K8	Pantetheinase
P01898	H-2 class I histocompatibility antigen, Q10 alpha chain
P35505	Fumarylacetoacetase
Q05421	Cytochrome P450 2E1
P70303	CTP synthase 2
P47911	60S ribosomal protein L6
Q61646	Haptoglobin
Q91WN4	Kynurenine 3-monooxygenase
Q9CXI5	Mesencephalic astrocyte-derived neurotrophic factor
Q99LS3	Phosphoserine phosphatase
Q7TNE1	Succinate--hydroxymethylglutarate CoA-transferase
P29391	Ferritin light chain 1
P16406	Glutamyl aminopeptidase
P52196	Thiosulfate sulfurtransferase
Q922D8	C-1-tetrahydrofolate synthase, cytoplasmic
Q8BUV3	Gephyrin
O35945	Aldehyde dehydrogenase, cytosolic 1
P52480	Pyruvate kinase PKM
Q8BXN7	Protein phosphatase 1K, mitochondrial
Q9R112	Sulfide:quinone oxidoreductase, mitochondrial
P45376	Aldose reductase
Q9CXA2	Trans-L-3-hydroxyproline dehydratase
P31324	cAMP-dependent protein kinase type II-beta regulatory subunit
Q9DB29	Isoamyl acetate-hydrolyzing esterase 1 homolog
Q61070	Etoposide-induced protein 2.4
Q9CXZ1	NADH dehydrogenase [ubiquinone] iron-sulfur protein 4, mitochondrial
P47739	Aldehyde dehydrogenase, dimeric NADP-preferring
Q91ZA3	Propionyl-CoA carboxylase alpha chain, mitochondrial
Q9R013	Cathepsin F
Q64458	Cytochrome P450 2C29
Q9D2Y4	Mixed lineage kinase domain-like protein
Q8VC12	Urocanate hydratase
Q9D826	Peroxisomal sarcosine oxidase
Q71KU9	Fibrinogen-like protein 1
O88322	Nidogen-2
Q99K67	Alpha-aminoadipic semialdehyde synthase, mitochondrial
Q925N0	Sideroflexin-5
Q9DCZ4	MICOS complex subunit Mic26
Q9QYG0	Protein NDRG2
Q99P30	Peroxisomal coenzyme A diphosphatase NUDT7
Q9DC23	DnaJ homolog subfamily C member 10
Q8VCU1	Carboxylesterase 3B
Q9DCC7	Isochorismatase domain-containing protein 2B
Q9Z2I9	Succinate--CoA ligase [ADP-forming] subunit beta, mitochondrial
P50462	Cysteine and glycine-rich protein 3
P57759	Endoplasmic reticulum resident protein 29
Q566J8	Atypical kinase COQ8B, mitochondrial
Q9ESB3	Histidine-rich glycoprotein
Q8JZV9	3-hydroxybutyrate dehydrogenase type 2
Q9WVH9	Fibulin-5
Q9ERS2	NADH dehydrogenase [ubiquinone] 1 alpha subcomplex subunit 13
Q9QWW1	Homer protein homolog 2
P16331	Phenylalanine-4-hydroxylase
P20852	Cytochrome P450 2A5
P97311	DNA replication licensing factor MCM6
A1L314	Macrophage-expressed gene 1 protein
Q9EQF5	Dihydropyrimidinase
P01027	Complement C3
Q9EPT5	Solute carrier organic anion transporter family member 2A1
P16015	Carbonic anhydrase 3
P49717	DNA replication licensing factor MCM4
Q9D8S3	ADP-ribosylation factor GTPase-activating protein 3
Q9D975	Sulfiredoxin-1
Q9JJL3	Solute carrier organic anion transporter family member 1B2
P12246	Serum amyloid P-component
Q8R2Y2	Cell surface glycoprotein MUC18
P03958	Adenosine deaminase
Q8BVI4	Dihydropteridine reductase
Q64337	Sequestosome-1
Q9QXE0	2-hydroxyacyl-CoA lyase 1
Q9JHI5	Isovaleryl-CoA dehydrogenase, mitochondrial
P54227	Stathmin
O70131	Ninjurin-1
Q8CHQ9	Probable N-acetyltransferase CML2
P16110	Galectin-3
P70202	Latexin
P35492	Histidine ammonia-lyase
P35980	60S ribosomal protein L18
Q8VCM7	Fibrinogen gamma chain
P61922	4-aminobutyrate aminotransferase, mitochondrial
Q9QXX4	Calcium-binding mitochondrial carrier protein Aralar2
P58281	Dynamin-like 120 kDa protein, mitochondrial
P52840	Sulfotransferase 1A1
Q9CR57	60S ribosomal protein L14
Q3TW96	UDP-N-acetylhexosamine pyrophosphorylase-like protein 1
Q14DH7	Acyl-CoA synthetase short-chain family member 3, mitochondrial
Q9CYA0	Cysteine-rich with EGF-like domain protein 2
Q9D8B3	Charged multivesicular body protein 4b
P83882	60S ribosomal protein L36a
Q91VU0	Protein FAM3C
Q64459	Cytochrome P450 3A11
Q9QXM0	Monoacylglycerol lipase ABHD2
P11928	2'-5'-oligoadenylate synthase 1A
P21614	Vitamin D-binding protein
Q9WVT6	Carbonic anhydrase 14
Q63880	Carboxylesterase 3A
Q8K297	Procollagen galactosyltransferase 1
Q9CXF4	TBC1 domain family member 15
Q8R0N6	Hydroxyacid-oxoacid transhydrogenase, mitochondrial
Q925N2	Sideroflexin-2
Q8R1S4	Metastasis suppressor protein 1
P60334	Cysteine dioxygenase type 1
Q9JJU9	Beta-crystallin B3
Q8BMF4	Dihydrolipoyllysine-residue acetyltransferase component of pyruvate dehydrogenase complex, mitochondrial
Q9ERE7	LDLR chaperone MESD
P97872	Dimethylaniline monooxygenase [N-oxide-forming] 5
Q9R059	Four and a half LIM domains protein 3
Q80X90	Filamin-B
Q9D7I5	Phospholysine phosphohistidine inorganic pyrophosphate phosphatase
P24457	Cytochrome P450 2D11
P29452	Caspase-1
P50247	Adenosylhomocysteinase
Q91WM2	Cat eye syndrome critical region protein 5 homolog
P61750	ADP-ribosylation factor 4
A2ATU0	Probable 2-oxoglutarate dehydrogenase E1 component DHKTD1, mitochondrial
Q9CYR6	Phosphoacetylglucosamine mutase
Q62395	Trefoil factor 3
O08756	3-hydroxyacyl-CoA dehydrogenase type-2
Q9D8V0	Minor histocompatibility antigen H13
Q45VN2	Alpha-defensin 20
P28666	Murinoglobulin-2
A2AS89	Agmatinase, mitochondrial
Q9CQ75	NADH dehydrogenase [ubiquinone] 1 alpha subcomplex subunit 2
Q00915	Retinol-binding protein 1
Q923D2	Flavin reductase (NADPH)
P51125	Calpastatin
P41216	Long-chain-fatty-acid--CoA ligase 1
Q61024	Asparagine synthetase [glutamine-hydrolyzing]
Q3V3R1	Monofunctional C1-tetrahydrofolate synthase, mitochondrial
O08692	Neutrophilic granule protein
Q80X19	Collagen alpha-1(XIV) chain
Q02013	Aquaporin-1
P56382	ATP synthase subunit epsilon, mitochondrial
P35831	Tyrosine-protein phosphatase non-receptor type 12
Q9CY18	Sorting nexin-7
Q9CXN7	Phenazine biosynthesis-like domain-containing protein 2
Q8CHR6	Dihydropyrimidine dehydrogenase [NADP(+)]
P70194	C-type lectin domain family 4 member F
O88958	Glucosamine-6-phosphate isomerase 1
P84228	Histone H3.2
O55125	Protein NipSnap homolog 1
P09103	Protein disulfide-isomerase
P11672	Neutrophil gelatinase-associated lipocalin
P05201	Aspartate aminotransferase, cytoplasmic
Q6NWW9	Fibronectin type III domain-containing protein 3B
Q62468	Villin-1
Q9D8E6	60S ribosomal protein L4
Q9CQA3	Succinate dehydrogenase [ubiquinone] iron-sulfur subunit, mitochondrial
Q9CQ69	Cytochrome b-c1 complex subunit 8
P45377	Aldose reductase-related protein 2
P33267	Cytochrome P450 2F2
P20029	78 kDa glucose-regulated protein
O09167	60S ribosomal protein L21
P49442	Inositol polyphosphate 1-phosphatase
Q8QZT1	Acetyl-CoA acetyltransferase, mitochondrial
O88783	Coagulation factor V
Q9D7B6	Isobutyryl-CoA dehydrogenase, mitochondrial
P52503	NADH dehydrogenase [ubiquinone] iron-sulfur protein 6, mitochondrial
Q64464	Cytochrome P450 3A13
P50543	Protein S100-A11
Q9Z2V4	Phosphoenolpyruvate carboxykinase, cytosolic [GTP]
Q9WUR2	Enoyl-CoA delta isomerase 2, mitochondrial
Q9QXY6	EH domain-containing protein 3
Q8R086	Sulfite oxidase, mitochondrial
Q9CYL5	Golgi-associated plant pathogenesis-related protein 1
Q91W90	Thioredoxin domain-containing protein 5
Q8JZN5	Acyl-CoA dehydrogenase family member 9, mitochondrial
P10107	Annexin A1
P27512	Tumor necrosis factor receptor superfamily member 5
Q8C196	Carbamoyl-phosphate synthase [ammonia], mitochondrial
Q9R0H0	Peroxisomal acyl-coenzyme A oxidase 1
P97494	Glutamate--cysteine ligase catalytic subunit
Q9QZW0	Phospholipid-transporting ATPase 11C
P02469	Laminin subunit beta-1
P62717	60S ribosomal protein L18a
P23589	Carbonic anhydrase 5A, mitochondrial
Q9ESP1	Stromal cell-derived factor 2-like protein 1
Q9QYI6	DnaJ homolog subfamily B member 9
P07356	Annexin A2
Q8VHG0	Dimethylaniline monooxygenase [N-oxide-forming] 4
Q8R1G2	Carboxymethylenebutenolidase homolog
Q8BP67	60S ribosomal protein L24
Q9QZD8	Mitochondrial dicarboxylate carrier
Q8K3J1	NADH dehydrogenase [ubiquinone] iron-sulfur protein 8, mitochondrial
Q99LB7	Sarcosine dehydrogenase, mitochondrial
O88428	Bifunctional 3'-phosphoadenosine 5'-phosphosulfate synthase 2
P35459	Lymphocyte antigen 6D
Q99KF1	Transmembrane emp24 domain-containing protein 9
P54071	Isocitrate dehydrogenase [NADP], mitochondrial
Q62264	Thyroid hormone-inducible hepatic protein
Q99KV1	DnaJ homolog subfamily B member 11
P85094	Isochorismatase domain-containing protein 2A
P52825	Carnitine O-palmitoyltransferase 2, mitochondrial
P04186	Complement factor B
P01029	Complement C4-B
Q9EQ20	Methylmalonate-semialdehyde dehydrogenase [acylating], mitochondrial
O54983	Ketimine reductase mu-crystallin
Q64374	Regucalcin
Q8BWP5	Alpha-tocopherol transfer protein
Q91W97	Putative hexokinase HKDC1
Q9R100	Cadherin-17
Q9D8W7	OCIA domain-containing protein 2
Q921L3	Calcium load-activated calcium channel
Q91X52	L-xylulose reductase
Q91WS0	CDGSH iron-sulfur domain-containing protein 1
Q61425	Hydroxyacyl-coenzyme A dehydrogenase, mitochondrial
Q61554	Fibrillin-1
Q9JLQ0	CD2-associated protein
P50544	Very long-chain specific acyl-CoA dehydrogenase, mitochondrial
Q9D3B1	Very-long-chain (3R)-3-hydroxyacyl-CoA dehydratase 2
Q9D1Q6	Endoplasmic reticulum resident protein 44
P52624	Uridine phosphorylase 1
Q9EPK6	Nucleotide exchange factor SIL1
Q8CHT0	Delta-1-pyrroline-5-carboxylate dehydrogenase, mitochondrial
Q64685	Beta-galactoside alpha-2,6-sialyltransferase 1
P56654	Cytochrome P450 2C37
Q99PE8	ATP-binding cassette sub-family G member 5
P20918	Plasminogen
Q62425	Cytochrome c oxidase subunit NDUFA4
Q6P3A8	2-oxoisovalerate dehydrogenase subunit beta, mitochondrial
Q9CQU0	Thioredoxin domain-containing protein 12
Q8BK30	NADH dehydrogenase [ubiquinone] flavoprotein 3, mitochondrial
Q8R4N0	Citrate lyase subunit beta-like protein, mitochondrial
Q9Z0F4	Calcium and integrin-binding protein 1
O08539	Myc box-dependent-interacting protein 1
P50136	2-oxoisovalerate dehydrogenase subunit alpha, mitochondrial
P12790	Cytochrome P450 2B9
Q9Z2Z6	Mitochondrial carnitine/acylcarnitine carrier protein
Q921G7	Electron transfer flavoprotein-ubiquinone oxidoreductase, mitochondrial
O55091	Protein IMPACT
P24369	Peptidyl-prolyl cis-trans isomerase B
Q9DBL7	Bifunctional coenzyme A synthase
P47963	60S ribosomal protein L13
Q9EP96	Solute carrier organic anion transporter family member 1A4
Q9DBG5	Perilipin-3
Q8CHP8	Glycerol-3-phosphate phosphatase
P24549	Retinal dehydrogenase 1
Q78JT3	3-hydroxyanthranilate 3,4-dioxygenase
Q9JLZ3	Methylglutaconyl-CoA hydratase, mitochondrial
P55264	Adenosine kinase
Q8R0Y6	Cytosolic 10-formyltetrahydrofolate dehydrogenase
Q8BWN8	Acyl-coenzyme A thioesterase 4
Q8CI94	Glycogen phosphorylase, brain form
P15626	Glutathione S-transferase Mu 2
P24721	Asialoglycoprotein receptor 2
P19253	60S ribosomal protein L13a
Q9ERR7	15 kDa selenoprotein
Q8QZR1	Tyrosine aminotransferase
Q62048	Astrocytic phosphoprotein PEA-15
Q6PGH2	Hematological and neurological expressed 1-like protein
Q71LX4	Talin-2
Q8K4H1	Kynurenine formamidase
Q3UP75	UDP-glucuronosyltransferase 3A1
Q9DB20	ATP synthase subunit O, mitochondrial
Q6TCG2	Progestin and adipoQ receptor family member 9
Q69ZX8	Actin-binding LIM protein 3
P28650	Adenylosuccinate synthetase isozyme 1
Q8VCI0	Phospholipase B-like 1
Q99MR8	Methylcrotonoyl-CoA carboxylase subunit alpha, mitochondrial
Q8R164	Valacyclovir hydrolase
Q07113	Cation-independent mannose-6-phosphate receptor
Q91XA2	Golgi membrane protein 1
Q9EPQ7	StAR-related lipid transfer protein 5
Q9DBC0	Selenoprotein O
P06728	Apolipoprotein A-IV
Q9QXD6	Fructose-1,6-bisphosphatase 1
Q99KP3	Lambda-crystallin homolog
Q8VC97	Beta-ureidopropionase
Q9CZM2	60S ribosomal protein L15
O54749	Cytochrome P450 2J5
P27786	Steroid 17-alpha-hydroxylase/17,20 lyase
P40936	Indolethylamine N-methyltransferase
P84099	60S ribosomal protein L19
Q06890	Clusterin
O08795	Glucosidase 2 subunit beta
Q9DB73	NADH-cytochrome b5 reductase 1
O35403	Amine sulfotransferase
P17665	Cytochrome c oxidase subunit 7C, mitochondrial
Q5FW57	Glycine N-acyltransferase-like protein
Q9DCG6	Phenazine biosynthesis-like domain-containing protein 1
P08003	Protein disulfide-isomerase A4
Q91WT9	Cystathionine beta-synthase
Q9CWW6	Peptidyl-prolyl cis-trans isomerase NIMA-interacting 4
Q00724	Retinol-binding protein 4
Q61878	Bone marrow proteoglycan
Q99J08	SEC14-like protein 2
P05064	Fructose-bisphosphate aldolase A
Q3V1T4	Prolyl 3-hydroxylase 1
Q9CY57	Chromatin target of PRMT1 protein
P47226	Testin
P28474	Alcohol dehydrogenase class-3
Q9Z0U1	Tight junction protein ZO-2
Q9WTP7	GTP:AMP phosphotransferase AK3, mitochondrial
P28571	Sodium- and chloride-dependent glycine transporter 1
Q9D172	ES1 protein homolog, mitochondrial
P56695	Wolframin
Q8VCZ9	Probable proline dehydrogenase 2
Q9D6J5	NADH dehydrogenase [ubiquinone] 1 beta subcomplex subunit 8, mitochondrial
P02468	Laminin subunit gamma-1
Q8BWT1	3-ketoacyl-CoA thiolase, mitochondrial
Q8K354	Carbonyl reductase [NADPH] 3
O88533	Aromatic-L-amino-acid decarboxylase
P54869	Hydroxymethylglutaryl-CoA synthase, mitochondrial
Q9D0B6	Protein PBDC1
P70694	Estradiol 17 beta-dehydrogenase 5
P08207	Protein S100-A10
Q99LC3	NADH dehydrogenase [ubiquinone] 1 alpha subcomplex subunit 10, mitochondrial
Q4LDG0	Bile acyl-CoA synthetase
Q9EQP2	EH domain-containing protein 4
Q99J39	Malonyl-CoA decarboxylase, mitochondrial
Q9CQ45	Neudesin
Q9DBB8	Trans-1,2-dihydrobenzene-1,2-diol dehydrogenase
Q91YT0	NADH dehydrogenase [ubiquinone] flavoprotein 1, mitochondrial
P11247	Myeloperoxidase
Q9D379	Epoxide hydrolase 1
P52430	Serum paraoxonase/arylesterase 1
Q8VCX1	3-oxo-5-beta-steroid 4-dehydrogenase
Q6ZWV7	60S ribosomal protein L35
Q8K157	Aldose 1-epimerase
Q8JZR0	Long-chain-fatty-acid--CoA ligase 5
Q8R180	ERO1-like protein alpha
Q80UJ7	Rab3 GTPase-activating protein catalytic subunit
Q9WUD1	STIP1 homology and U box-containing protein 1
E9PV24	Fibrinogen alpha chain
P19639	Glutathione S-transferase Mu 3
Q8CFX1	GDH/6PGL endoplasmic bifunctional protein
Q8K370	Acyl-CoA dehydrogenase family member 10
Q8BXB6	Solute carrier organic anion transporter family member 2B1
O55098	Serine/threonine-protein kinase 10
Q8VCT4	Carboxylesterase 1D
P16045	Galectin-1
P14148	60S ribosomal protein L7
Q91X34	Bile acid-CoA:amino acid N-acyltransferase
Q9D855	Cytochrome b-c1 complex subunit 7
P43883	Perilipin-2
Q8BP92	Reticulocalbin-2
P06745	Glucose-6-phosphate isomerase
P10518	Delta-aminolevulinic acid dehydratase
P70257	Nuclear factor 1 X-type
Q31125	Zinc transporter SLC39A7
Q9EQK5	Major vault protein
Q91YW3	DnaJ homolog subfamily C member 3
Q91XE0	Glycine N-acyltransferase
Q9QYR7	Acyl-coenzyme A thioesterase 3
P52792	Glucokinase
Q3V0K9	Plastin-1
Q9DBL9	1-acylglycerol-3-phosphate O-acyltransferase ABHD5
Q9CPT4	Myeloid-derived growth factor
Q9D0M5	Dynein light chain 2, cytoplasmic
P60761	Neurogranin
P47876	Insulin-like growth factor-binding protein 1
P29758	Ornithine aminotransferase, mitochondrial
Q9CRB3	5-hydroxyisourate hydrolase
Q9Z2A9	Gamma-glutamyltransferase 5
Q8BH04	Phosphoenolpyruvate carboxykinase [GTP], mitochondrial
O35423	Serine--pyruvate aminotransferase, mitochondrial
Q9DCQ2	Putative L-aspartate dehydrogenase
P19157	Glutathione S-transferase P 1
Q63844	Mitogen-activated protein kinase 3
Q9EQQ2	Protein YIPF5
Q9DCM2	Glutathione S-transferase kappa 1
Q9R098	Hepatocyte growth factor activator
Q60590	Alpha-1-acid glycoprotein 1
P97363	Serine palmitoyltransferase 2
P62911	60S ribosomal protein L32
Q9Z0H8	CAP-Gly domain-containing linker protein 2
Q8C172	Ceramide synthase 6
Q9Z2Y8	Proline synthase co-transcribed bacterial homolog protein
Q62351	Transferrin receptor protein 1
Q8BW75	Amine oxidase [flavin-containing] B
P08101	Low affinity immunoglobulin gamma Fc region receptor II
Q8K1Z0	Ubiquinone biosynthesis protein COQ9, mitochondrial
Q8BJF9	Charged multivesicular body protein 2b
P41105	60S ribosomal protein L28
P49429	4-hydroxyphenylpyruvate dioxygenase
Q9D1R9	60S ribosomal protein L34
Q3ULD5	Methylcrotonoyl-CoA carboxylase beta chain, mitochondrial
Q9CXF0	Kynureninase
Q9DCT2	NADH dehydrogenase [ubiquinone] iron-sulfur protein 3, mitochondrial
P51855	Glutathione synthetase
Q9QZ49	UBX domain-containing protein 8
Q9CYW4	Haloacid dehalogenase-like hydrolase domain-containing protein 3
O35874	Neutral amino acid transporter A
Q9D0J8	Parathymosin
P14211	Calreticulin
Q61907	Phosphatidylethanolamine N-methyltransferase
O70503	Very-long-chain 3-oxoacyl-CoA reductase
P62918	60S ribosomal protein L8
Q9CZB0	Succinate dehydrogenase cytochrome b560 subunit, mitochondrial
Q3UZZ6	Sulfotransferase 1 family member D1
Q7TNS2	MICOS complex subunit Mic10
Q9QXC1	Fetuin-B
Q9QUJ7	Long-chain-fatty-acid--CoA ligase 4
Q8K2Q5	Coiled-coil-helix-coiled-coil-helix domain-containing protein 7
P47915	60S ribosomal protein L29
Q9QY81	Nuclear pore membrane glycoprotein 210
Q91YR9	Prostaglandin reductase 1
Q62384	Zinc finger protein ZPR1
Q61830	Macrophage mannose receptor 1
P28843	Dipeptidyl peptidase 4
P61358	60S ribosomal protein L27
Q61490	CD166 antigen
Q9Z1P6	NADH dehydrogenase [ubiquinone] 1 alpha subcomplex subunit 7
Q8R1I1	Cytochrome b-c1 complex subunit 9
O08807	Peroxiredoxin-4
Q8QZR3	Pyrethroid hydrolase Ces2a
Q99JG3	Annexin A13
Q9DBL1	Short/branched chain specific acyl-CoA dehydrogenase, mitochondrial
P47856	Glutamine--fructose-6-phosphate aminotransferase [isomerizing] 1
P97315	Cysteine and glycine-rich protein 1
P10810	Monocyte differentiation antigen CD14
Q9DCD0	6-phosphogluconate dehydrogenase, decarboxylating
O08601	Microsomal triglyceride transfer protein large subunit
P47199	Quinone oxidoreductase
O55137	Acyl-coenzyme A thioesterase 1
Q9R060	Cytosolic Fe-S cluster assembly factor NUBP1
Q6IRU2	Tropomyosin alpha-4 chain
P97364	Selenide, water dikinase 2
Q08879	Fibulin-1
O88986	2-amino-3-ketobutyrate coenzyme A ligase, mitochondrial
O35887	Calumenin
P10630	Eukaryotic initiation factor 4A-II
Q60870	Receptor expression-enhancing protein 5
Q61206	Platelet-activating factor acetylhydrolase IB subunit beta
P27005	Protein S100-A8
Q91W67	Ubiquitin-like protein 7
Q6XVG2	Cytochrome P450 2C54
P11589	Major urinary protein 2
P12710	Fatty acid-binding protein, liver
P27773	Protein disulfide-isomerase A3
Q9ER35	Fructosamine-3-kinase
P61255	60S ribosomal protein L26
O55239	Nicotinamide N-methyltransferase
Q9QY30	Bile salt export pump
P24472	Glutathione S-transferase A4
P06684	Complement C5
Q8BLY2	Probable threonine--tRNA ligase 2, cytoplasmic
Q8BH79	Anoctamin-10
Q571F8	Glutaminase liver isoform, mitochondrial
Q62426	Cystatin-B
Q9DCX2	ATP synthase subunit d, mitochondrial
Q9CQR4	Acyl-coenzyme A thioesterase 13
Q8VBW8	Tetratricopeptide repeat protein 36
Q80W65	Proprotein convertase subtilisin/kexin type 9
P10649	Glutathione S-transferase Mu 1
O08528	Hexokinase-2
Q8K2B3	Succinate dehydrogenase [ubiquinone] flavoprotein subunit, mitochondrial
Q8BMP6	Golgi resident protein GCP60
Q9WU79	Proline dehydrogenase 1, mitochondrial
Q64726	Zinc-alpha-2-glycoprotein
P50431	Serine hydroxymethyltransferase, cytosolic
O70152	Dolichol-phosphate mannosyltransferase subunit 1
Q9CR68	Cytochrome b-c1 complex subunit Rieske, mitochondrial
Q8R0F8	Acylpyruvase FAHD1, mitochondrial
Q99LC5	Electron transfer flavoprotein subunit alpha, mitochondrial
O54724	Polymerase I and transcript release factor
Q78IK2	Up-regulated during skeletal muscle growth protein 5
P48771	Cytochrome c oxidase subunit 7A2, mitochondrial
P97429	Annexin A4
P49817	Caveolin-1
Q91X83	S-adenosylmethionine synthase isoform type-1
Q5U5V2	Hydroxylysine kinase
P28654	Decorin
P35276	Ras-related protein Rab-3D
Q9CPR4	60S ribosomal protein L17
P56657	Cytochrome P450 2C40
Q9QWG7	Sulfotransferase family cytosolic 1B member 1
Q91WG0	Acylcarnitine hydrolase
Q9Z0M5	Lysosomal acid lipase/cholesteryl ester hydrolase
P14069	Protein S100-A6
Q9QXF8	Glycine N-methyltransferase
Q8BIG7	Catechol O-methyltransferase domain-containing protein 1
P11725	Ornithine carbamoyltransferase, mitochondrial
Q9JKN1	Zinc transporter 7
Q9CPQ1	Cytochrome c oxidase subunit 6C
Q9DCW4	Electron transfer flavoprotein subunit beta
Q8K1A5	Transmembrane protein 41B
Q8R5J9	PRA1 family protein 3
Q9R069	Basal cell adhesion molecule
P36552	Oxygen-dependent coproporphyrinogen-III oxidase, mitochondrial
P11352	Glutathione peroxidase 1
Q9JKR6	Hypoxia up-regulated protein 1
Q07456	Protein AMBP
P06909	Complement factor H
Q9D0S9	Histidine triad nucleotide-binding protein 2, mitochondrial
Q8VCH8	UBX domain-containing protein 4
P97501	Dimethylaniline monooxygenase [N-oxide-forming] 3
Q8BH00	Aldehyde dehydrogenase family 8 member A1
Q8VCC1	15-hydroxyprostaglandin dehydrogenase [NAD(+)]
Q9DB26	Phytanoyl-CoA dioxygenase domain-containing protein 1
Q9WVA4	Transgelin-2
Q9QZ25	Vascular non-inflammatory molecule 3
Q9DBK0	Acyl-coenzyme A thioesterase 12
P32261	Antithrombin-III
FP/FW,FT/FW,FT/FP (41)
Protein accession	Protein description
Q9JMA7	Cytochrome P450 3A41
Q8VCN5	Cystathionine gamma-lyase
P58044	Isopentenyl-diphosphate Delta-isomerase 1
Q9Z1R3	Apolipoprotein M
O08677	Kininogen-1
Q9D7S7	60S ribosomal protein L22-like 1
P21300	Aldose reductase-related protein 1
Q8K0E8	Fibrinogen beta chain
Q00612	Glucose-6-phosphate 1-dehydrogenase X
P31532	Serum amyloid A-4 protein
P15392	Cytochrome P450 2A4
Q2VLH6	Scavenger receptor cysteine-rich type 1 protein M130
P08607	C4b-binding protein
Q91WK5	Glycine cleavage system H protein, mitochondrial
Q921I1	Serotransferrin
Q3U4I7	Pyridine nucleotide-disulfide oxidoreductase domain-containing protein 2
P31651	Sodium- and chloride-dependent betaine transporter
Q9JHU9	Inositol-3-phosphate synthase 1
Q922R8	Protein disulfide-isomerase A6
Q8VCW8	Acyl-CoA synthetase family member 2, mitochondrial
Q61703	Inter-alpha-trypsin inhibitor heavy chain H2
Q05020	Apolipoprotein C-II
Q61147	Ceruloplasmin
P31725	Protein S100-A9
O08705	Sodium/bile acid cotransporter
P09803	Cadherin-1
P25085	Interleukin-1 receptor antagonist protein
Q9D1M7	Peptidyl-prolyl cis-trans isomerase FKBP11
Q9JM99	Proteoglycan 4
P29699	Alpha-2-HS-glycoprotein
P11276	Fibronectin
Q8VC49	Interferon alpha-inducible protein 27-like protein 2B
Q8R3G9	Tetraspanin-8
P33622	Apolipoprotein C-III
P81117	Nucleobindin-2
Q8BK48	Pyrethroid hydrolase Ces2e
Q05816	Fatty acid-binding protein, epidermal
P43276	Histone H1.5
P02772	Alpha-fetoprotein
Q91Y47	Coagulation factor XI
P16460	Argininosuccinate synthase
