# Supplementary material for: Proteomic analysis revealed common, unique and systemic signatures in gender-dependent hepatocarcinogenesis
Source: Biol Sex Differ. 2020 Aug 13;11:46. doi: 10.1186/s13293-020-00316-5 (PMC7427087; doi:10.1186/s13293-020-00316-5)
Supplement: Supplementary file 12 — Additional file 12: Table S5. Common and unique DEPs based on the categories. [file 13293_2020_316_MOESM12_ESM.xlsx]

## Sheet: Annotation_Combine
Table S5. Common and unique DEPs based on the categories.
Note: MW1, molecular weight; MW, liver tissues of non-transgenic mice in 9 month-age male; MP, precancerous tissues of Hras12V transgenic mice in 9 month-age male; MT, HCC tissues of Hras12V transgenic mice in 9 month-age male. FW, liver tissues of non-transgenic mice in 15 month-age female; FP, precancerous tissues of Hras12V transgenic mice in 15 month-age female; FT, HCC tissues of Hras12V tra…
Protein accession	Protein description	Gene name	MW1 [kDa]	MP/MW Ratio	MP/MW P value	Regulated	MT/MP Ratio	MT/MP P value	Regulated	MT/MW Ratio	MT/MW P value	Regulated	FP/FW Ratio	FP/FW P value	Regulated	FT/FW Ratio	FT/FW P value	Regulated	FT/FP Ratio	FT/FP P value	Regulated	MW/FW Ratio	MW/FW P value	Regulated	MP/FP Ratio	MP/FP P value	Regulated	MT/FT Ratio	MT/FT P value	Regulated	Subcellular localization	Biological Process	Cellular Component	Molecular Function	KEGG KO No.	KEGG Gene	KEGG pathway	IPR ID	Domain description
A1L314	Macrophage-expressed gene 1 protein	Mpeg1	78.39	1.19	0.233		1.695	0.034	up	2.016	0.01	up	1.035	0.797		1.647	0.03	up	1.58983	0.017	up	0.932	0.679		1.071	0.485		1.141	0.368		extracellular		GO:0031224 intrinsic component of membrane; GO:0016020 membrane; GO:0016021 integral component of membrane; GO:0044425 membrane part;					IPR020864;	Membrane attack complex component/perforin (MACPF) domain;
A2A8L5	Receptor-type tyrosine-protein phosphatase F	Ptprf	211.49	1.661	0.00195	up	0.628	0.00113	down	1.043	0.44		1.164	0.00396		0.774	0.0034		0.664894	0.00118	down	0.76	0.0147		1.084	0.0603		1.024	0.501		plasma membrane	GO:0051674 localization of cell; GO:0048666 neuron development; GO:0048869 cellular developmental process; GO:0022008 neurogenesis; GO:0044699 single-organism process; GO:0032091 negative regulation of protein binding; GO:0044237 cellular metabolic process; GO:0006796 phosphate-containing compound metabolic process; GO:0022610 biological adhesion; GO:0008152 metabolic process; GO:0007155 cell adh…	GO:0016020 membrane; GO:0042995 cell projection; GO:0044421 extracellular region part; GO:0031982 vesicle; GO:0043025 neuronal cell body; GO:0031224 intrinsic component of membrane; GO:0005623 cell; GO:0005576 extracellular region; GO:0016021 integral component of membrane; GO:0043226 organelle; GO:0070062 extracellular exosome; GO:0036477 somatodendritic compartment; GO:0044464 cell part; GO:004…	GO:0016791 phosphatase activity; GO:0044877 macromolecular complex binding; GO:0043167 ion binding; GO:0043394 proteoglycan binding; GO:0016787 hydrolase activity; GO:0005515 protein binding; GO:0004721 phosphoprotein phosphatase activity; GO:0035373 chondroitin sulfate proteoglycan binding; GO:0008201 heparin binding; GO:1901681 sulfur compound binding; GO:0097367 carbohydrate derivative binding…	K05695	PTPRF; receptor-type tyrosine-protein phosphatase F [EC:3.1.3.48]	mmu04931 Insulin resistance - Mus musculus (mouse); mmu04514 Cell adhesion molecules (CAMs) - Mus musculus (mouse); mmu04520 Adherens junction - Mus musculus (mouse); mmu04910 Insulin signaling pathway - Mus musculus (mouse);	IPR003598; IPR000387; IPR007110; IPR003595; IPR003599; IPR003961; IPR013098; IPR029021; IPR000242; IPR013783;	Immunoglobulin subtype 2; Tyrosine specific protein phosphatases domain; Immunoglobulin-like domain; Protein-tyrosine phosphatase, catalytic; Immunoglobulin subtype; Fibronectin type III; Immunoglobulin I-set; Protein-tyrosine phosphatase-like; PTP type protein phosphatase; Immunoglobulin-like fold;
A2AJL3	FGGY carbohydrate kinase domain-containing protein	Fggy	60.336	1.083	0.00597		0.569	0.000672	down	0.617	0.00152	down	0.96	0.348		0.434	4.59e-05	down	0.452489	5.43e-05	down	0.852	0.0142		0.963	0.354		1.211	0.0104		cytoplasm	GO:0016310 phosphorylation; GO:0065008 regulation of biological quality; GO:0044763 single-organism cellular process; GO:0044699 single-organism process; GO:0019725 cellular homeostasis; GO:0005975 carbohydrate metabolic process; GO:0044238 primary metabolic process; GO:0044237 cellular metabolic process; GO:0060249 anatomical structure homeostasis; GO:0006796 phosphate-containing compound metabo…	GO:0005623 cell;	GO:0016301 kinase activity; GO:0016773 phosphotransferase activity, alcohol group as acceptor; GO:0003824 catalytic activity; GO:0016740 transferase activity; GO:0016772 transferase activity, transferring phosphorus-containing groups;				IPR018484; IPR018485;	Carbohydrate kinase, FGGY, N-terminal; Carbohydrate kinase, FGGY, C-terminal;
A2AS89	"Agmatinase, mitochondrial"	Agmat	38.255	0.855	0.0165		0.611	0.000252	down	0.522	0.000359	down	0.833	0.00458		0.486	0.000649	down	0.583771	0.00106	down	0.934	0.0577		0.959	0.317		1.003	0.942		mitochondria	GO:0033388 putrescine biosynthetic process from arginine; GO:0008216 spermidine metabolic process; GO:0097164 ammonium ion metabolic process; GO:0044699 single-organism process; GO:0009058 biosynthetic process; GO:1901566 organonitrogen compound biosynthetic process; GO:0044237 cellular metabolic process; GO:0006576 cellular biogenic amine metabolic process; GO:0071704 organic substance metabolic…	GO:0043229 intracellular organelle; GO:0044421 extracellular region part; GO:0005737 cytoplasm; GO:0031982 vesicle; GO:0044424 intracellular part; GO:0005623 cell; GO:0005576 extracellular region; GO:0005739 mitochondrion; GO:0043226 organelle; GO:0070062 extracellular exosome; GO:0043231 intracellular membrane-bounded organelle; GO:0005622 intracellular; GO:0044464 cell part; GO:1903561 extracel…	GO:0003824 catalytic activity; GO:0005488 binding; GO:0043167 ion binding; GO:0016813 hydrolase activity, acting on carbon-nitrogen (but not peptide) bonds, in linear amidines; GO:0008783 agmatinase activity; GO:0043169 cation binding; GO:0046872 metal ion binding; GO:0016787 hydrolase activity; GO:0016810 hydrolase activity, acting on carbon-nitrogen (but not peptide) bonds;	K01480	speB; agmatinase [EC:3.5.3.11]	mmu01100 Metabolic pathways - Mus musculus (mouse); mmu00330 Arginine and proline metabolism - Mus musculus (mouse);	IPR023696;	Ureohydrolase domain;
A2ASQ1	Agrin	Agrn	207.54	1.032	0.487		1.471	0.00458		1.517	0.00787	up	1.131	0.0986		1.215	0.0342		1.07411	0.207		1.019	0.691		0.93	0.247		1.272	0.0362		extracellular	GO:0044700 single organism signaling; GO:0010941 regulation of cell death; GO:0065008 regulation of biological quality; GO:0032270 positive regulation of cellular protein metabolic process; GO:0060491 regulation of cell projection assembly; GO:1904398 positive regulation of neuromuscular junction development; GO:0051965 positive regulation of synapse assembly; GO:0043523 regulation of neuron apop…	GO:0016020 membrane; GO:0005615 extracellular space; GO:0044421 extracellular region part; GO:0071944 cell periphery; GO:0030054 cell junction; GO:0005737 cytoplasm; GO:0031982 vesicle; GO:0031224 intrinsic component of membrane; GO:0044424 intracellular part; GO:0005623 cell; GO:0044420 extracellular matrix component; GO:0044422 organelle part; GO:0005604 basement membrane; GO:0031974 membrane-e…	GO:0042030 ATPase inhibitor activity; GO:0033691 sialic acid binding; GO:0035374 chondroitin sulfate binding; GO:0002162 dystroglycan binding; GO:0060589 nucleoside-triphosphatase regulator activity; GO:0043394 proteoglycan binding; GO:0043167 ion binding; GO:0043395 heparan sulfate proteoglycan binding; GO:0043177 organic acid binding; GO:0005515 protein binding; GO:0004857 enzyme inhibitor acti…	K06254	AGRN; agrin	mmu04512 ECM-receptor interaction - Mus musculus (mouse);	IPR002350; IPR001881; IPR000082; IPR000742; IPR001791; IPR013320; IPR003884; IPR002049; IPR003645;	Kazal domain; EGF-like calcium-binding domain; SEA domain; EGF-like domain; Laminin G domain; Concanavalin A-like lectin/glucanase domain; Factor I / membrane attack complex; Laminin EGF domain; Follistatin-like, N-terminal;
A2ASZ8	Calcium-binding mitochondrial carrier protein SCaMC-2	Slc25a25	52.62	0.901	0.418		0.604	0.0278	down	0.544	0.0014	down	0.836	0.000467		0.657	0.00202	down	0.785546	0.0113		1.086	0.248		1.17	0.319		0.899	0.188		extracellular	GO:0009116 nucleoside metabolic process; GO:0042278 purine nucleoside metabolic process; GO:0009167 purine ribonucleoside monophosphate metabolic process; GO:0006839 mitochondrial transport; GO:0009117 nucleotide metabolic process; GO:0044699 single-organism process; GO:0015868 purine ribonucleotide transport; GO:0044237 cellular metabolic process; GO:0051503 adenine nucleotide transport; GO:0006…	GO:0016020 membrane; GO:0044421 extracellular region part; GO:0031090 organelle membrane; GO:0031982 vesicle; GO:0005737 cytoplasm; GO:0031224 intrinsic component of membrane; GO:0044424 intracellular part; GO:0005623 cell; GO:0044422 organelle part; GO:0005740 mitochondrial envelope; GO:0070062 extracellular exosome; GO:0044425 membrane part; GO:0005622 intracellular; GO:0044464 cell part; GO:00…	GO:0015216 purine nucleotide transmembrane transporter activity; GO:1901505 carbohydrate derivative transporter activity; GO:0015075 ion transmembrane transporter activity; GO:0043167 ion binding; GO:0022892 substrate-specific transporter activity; GO:0000295 adenine nucleotide transmembrane transporter activity; GO:0015932 nucleobase-containing compound transmembrane transporter activity; GO:002…	K14684			IPR023395; IPR002048; IPR011992;	Mitochondrial carrier domain; EF-hand domain; EF-hand domain pair;
A2ATU0	"Probable 2-oxoglutarate dehydrogenase E1 component DHKTD1, mitochondrial"	Dhtkd1	102.79	1.064	0.0479		0.401	0.00881	down	0.426	0.0107	down	1.068	0.0434		0.464	0.0116	down	0.434594	0.00918	down	1.117	0.00458		1.113	0.0111		1.026	0.857		mitochondria	GO:0006757 ATP generation from ADP; GO:0009116 nucleoside metabolic process; GO:0042278 purine nucleoside metabolic process; GO:0006165 nucleoside diphosphate phosphorylation; GO:0046031 ADP metabolic process; GO:0019362 pyridine nucleotide metabolic process; GO:0006096 glycolytic process; GO:0009167 purine ribonucleoside monophosphate metabolic process; GO:0009117 nucleotide metabolic process; G…	GO:0043229 intracellular organelle; GO:0005737 cytoplasm; GO:0032991 macromolecular complex; GO:0044424 intracellular part; GO:1990234 transferase complex; GO:0005829 cytosol; GO:0005623 cell; GO:0005739 mitochondrion; GO:0045240 dihydrolipoyl dehydrogenase complex; GO:0043226 organelle; GO:0043231 intracellular membrane-bounded organelle; GO:1902494 catalytic complex; GO:0005622 intracellular; G…	GO:0019842 vitamin binding; GO:0043167 ion binding; GO:0016903 oxidoreductase activity, acting on the aldehyde or oxo group of donors; GO:0048037 cofactor binding; GO:1901681 sulfur compound binding; GO:0030976 thiamine pyrophosphate binding; GO:0016491 oxidoreductase activity; GO:1901363 heterocyclic compound binding; GO:0097159 organic cyclic compound binding; GO:0003824 catalytic activity; GO:…	K15791			IPR001017; IPR031717; IPR005475; IPR029061;	Dehydrogenase, E1 component; Multifunctional 2-oxoglutarate metabolism enzyme, C-terminal; Transketolase-like, pyrimidine-binding domain; Thiamin diphosphate-binding fold;
A2AWA9	Rab GTPase-activating protein 1	Rabgap1	120.8	1.109	0.348		1.495	0.0142		1.656	0.00575	up	1.142	0.289		1.681	0.0142	up	1.47275	0.0237		0.933	0.6		0.906	0.337		0.919	0.485		cytoplasm	GO:0050794 regulation of cellular process; GO:0060627 regulation of vesicle-mediated transport; GO:0046907 intracellular transport; GO:0044699 single-organism process; GO:0031338 regulation of vesicle fusion; GO:0015031 protein transport; GO:0051234 establishment of localization; GO:0090630 activation of GTPase activity; GO:0051649 establishment of localization in cell; GO:0051345 positive regula…	GO:0043229 intracellular organelle; GO:0043232 intracellular non-membrane-bounded organelle; GO:0044430 cytoskeletal part; GO:0005737 cytoplasm; GO:0044446 intracellular organelle part; GO:0012505 endomembrane system; GO:0044424 intracellular part; GO:0005829 cytosol; GO:0005623 cell; GO:0044422 organelle part; GO:0043228 non-membrane-bounded organelle; GO:0043226 organelle; GO:0005856 cytoskelet…	GO:0031267 small GTPase binding; GO:0003677 DNA binding; GO:0060589 nucleoside-triphosphatase regulator activity; GO:0030695 GTPase regulator activity; GO:0005515 protein binding; GO:0098772 molecular function regulator; GO:0017137 Rab GTPase binding; GO:1901363 heterocyclic compound binding; GO:0097159 organic cyclic compound binding; GO:0030234 enzyme regulator activity; GO:0017016 Ras GTPase b…	K20284			IPR009057; IPR011993; IPR000195; IPR022164; IPR006020;	Homeobox domain-like; PH domain-like; Rab-GTPase-TBC domain; Kinesin-like; PTB/PI domain;
A3KGB4	TBC1 domain family member 8B	Tbc1d8b	127.89	1.124	0.0922		1.443	0.000251		1.621	0.00285	up	1.083	0.0799		1.536	0.000389	up	1.41844	0.000199		0.954	0.401		0.989	0.723		1.006	0.82		cytoplasm	GO:0050794 regulation of cellular process; GO:0060627 regulation of vesicle-mediated transport; GO:0046907 intracellular transport; GO:0043547 positive regulation of GTPase activity; GO:0051049 regulation of transport; GO:0033043 regulation of organelle organization; GO:0071702 organic substance transport; GO:0031338 regulation of vesicle fusion; GO:0015031 protein transport; GO:0043085 positive …	GO:0012505 endomembrane system; GO:0005623 cell; GO:0005622 intracellular; GO:0044464 cell part;	GO:0031267 small GTPase binding; GO:0060589 nucleoside-triphosphatase regulator activity; GO:0030695 GTPase regulator activity; GO:0043167 ion binding; GO:0005515 protein binding; GO:0098772 molecular function regulator; GO:0017137 Rab GTPase binding; GO:0030234 enzyme regulator activity; GO:0017016 Ras GTPase binding; GO:0005488 binding; GO:0043169 cation binding; GO:0046872 metal ion binding; G…	K19951			IPR002048; IPR004182; IPR000195; IPR011992;	EF-hand domain; GRAM domain; Rab-GTPase-TBC domain; EF-hand domain pair;
A6X935	"Inter alpha-trypsin inhibitor, heavy chain 4"	Itih4	104.66	1.85	2.17e-06	up	1.32	0.000147		2.45	3.87e-06	up	1.5	1.84e-05		1.98	1.56e-05	up	0.757576	0.000401		0.87	0.000425		1.07	0.0125		1.07	0.0463		extracellular	GO:0050794 regulation of cellular process; GO:0010951 negative regulation of endopeptidase activity; GO:0060255 regulation of macromolecule metabolic process; GO:0048523 negative regulation of cellular process; GO:0048519 negative regulation of biological process; GO:0031324 negative regulation of cellular metabolic process; GO:0050896 response to stimulus; GO:0051346 negative regulation of hydro…	GO:0016020 membrane; GO:0005615 extracellular space; GO:0044421 extracellular region part; GO:0071944 cell periphery; GO:0005737 cytoplasm; GO:0031982 vesicle; GO:0044424 intracellular part; GO:0005623 cell; GO:0005576 extracellular region; GO:0005886 plasma membrane; GO:0043226 organelle; GO:0070062 extracellular exosome; GO:0072562 blood microparticle; GO:0005622 intracellular; GO:0044464 cell …	GO:0043167 ion binding; GO:0061134 peptidase regulator activity; GO:0005515 protein binding; GO:0098772 molecular function regulator; GO:0004857 enzyme inhibitor activity; GO:0004866 endopeptidase inhibitor activity; GO:0004867 serine-type endopeptidase inhibitor activity; GO:0097367 carbohydrate derivative binding; GO:0030234 enzyme regulator activity; GO:0005488 binding; GO:0030414 peptidase in…				IPR010600; IPR013694; IPR002035;	Inter-alpha-trypsin inhibitor heavy chain, C-terminal; VIT domain; von Willebrand factor, type A;
A7MCT6	Ethanolamine kinase 2	Etnk2	44.567	1.024	0.476		0.656	5.34e-05	down	0.671	0.00145		0.842	0.0679		0.967	0.681		1.14943	0.104		0.928	0.31		1.128	0.0276		0.644	0.011	down	cytoplasm	GO:0000003 reproduction; GO:0006646 phosphatidylethanolamine biosynthetic process; GO:0044707 single-multicellular organism process; GO:0016310 phosphorylation; GO:0046486 glycerolipid metabolic process; GO:0001890 placenta development; GO:0022414 reproductive process; GO:0043009 chordate embryonic development; GO:0008654 phospholipid biosynthetic process; GO:0044699 single-organism process; GO:0…		GO:0004305 ethanolamine kinase activity; GO:0005524 ATP binding; GO:1901265 nucleoside phosphate binding; GO:0016773 phosphotransferase activity, alcohol group as acceptor; GO:0001882 nucleoside binding; GO:0043167 ion binding; GO:0000166 nucleotide binding; GO:0004103 choline kinase activity; GO:0097159 organic cyclic compound binding; GO:1901363 heterocyclic compound binding; GO:0032549 ribonuc…	K00894	ETNK; ethanolamine kinase [EC:2.7.1.82]	mmu01100 Metabolic pathways - Mus musculus (mouse); mmu00564 Glycerophospholipid metabolism - Mus musculus (mouse);	IPR011009;	Protein kinase-like domain;
B1AR13	"CDGSH iron-sulfur domain-containing protein 3, mitochondrial"	Cisd3	15.676	0.789	0.0279		0.837	0.0369		0.661	0.000855	down	0.7	0.0015		0.591	0.0204	down	0.844595	0.19		0.853	0.0285		0.963	0.522		0.953	0.712		extracellular		GO:0043231 intracellular membrane-bounded organelle; GO:0043226 organelle; GO:0043229 intracellular organelle; GO:0044464 cell part; GO:0005622 intracellular; GO:0005737 cytoplasm; GO:0044424 intracellular part; GO:0043227 membrane-bounded organelle; GO:0005623 cell; GO:0005739 mitochondrion; GO:0044444 cytoplasmic part;	GO:0051537 2 iron, 2 sulfur cluster binding; GO:0005488 binding; GO:0051536 iron-sulfur cluster binding; GO:0043167 ion binding; GO:0043169 cation binding; GO:0046872 metal ion binding; GO:0051540 metal cluster binding;				IPR018967;	Iron sulphur-containing domain, CDGSH-type;
B2RX12	Canalicular multispecific organic anion transporter 2	Abcc3	169.12	0.873	0.086		1.252	0.0251		1.094	0.0397		1.148	0.00952		1.536	0.038	up	1.33869	0.0866		1.148	0.01		0.874	0.089		0.818	0.164		plasma membrane	GO:0046717 acid secretion; GO:0015850 organic hydroxy compound transport; GO:0006869 lipid transport; GO:0015721 bile acid and bile salt transport; GO:0015722 canalicular bile acid transport; GO:0044699 single-organism process; GO:0071702 organic substance transport; GO:0010876 lipid localization; GO:0050896 response to stimulus; GO:0046942 carboxylic acid transport; GO:0015849 organic acid trans…	GO:0016323 basolateral plasma membrane; GO:0016020 membrane; GO:0031226 intrinsic component of plasma membrane; GO:0098590 plasma membrane region; GO:0044459 plasma membrane part; GO:0044425 membrane part; GO:0044464 cell part; GO:0071944 cell periphery; GO:0031224 intrinsic component of membrane; GO:0005887 integral component of plasma membrane; GO:0005623 cell; GO:0016021 integral component of …	GO:1901265 nucleoside phosphate binding; GO:0015399 primary active transmembrane transporter activity; GO:0042910 xenobiotic transporter activity; GO:0022892 substrate-specific transporter activity; GO:0016817 hydrolase activity, acting on acid anhydrides; GO:0016787 hydrolase activity; GO:0022891 substrate-specific transmembrane transporter activity; GO:0016887 ATPase activity; GO:0097159 organi…	K05667	ABCC3; ATP-binding cassette, subfamily C (CFTR/MRP), member 3	mmu01523 Antifolate resistance - Mus musculus (mouse); mmu04976 Bile secretion - Mus musculus (mouse); mmu02010 ABC transporters - Mus musculus (mouse);	IPR003593; IPR003439; IPR011527; IPR027417;	AAA+ ATPase domain; ABC transporter-like; ABC transporter type 1, transmembrane domain; P-loop containing nucleoside triphosphate hydrolase;
B5X0G2	Major urinary protein 17	Mup17	20.638	0.332	0.00388	down	0.182	0.000251	down	0.06	0.00105	down	1.206	0.382		0.826	0.448		0.684932	0.229		16.776	0.00129	up	4.614	0.00237	up	1.223	0.422		extracellular	GO:0006810 transport; GO:0051179 localization; GO:0051234 establishment of localization;	GO:0005576 extracellular region;	GO:0005549 odorant binding; GO:0005550 pheromone binding; GO:0005488 binding; GO:0036094 small molecule binding; GO:0005215 transporter activity;				IPR000566; IPR012674; IPR011038;	Lipocalin/cytosolic fatty-acid binding domain; Calycin; Calycin-like;
B9EKI3	TATA element modulatory factor	Tmf1	121.8	0.768	0.147		1.805	0.0336	up	1.385	0.00444		0.983	0.809		1.468	0.00309		1.49254	0.0106		1.127	0.102		0.88	0.401		1.064	0.327		nucleus	GO:0044700 single organism signaling; GO:0044085 cellular component biogenesis; GO:0065008 regulation of biological quality; GO:0009914 hormone transport; GO:0010941 regulation of cell death; GO:0022414 reproductive process; GO:0097659 nucleic acid-templated transcription; GO:0008584 male gonad development; GO:0098542 defense response to other organism; GO:0032989 cellular component morphogenesis…	GO:0043229 intracellular organelle; GO:0016020 membrane; GO:0005783 endoplasmic reticulum; GO:0098588 bounding membrane of organelle; GO:0031090 organelle membrane; GO:0044446 intracellular organelle part; GO:0005737 cytoplasm; GO:0000139 Golgi membrane; GO:0012505 endomembrane system; GO:0044424 intracellular part; GO:0005623 cell; GO:0044422 organelle part; GO:0043231 intracellular membrane-bou…	GO:0097159 organic cyclic compound binding; GO:1901363 heterocyclic compound binding; GO:0003677 DNA binding; GO:0005515 protein binding; GO:0005488 binding; GO:0003676 nucleic acid binding;	K20286
E9PV24	Fibrinogen alpha chain	Fga	87.428	1.79	9.39e-06	up	2.22	0.000293	up	3.97	8.58e-05	up	1.47	0.00316		3	1.26e-05	up	0.490196	7.08e-06	down	0.93	0.39		1.14	0.00628		1.24	0.0151		extracellular	GO:0060627 regulation of vesicle-mediated transport; GO:0044085 cellular component biogenesis; GO:0044700 single organism signaling; GO:0010941 regulation of cell death; GO:0007596 blood coagulation; GO:0065008 regulation of biological quality; GO:0032270 positive regulation of cellular protein metabolic process; GO:2000351 regulation of endothelial cell apoptotic process; GO:0072377 blood coagul…	GO:0016020 membrane; GO:0005615 extracellular space; GO:0044421 extracellular region part; GO:0005938 cell cortex; GO:0009897 external side of plasma membrane; GO:0031410 cytoplasmic vesicle; GO:0071944 cell periphery; GO:0031982 vesicle; GO:0005737 cytoplasm; GO:0099568 cytoplasmic region; GO:0032991 macromolecular complex; GO:0044424 intracellular part; GO:0005623 cell; GO:0070062 extracellular…	GO:0050839 cell adhesion molecule binding; GO:0030674 protein binding, bridging; GO:0005102 receptor binding; GO:0005488 binding; GO:0043167 ion binding; GO:0046872 metal ion binding; GO:0043169 cation binding; GO:0005515 protein binding; GO:0060090 binding, bridging; GO:0005198 structural molecule activity;	K03903	FGA; fibrinogen alpha chain	mmu04610 Complement and coagulation cascades - Mus musculus (mouse); mmu04611 Platelet activation - Mus musculus (mouse);	IPR002181; IPR012290; IPR021996; IPR014716; IPR014715;	Fibrinogen, alpha/beta/gamma chain, C-terminal globular domain; Fibrinogen, alpha/beta/gamma chain, coiled coil domain; Fibrinogen alpha C domain; Fibrinogen, alpha/beta/gamma chain, C-terminal globular, subdomain 1; Fibrinogen, alpha/beta/gamma chain, C-terminal globular, subdomain 2;
E9Q414	Apolipoprotein B-100	Apob	509.43	1.25	4.42e-05		1.38	4.09e-06		1.72	5.53e-07	up	1.41	0.000841		2.02	2.28e-06	up	0.699301	0.000181		1.12	0.00337		1	0.949		0.96	0.0191		extracellular	GO:0010744 positive regulation of macrophage derived foam cell differentiation; GO:0065008 regulation of biological quality; GO:0022414 reproductive process; GO:0043009 chordate embryonic development; GO:0006066 alcohol metabolic process; GO:0044255 cellular lipid metabolic process; GO:0010886 positive regulation of cholesterol storage; GO:0019216 regulation of lipid metabolic process; GO:0044237…	GO:0016020 membrane; GO:0005615 extracellular space; GO:0044421 extracellular region part; GO:0005783 endoplasmic reticulum; GO:0031090 organelle membrane; GO:0034362 low-density lipoprotein particle; GO:0031982 vesicle; GO:0034358 plasma lipoprotein particle; GO:0005737 cytoplasm; GO:0034385 triglyceride-rich plasma lipoprotein particle; GO:0043025 neuronal cell body; GO:0032991 macromolecular c…	GO:0035473 lipase binding; GO:0005102 receptor binding; GO:0043167 ion binding; GO:0005319 lipid transporter activity; GO:0022892 substrate-specific transporter activity; GO:0005515 protein binding; GO:0008201 heparin binding; GO:1901681 sulfur compound binding; GO:0097367 carbohydrate derivative binding; GO:0070325 lipoprotein particle receptor binding; GO:0017127 cholesterol transporter activit…	K14462	APOB; apolipoprotein B	mmu04977 Vitamin digestion and absorption - Mus musculus (mouse); mmu04975 Fat digestion and absorption - Mus musculus (mouse);	IPR011030; IPR015817; IPR015818; IPR001747; IPR022176; IPR015819; IPR015816; IPR009454; IPR015255;	Vitellinogen, superhelical; Vitellinogen, open beta-sheet, subdomain 1; Vitellinogen, open beta-sheet, subdomain 2; Lipid transport protein, N-terminal; Apolipoprotein B100 C-terminal; Lipid transport protein, beta-sheet shell; Vitellinogen, beta-sheet N-terminal; Lipid transport, open beta-sheet; Vitellinogen, open beta-sheet;
E9Q4Z2	Acetyl-CoA carboxylase 2	Acacb	275.75	1.437	0.00056		0.712	0.00264		1.024	0.593		1.112	0.0633		0.734	0.00188		0.659196	0.000638	down	0.896	0.035		1.157	0.0224		1.25	0.00604		plasma membrane	GO:0044085 cellular component biogenesis; GO:0046620 regulation of organ growth; GO:0051188 cofactor biosynthetic process; GO:0065008 regulation of biological quality; GO:0016053 organic acid biosynthetic process; GO:0060420 regulation of heart growth; GO:0044699 single-organism process; GO:0044255 cellular lipid metabolic process; GO:0009058 biosynthetic process; GO:0019216 regulation of lipid m…	GO:0043226 organelle; GO:0043231 intracellular membrane-bounded organelle; GO:0043229 intracellular organelle; GO:0016020 membrane; GO:0005634 nucleus; GO:0005622 intracellular; GO:0044464 cell part; GO:0005737 cytoplasm; GO:0012505 endomembrane system; GO:0044424 intracellular part; GO:0043227 membrane-bounded organelle; GO:0005623 cell; GO:0005739 mitochondrion; GO:0044444 cytoplasmic part;	GO:1901265 nucleoside phosphate binding; GO:0016885 ligase activity, forming carbon-carbon bonds; GO:0016874 ligase activity; GO:0003989 acetyl-CoA carboxylase activity; GO:0097159 organic cyclic compound binding; GO:1901363 heterocyclic compound binding; GO:0031406 carboxylic acid binding; GO:0003824 catalytic activity; GO:0032553 ribonucleotide binding; GO:0005488 binding; GO:0032550 purine rib…	K01946	ACACB; acetyl-CoA carboxylase / biotin carboxylase 2 [EC:6.4.1.2 6.3.4.14]	mmu04931 Insulin resistance - Mus musculus (mouse); mmu00620 Pyruvate metabolism - Mus musculus (mouse); mmu04922 Glucagon signaling pathway - Mus musculus (mouse); mmu04910 Insulin signaling pathway - Mus musculus (mouse); mmu04920 Adipocytokine signaling pathway - Mus musculus (mouse); mmu00640 Propanoate metabolism - Mus musculus (mouse); mmu01100 Metabolic pathways - Mus musculus (mouse); mmu…	IPR011762; IPR000022; IPR029045; IPR005481; IPR000089; IPR016185; IPR005482; IPR011761; IPR011053; IPR005479; IPR013815; IPR013537; IPR011764; IPR013816; IPR011763; IPR011054;	Acetyl-coenzyme A carboxyltransferase, N-terminal; Carboxyl transferase; ClpP/crotonase-like domain; Biotin carboxylase-like, N-terminal domain; Biotin/lipoyl attachment; Pre-ATP-grasp domain; Biotin carboxylase, C-terminal; ATP-grasp fold; Single hybrid motif; Carbamoyl-phosphate synthetase large subunit-like, ATP-binding domain; ATP-grasp fold, subdomain 1; Acetyl-CoA carboxylase, central domai…
E9Q555	E3 ubiquitin-protein ligase RNF213	Rnf213	584.49	1.136	0.000695		1.238	0.0035		1.404	0.000338		1.152	0.00681		1.511	0.000992	up	1.31062	0.00156		0.853	0.00116		0.841	0.0116		0.794	0.0038		plasma membrane	GO:0044085 cellular component biogenesis; GO:0009968 negative regulation of signal transduction; GO:0001568 blood vessel development; GO:0023051 regulation of signaling; GO:0044699 single-organism process; GO:2000050 regulation of non-canonical Wnt signaling pathway; GO:0051865 protein autoubiquitination; GO:0044237 cellular metabolic process; GO:0001525 angiogenesis; GO:0008152 metabolic process…	GO:0043229 intracellular organelle; GO:0016020 membrane; GO:0043232 intracellular non-membrane-bounded organelle; GO:0044446 intracellular organelle part; GO:0005737 cytoplasm; GO:0031981 nuclear lumen; GO:0044424 intracellular part; GO:0005730 nucleolus; GO:0005829 cytosol; GO:0005623 cell; GO:0044422 organelle part; GO:0043228 non-membrane-bounded organelle; GO:0031974 membrane-enclosed lumen; …	GO:0019787 ubiquitin-like protein transferase activity; GO:0043167 ion binding; GO:0016817 hydrolase activity, acting on acid anhydrides; GO:0005515 protein binding; GO:0016787 hydrolase activity; GO:0017111 nucleoside-triphosphatase activity; GO:0008270 zinc ion binding; GO:0016887 ATPase activity; GO:0016462 pyrophosphatase activity; GO:0046914 transition metal ion binding; GO:0003824 catalytic…				IPR003593; IPR001841; IPR013083; IPR027417;	AAA+ ATPase domain; Zinc finger, RING-type; Zinc finger, RING/FYVE/PHD-type; P-loop containing nucleoside triphosphate hydrolase;
F8VPU2	"FERM, RhoGEF and pleckstrin domain-containing protein 1"	Farp1	118.87	1.222	0.00512		1.401	0.00394		1.712	0.00025	up	1.346	0.0222		1.704	0.00237	up	1.26582	0.00595		1.063	0.322		0.965	0.0772		1.068	0.174		nucleus	GO:0044085 cellular component biogenesis; GO:0023051 regulation of signaling; GO:0048869 cellular developmental process; GO:0048666 neuron development; GO:0032989 cellular component morphogenesis; GO:0022008 neurogenesis; GO:0044699 single-organism process; GO:0010923 negative regulation of phosphatase activity; GO:0010646 regulation of cell communication; GO:0032990 cell part morphogenesis; GO:0…	GO:0016020 membrane; GO:0030425 dendrite; GO:0019898 extrinsic component of membrane; GO:0071944 cell periphery; GO:0030054 cell junction; GO:0005737 cytoplasm; GO:0044424 intracellular part; GO:0098858 actin-based cell projection; GO:0031234 extrinsic component of cytoplasmic side of plasma membrane; GO:0005623 cell; GO:0009898 cytoplasmic side of plasma membrane; GO:0098562 cytoplasmic side of …	GO:0031267 small GTPase binding; GO:0017048 Rho GTPase binding; GO:0008092 cytoskeletal protein binding; GO:0048365 Rac GTPase binding; GO:0030676 Rac guanyl-nucleotide exchange factor activity; GO:0005085 guanyl-nucleotide exchange factor activity; GO:0017016 Ras GTPase binding; GO:0005488 binding; GO:0005088 Ras guanyl-nucleotide exchange factor activity; GO:0005515 protein binding; GO:0098772 …	K17477			IPR019748; IPR018980; IPR000219; IPR001849; IPR018979; IPR019749; IPR011993; IPR029071; IPR014847; IPR000299; IPR014352;	FERM central domain; FERM, C-terminal PH-like domain; Dbl homology (DH) domain; Pleckstrin homology domain; FERM, N-terminal; Band 4.1 domain; PH domain-like; Ubiquitin-related domain; FERM adjacent (FA); FERM domain; FERM/acyl-CoA-binding protein, 3-helical bundle;
G3X982	Aldehyde oxidase 3	Aox3	146.9	0.124	8.69e-05	down	0.858	0.144		0.106	4.93e-05	down	0.248	0.0113	down	0.254	3.62e-07	down	1.02669	0.784		2.385	0.000844	up	1.19	0.337		0.995	0.897		cytoplasm	GO:0006725 cellular aromatic compound metabolic process; GO:0006145 purine nucleobase catabolic process; GO:0044699 single-organism process; GO:0072523 purine-containing compound catabolic process; GO:0044237 cellular metabolic process; GO:0071704 organic substance metabolic process; GO:0044270 cellular nitrogen compound catabolic process; GO:0008152 metabolic process; GO:0046483 heterocycle meta…	GO:0044464 cell part; GO:0005622 intracellular; GO:0005737 cytoplasm; GO:0044424 intracellular part; GO:0005623 cell; GO:0005829 cytosol; GO:0044444 cytoplasmic part;	GO:0051537 2 iron, 2 sulfur cluster binding; GO:0016623 oxidoreductase activity, acting on the aldehyde or oxo group of donors, oxygen as acceptor; GO:0016725 oxidoreductase activity, acting on CH or CH2 groups; GO:1901265 nucleoside phosphate binding; GO:0005506 iron ion binding; GO:0016726 oxidoreductase activity, acting on CH or CH2 groups, NAD or NADP as acceptor; GO:0050660 flavin adenine di…	K00157	AOX; aldehyde oxidase [EC:1.2.3.1]	mmu00750 Vitamin B6 metabolism - Mus musculus (mouse); mmu00760 Nicotinate and nicotinamide metabolism - Mus musculus (mouse); mmu04630 Jak-STAT signaling pathway - Mus musculus (mouse); mmu00982 Drug metabolism - cytochrome P450 - Mus musculus (mouse); mmu00830 Retinol metabolism - Mus musculus (mouse); mmu00350 Tyrosine metabolism - Mus musculus (mouse); mmu00280 Valine, leucine and isoleucine …	IPR001041; IPR002346; IPR012675; IPR002888; IPR016167; IPR016166; IPR005107; IPR016169; IPR000674; IPR008274;	2Fe-2S ferredoxin-type iron-sulfur binding domain; Molybdopterin dehydrogenase, FAD-binding; Beta-grasp domain; [2Fe-2S]-binding; FAD-binding, type 2, subdomain 1; FAD-binding, type 2; CO dehydrogenase flavoprotein, C-terminal; CO dehydrogenase flavoprotein-like, FAD-binding, subdomain 2; Aldehyde oxidase/xanthine dehydrogenase, a/b hammerhead; Aldehyde oxidase/xanthine dehydrogenase, molybdopter…
G3X9K3	Brefeldin A-inhibited guanine nucleotide-exchange protein 1	Arfgef1	208.5	1.111	0.0118		1.188	0.00219		1.319	0.000114		1.082	0.0763		1.504	0.0167	up	1.38889	0.029		0.987	0.673		1.013	0.663		0.866	0.166		cytoplasm	GO:0030833 regulation of actin filament polymerization; GO:0065008 regulation of biological quality; GO:0010256 endomembrane system organization; GO:0032270 positive regulation of cellular protein metabolic process; GO:0051896 regulation of protein kinase B signaling; GO:0051129 negative regulation of cellular component organization; GO:0048666 neuron development; GO:0048869 cellular developmenta…	GO:0016020 membrane; GO:0031090 organelle membrane; GO:0005737 cytoplasm; GO:0032991 macromolecular complex; GO:0044424 intracellular part; GO:0005623 cell; GO:0044422 organelle part; GO:0043228 non-membrane-bounded organelle; GO:0031974 membrane-enclosed lumen; GO:0005654 nucleoplasm; GO:0070013 intracellular organelle lumen; GO:0005622 intracellular; GO:0044464 cell part; GO:0098791 Golgi subco…	GO:0051018 protein kinase A binding; GO:0008092 cytoskeletal protein binding; GO:0005086 ARF guanyl-nucleotide exchange factor activity; GO:0005085 guanyl-nucleotide exchange factor activity; GO:0034237 protein kinase A regulatory subunit binding; GO:0005488 binding; GO:0005515 protein binding; GO:0017022 myosin binding; GO:0098772 molecular function regulator;	K18442	ARFGEF; brefeldin A-inhibited guanine nucleotide-exchange protein	mmu04144 Endocytosis - Mus musculus (mouse);	IPR023394; IPR032691; IPR011989; IPR000904; IPR032629; IPR016024; IPR015403;	Sec7 domain, alpha orthogonal bundle; Guanine nucleotide exchange factor, N-terminal; Armadillo-like helical; Sec7 domain; Mon2, dimerisation and cyclophilin-binding domain; Armadillo-type fold; Sec7, C-terminal;
G5E870	E3 ubiquitin-protein ligase TRIP12	Trip12	224.13	1.059	0.441		1.25	0.0172		1.325	0.0293		1.1	0.084		1.536	0.00073	up	1.39665	0.0019		0.968	0.629		0.932	0.198		0.834	0.0144		nucleus	GO:0051129 negative regulation of cellular component organization; GO:0044699 single-organism process; GO:0044237 cellular metabolic process; GO:0031400 negative regulation of protein modification process; GO:0006282 regulation of DNA repair; GO:0031396 regulation of protein ubiquitination; GO:0008152 metabolic process; GO:0019538 protein metabolic process; GO:0043170 macromolecule metabolic proc…	GO:0043229 intracellular organelle; GO:0044446 intracellular organelle part; GO:0031981 nuclear lumen; GO:0044424 intracellular part; GO:0016604 nuclear body; GO:0005623 cell; GO:0044422 organelle part; GO:0043226 organelle; GO:0043231 intracellular membrane-bounded organelle; GO:0031974 membrane-enclosed lumen; GO:0005654 nucleoplasm; GO:0005634 nucleus; GO:0070013 intracellular organelle lumen;…	GO:0046966 thyroid hormone receptor binding; GO:0019787 ubiquitin-like protein transferase activity; GO:0005102 receptor binding; GO:0043167 ion binding; GO:0005515 protein binding; GO:0051427 hormone receptor binding; GO:0008270 zinc ion binding; GO:0046914 transition metal ion binding; GO:0003824 catalytic activity; GO:0005488 binding; GO:0004842 ubiquitin-protein transferase activity; GO:00352…	K10590	TRIP12; E3 ubiquitin-protein ligase TRIP12 [EC:2.3.2.26]	mmu04120 Ubiquitin mediated proteolysis - Mus musculus (mouse);	IPR011989; IPR004170; IPR018123; IPR016024; IPR000569;	Armadillo-like helical; WWE domain; WWE domain, subgroup; Armadillo-type fold; HECT domain;
G5E8K5	Ankyrin-3	Ank3	214.06	0.99	0.859		1.538	0.00312	up	1.524	0.000906	up	1.065	0.0396		1.319	0.00068		1.23916	0.00126		0.978	0.582		0.91	0.182		1.13	0.0637		nucleus	GO:0044085 cellular component biogenesis; GO:0044700 single organism signaling; GO:0071286 cellular response to magnesium ion; GO:0065008 regulation of biological quality; GO:0010960 magnesium ion homeostasis; GO:1903533 regulation of protein targeting; GO:1901017 negative regulation of potassium ion transmembrane transporter activity; GO:0032989 cellular component morphogenesis; GO:0090002 estab…	GO:0016020 membrane; GO:0030425 dendrite; GO:0005737 cytoplasm; GO:0016528 sarcoplasm; GO:0099080 supramolecular complex; GO:0005623 cell; GO:0031674 I band; GO:0014704 intercalated disc; GO:0044422 organelle part; GO:0043228 non-membrane-bounded organelle; GO:0030315 T-tubule; GO:0070160 occluding junction; GO:0098590 plasma membrane region; GO:0005622 intracellular; GO:0005764 lysosome; GO:0097…	GO:0050839 cell adhesion molecule binding; GO:0030674 protein binding, bridging; GO:0008092 cytoskeletal protein binding; GO:0005200 structural constituent of cytoskeleton; GO:0005488 binding; GO:0045296 cadherin binding; GO:0044325 ion channel binding; GO:0005515 protein binding; GO:0060090 binding, bridging; GO:0005198 structural molecule activity; GO:0030507 spectrin binding;	K10380	ANK; ankyrin	mmu05205 Proteoglycans in cancer - Mus musculus (mouse);	IPR000906; IPR000488; IPR020683; IPR011029;	ZU5 domain; Death domain; Ankyrin repeat-containing domain; Death-like domain;
O08528	Hexokinase-2	Hk2	102.53	1.086	0.503		1.681	0.0136	up	1.828	0.00107	up	1.02	0.734		1.712	0.00305	up	1.67785	0.0107	up	0.77	0.0333		0.82	0.152		0.822	0.0585		cytoplasm	GO:0009116 nucleoside metabolic process; GO:0065008 regulation of biological quality; GO:0048732 gland development; GO:0006165 nucleoside diphosphate phosphorylation; GO:0019362 pyridine nucleotide metabolic process; GO:0006096 glycolytic process; GO:0042593 glucose homeostasis; GO:0009185 ribonucleoside diphosphate metabolic process; GO:0010821 regulation of mitochondrion organization; GO:004423…	GO:0043229 intracellular organelle; GO:0016020 membrane; GO:0019867 outer membrane; GO:0044429 mitochondrial part; GO:0098588 bounding membrane of organelle; GO:0031090 organelle membrane; GO:0005741 mitochondrial outer membrane; GO:0005737 cytoplasm; GO:0044446 intracellular organelle part; GO:0031967 organelle envelope; GO:0044424 intracellular part; GO:0005829 cytosol; GO:0005623 cell; GO:0044…	GO:1901265 nucleoside phosphate binding; GO:0016773 phosphotransferase activity, alcohol group as acceptor; GO:0048029 monosaccharide binding; GO:0097159 organic cyclic compound binding; GO:1901363 heterocyclic compound binding; GO:0016301 kinase activity; GO:0008865 fructokinase activity; GO:0032553 ribonucleotide binding; GO:0003824 catalytic activity; GO:0005488 binding; GO:0032550 purine ribo…	K00844	HK; hexokinase [EC:2.7.1.1]	mmu04973 Carbohydrate digestion and absorption - Mus musculus (mouse); mmu00520 Amino sugar and nucleotide sugar metabolism - Mus musculus (mouse); mmu00010 Glycolysis / Gluconeogenesis - Mus musculus (mouse); mmu05230 Central carbon metabolism in cancer - Mus musculus (mouse); mmu00524 Neomycin, kanamycin and gentamicin biosynthesis - Mus musculus (mouse); mmu04930 Type II diabetes mellitus - Mu…	IPR022672; IPR022673;	Hexokinase, N-terminal; Hexokinase, C-terminal;
O08529	Calpain-2 catalytic subunit	Capn2	79.871	1.018	0.422		1.355	0.00134		1.379	0.000356		1.115	0.0143		1.587	0.000186	up	1.4245	0.0022		1.006	0.813		0.919	0.00275		0.874	0.0149		cytoplasm	GO:0001101 response to acid chemical; GO:0014902 myotube differentiation; GO:0043009 chordate embryonic development; GO:0048869 cellular developmental process; GO:0044699 single-organism process; GO:0016485 protein processing; GO:0044237 cellular metabolic process; GO:0006949 syncytium formation; GO:0008152 metabolic process; GO:0009719 response to endogenous stimulus; GO:0051493 regulation of cy…	GO:0016020 membrane; GO:0030425 dendrite; GO:0044421 extracellular region part; GO:0005783 endoplasmic reticulum; GO:0097038 perinuclear endoplasmic reticulum; GO:0071944 cell periphery; GO:0098857 membrane microdomain; GO:0030054 cell junction; GO:0031982 vesicle; GO:0005737 cytoplasm; GO:0044424 intracellular part; GO:0005623 cell; GO:0031143 pseudopodium; GO:0044422 organelle part; GO:0044427 …	GO:0004198 calcium-dependent cysteine-type endopeptidase activity; GO:0008233 peptidase activity; GO:0046982 protein heterodimerization activity; GO:0043167 ion binding; GO:0046983 protein dimerization activity; GO:0016787 hydrolase activity; GO:0008234 cysteine-type peptidase activity; GO:0005515 protein binding; GO:0004175 endopeptidase activity; GO:0008092 cytoskeletal protein binding; GO:0003…	K03853	CAPN2; calpain-2 [EC:3.4.22.53]	mmu05010 Alzheimer's disease - Mus musculus (mouse); mmu04210 Apoptosis - Mus musculus (mouse); mmu04510 Focal adhesion - Mus musculus (mouse); mmu04141 Protein processing in endoplasmic reticulum - Mus musculus (mouse);	IPR022683; IPR011992; IPR022682; IPR033883; IPR002048; IPR001300;	Peptidase C2, calpain, domain III; EF-hand domain pair; Peptidase C2, calpain, large subunit, domain III; Calpain subdomain III; EF-hand domain; Peptidase C2, calpain, catalytic domain;
O08539	Myc box-dependent-interacting protein 1	Bin1	64.469	0.994	0.867		1.572	0.000501	up	1.563	9.91e-05	up	0.993	0.794		1.61	0.00125	up	1.62075	0.000376	up	0.988	0.61		0.989	0.77		0.958	0.325		nucleus	GO:0044085 cellular component biogenesis; GO:0060627 regulation of vesicle-mediated transport; GO:0010941 regulation of cell death; GO:0014013 regulation of gliogenesis; GO:0048869 cellular developmental process; GO:0051647 nucleus localization; GO:0022008 neurogenesis; GO:0044699 single-organism process; GO:0010564 regulation of cell cycle process; GO:0048710 regulation of astrocyte differentiat…	GO:0016020 membrane; GO:0005874 microtubule; GO:0071944 cell periphery; GO:0030016 myofibril; GO:0005737 cytoplasm; GO:0032991 macromolecular complex; GO:0044424 intracellular part; GO:0099512 supramolecular fiber; GO:0030018 Z disc; GO:0005623 cell; GO:0099080 supramolecular complex; GO:0031674 I band; GO:0044422 organelle part; GO:0043228 non-membrane-bounded organelle; GO:0030315 T-tubule; GO:…	GO:0051015 actin filament binding; GO:0042802 identical protein binding; GO:0008092 cytoskeletal protein binding; GO:0005488 binding; GO:0048156 tau protein binding; GO:0044877 macromolecular complex binding; GO:0003779 actin binding; GO:0005515 protein binding; GO:0070063 RNA polymerase binding; GO:0019899 enzyme binding; GO:0032403 protein complex binding;	K12562	AMPH; amphiphysin	mmu04144 Endocytosis - Mus musculus (mouse); mmu04666 Fc gamma R-mediated phagocytosis - Mus musculus (mouse);	IPR001452; IPR027267; IPR004148;	SH3 domain; Arfaptin homology (AH) domain/BAR domain; BAR domain;
O08547	Vesicle-trafficking protein SEC22b	Sec22b	24.74	1.017	0.659		1.433	0.00272		1.458	4.55e-05		1.106	0.00557		1.522	0.00455	up	1.37552	0.00998		1.133	0.00316		1.042	0.318		1.085	0.16		cytoplasm	GO:0050794 regulation of cellular process; GO:0046907 intracellular transport; GO:0016043 cellular component organization; GO:0090174 organelle membrane fusion; GO:0060255 regulation of macromolecule metabolic process; GO:0044699 single-organism process; GO:0048193 Golgi vesicle transport; GO:0048280 vesicle fusion with Golgi apparatus; GO:0015031 protein transport; GO:0051234 establishment of lo…	GO:0016020 membrane; GO:0042175 nuclear outer membrane-endoplasmic reticulum membrane network; GO:0005783 endoplasmic reticulum; GO:0031090 organelle membrane; GO:0031410 cytoplasmic vesicle; GO:0098796 membrane protein complex; GO:0031982 vesicle; GO:0005737 cytoplasm; GO:0032991 macromolecular complex; GO:0031224 intrinsic component of membrane; GO:0044424 intracellular part; GO:0005623 cell; G…	GO:0000149 SNARE binding; GO:0005484 SNAP receptor activity; GO:0005515 protein binding; GO:0019905 syntaxin binding; GO:0005488 binding;	K08517	SEC22; vesicle transport protein SEC22	mmu05134 Legionellosis - Mus musculus (mouse); mmu04130 SNARE interactions in vesicular transport - Mus musculus (mouse); mmu04145 Phagosome - Mus musculus (mouse);	IPR010908; IPR011012; IPR001388;	Longin domain; Longin-like domain; Synaptobrevin;
O08601	Microsomal triglyceride transfer protein large subunit	Mttp	99.098	1.015	0.578		1.927	1.82e-05	up	1.957	1.31e-05	up	1.176	0.00286		2.101	1.75e-05	up	1.78571	0.000191	up	1.112	0.0128		0.961	0.148		1.036	0.248		endoplasmic reticulum	GO:0044085 cellular component biogenesis; GO:0065008 regulation of biological quality; GO:0046486 glycerolipid metabolic process; GO:0006066 alcohol metabolic process; GO:0044699 single-organism process; GO:0009058 biosynthetic process; GO:0044255 cellular lipid metabolic process; GO:0044237 cellular metabolic process; GO:0042157 lipoprotein metabolic process; GO:0015031 protein transport; GO:005…	GO:0016323 basolateral plasma membrane; GO:0016020 membrane; GO:0098862 cluster of actin-based cell projections; GO:0005783 endoplasmic reticulum; GO:0005903 brush border; GO:0071944 cell periphery; GO:0031982 vesicle; GO:0005737 cytoplasm; GO:0032991 macromolecular complex; GO:0044424 intracellular part; GO:0098858 actin-based cell projection; GO:0005623 cell; GO:0098590 plasma membrane region; …	GO:0034185 apolipoprotein binding; GO:0046982 protein heterodimerization activity; GO:0005488 binding; GO:0046983 protein dimerization activity; GO:0008289 lipid binding; GO:0005319 lipid transporter activity; GO:0022892 substrate-specific transporter activity; GO:0005515 protein binding; GO:0005548 phospholipid transporter activity; GO:0005215 transporter activity;	K14463	MTTP; microsomal triglyceride transfer protein large subunit	mmu04975 Fat digestion and absorption - Mus musculus (mouse);	IPR015819; IPR015816; IPR011030; IPR001747;	Lipid transport protein, beta-sheet shell; Vitellinogen, beta-sheet N-terminal; Vitellinogen, superhelical; Lipid transport protein, N-terminal;
O08692	Neutrophilic granule protein	Ngp	19.331	1.003	0.952		1.712	0.0288	up	1.718	0.0236	up	0.748	0.0102		1.595	0.0241	up	2.1322	0.00346	up	0.704	0.00947		0.943	0.321		0.757	0.102		extracellular	GO:0050794 regulation of cellular process; GO:0051093 negative regulation of developmental process; GO:0010951 negative regulation of endopeptidase activity; GO:0060255 regulation of macromolecule metabolic process; GO:0051241 negative regulation of multicellular organismal process; GO:0048523 negative regulation of cellular process; GO:0048519 negative regulation of biological process; GO:003132…	GO:0043226 organelle; GO:0097708 intracellular vesicle; GO:0043229 intracellular organelle; GO:0005615 extracellular space; GO:0044421 extracellular region part; GO:0031410 cytoplasmic vesicle; GO:0044464 cell part; GO:0005622 intracellular; GO:0005737 cytoplasm; GO:0031982 vesicle; GO:0044424 intracellular part; GO:0005623 cell; GO:0043227 membrane-bounded organelle; GO:0005576 extracellular reg…	GO:0061135 endopeptidase regulator activity; GO:0098772 molecular function regulator; GO:0030234 enzyme regulator activity; GO:0004857 enzyme inhibitor activity; GO:0004866 endopeptidase inhibitor activity; GO:0004869 cysteine-type endopeptidase inhibitor activity; GO:0030414 peptidase inhibitor activity; GO:0061134 peptidase regulator activity;				IPR000010;	Cystatin domain;
O08705	Sodium/bile acid cotransporter	Slc10a1	39.413	0.705	0.00638		0.233	0.00818	down	0.164	0.00342	down	0.641	0.0109	down	0.169	0.00329	down	0.264131	0.00173	down	1.105	0.148		1.216	0.0442		1.073	0.751		plasma membrane	GO:0015850 organic hydroxy compound transport; GO:0006869 lipid transport; GO:0015721 bile acid and bile salt transport; GO:0030001 metal ion transport; GO:0044699 single-organism process; GO:0071702 organic substance transport; GO:0010876 lipid localization; GO:0046942 carboxylic acid transport; GO:0015849 organic acid transport; GO:0006814 sodium ion transport; GO:0051234 establishment of local…	GO:0031224 intrinsic component of membrane; GO:0016020 membrane; GO:0016021 integral component of membrane; GO:0044425 membrane part;	GO:0005342 organic acid transmembrane transporter activity; GO:0015294 solute:cation symporter activity; GO:0022804 active transmembrane transporter activity; GO:0015291 secondary active transmembrane transporter activity; GO:0015075 ion transmembrane transporter activity; GO:0022853 active ion transmembrane transporter activity; GO:0015293 symporter activity; GO:0015370 solute:sodium symporter a…	K14341	SLC10A1; solute carrier family 10 (sodium/bile acid cotransporter), member 1	mmu04976 Bile secretion - Mus musculus (mouse);
O08749	"Dihydrolipoyl dehydrogenase, mitochondrial"	Dld	54.272	0.794	0.000241		0.683	0.0066		0.542	0.00313	down	0.849	0.00316		0.614	2.82e-05	down	0.723066	0.00111		1.102	0.0126		1.031	0.239		0.973	0.499		mitochondria	GO:0009116 nucleoside metabolic process; GO:0021700 developmental maturation; GO:0065008 regulation of biological quality; GO:0051068 dihydrolipoamide metabolic process; GO:0019362 pyridine nucleotide metabolic process; GO:0022414 reproductive process; GO:0044255 cellular lipid metabolic process; GO:0044237 cellular metabolic process; GO:0044272 sulfur compound biosynthetic process; GO:0008152 me…	GO:0031410 cytoplasmic vesicle; GO:0005737 cytoplasm; GO:0031982 vesicle; GO:0044433 cytoplasmic vesicle part; GO:0032991 macromolecular complex; GO:0043159 acrosomal matrix; GO:0044424 intracellular part; GO:0005623 cell; GO:0044422 organelle part; GO:0045240 dihydrolipoyl dehydrogenase complex; GO:0031974 membrane-enclosed lumen; GO:1902494 catalytic complex; GO:0005654 nucleoplasm; GO:0070013 …	GO:0004148 dihydrolipoyl dehydrogenase activity; GO:0016651 oxidoreductase activity, acting on NAD(P)H; GO:0043544 lipoamide binding; GO:0034604 pyruvate dehydrogenase (NAD+) activity; GO:1901265 nucleoside phosphate binding; GO:0050660 flavin adenine dinucleotide binding; GO:0016903 oxidoreductase activity, acting on the aldehyde or oxo group of donors; GO:0043167 ion binding; GO:0000166 nucleot…	K00382	DLD; dihydrolipoamide dehydrogenase [EC:1.8.1.4]	mmu00020 Citrate cycle (TCA cycle) - Mus musculus (mouse); mmu00010 Glycolysis / Gluconeogenesis - Mus musculus (mouse); mmu01200 Carbon metabolism - Mus musculus (mouse); mmu00620 Pyruvate metabolism - Mus musculus (mouse); mmu00280 Valine, leucine and isoleucine degradation - Mus musculus (mouse); mmu00260 Glycine, serine and threonine metabolism - Mus musculus (mouse); mmu00640 Propanoate meta…	IPR016156; IPR004099; IPR023753;	FAD/NAD-linked reductase, dimerisation domain; Pyridine nucleotide-disulphide oxidoreductase, dimerisation domain; FAD/NAD(P)-binding domain;
O08756	3-hydroxyacyl-CoA dehydrogenase type-2	Hsd17b10	27.418	0.774	0.0153		0.593	0.00211	down	0.459	8.07e-05	down	0.995	0.861		0.646	0.000219	down	0.648508	0.000313	down	1.362	0.00355		1.06	0.0581		0.969	0.457		mitochondria	GO:0006396 RNA processing; GO:0034470 ncRNA processing; GO:0006725 cellular aromatic compound metabolic process; GO:0055114 oxidation-reduction process; GO:0006807 nitrogen compound metabolic process; GO:0044699 single-organism process; GO:1901360 organic cyclic compound metabolic process; GO:0044238 primary metabolic process; GO:0044237 cellular metabolic process; GO:0071704 organic substance me…	GO:0016020 membrane; GO:0005783 endoplasmic reticulum; GO:0031090 organelle membrane; GO:0005737 cytoplasm; GO:0044424 intracellular part; GO:0005623 cell; GO:0044422 organelle part; GO:0043228 non-membrane-bounded organelle; GO:0005740 mitochondrial envelope; GO:0031974 membrane-enclosed lumen; GO:0070013 intracellular organelle lumen; GO:0005622 intracellular; GO:0044464 cell part; GO:0019866 o…	GO:0016229 steroid dehydrogenase activity; GO:0016614 oxidoreductase activity, acting on CH-OH group of donors; GO:0097159 organic cyclic compound binding; GO:1901363 heterocyclic compound binding; GO:0016616 oxidoreductase activity, acting on the CH-OH group of donors, NAD or NADP as acceptor; GO:0003723 RNA binding; GO:0033764 steroid dehydrogenase activity, acting on the CH-OH group of donors,…	K08683	HSD17B10; 3-hydroxyacyl-CoA dehydrogenase / 3-hydroxy-2-methylbutyryl-CoA dehydrogenase [EC:1.1.1.35 1.1.1.178]	mmu05010 Alzheimer's disease - Mus musculus (mouse); mmu01100 Metabolic pathways - Mus musculus (mouse); mmu00280 Valine, leucine and isoleucine degradation - Mus musculus (mouse);	IPR016040;	NAD(P)-binding domain;
O08795	Glucosidase 2 subunit beta	Prkcsh	58.792	1.163	0.00132		1.957	4.27e-06	up	2.273	1.68e-06	up	1.111	0.101		1.832	0.00259	up	1.65017	0.000805	up	0.967	0.125		1.012	0.765		1.2	0.0336		extracellular	GO:0044085 cellular component biogenesis; GO:0051093 negative regulation of developmental process; GO:0048732 gland development; GO:0043009 chordate embryonic development; GO:0048869 cellular developmental process; GO:0051129 negative regulation of cellular component organization; GO:0022008 neurogenesis; GO:0051241 negative regulation of multicellular organismal process; GO:0044699 single-organi…	GO:0043226 organelle; GO:0043231 intracellular membrane-bounded organelle; GO:0043229 intracellular organelle; GO:0005783 endoplasmic reticulum; GO:0044464 cell part; GO:0005622 intracellular; GO:0005737 cytoplasm; GO:0012505 endomembrane system; GO:0044424 intracellular part; GO:0043227 membrane-bounded organelle; GO:0005623 cell; GO:0044444 cytoplasmic part;	GO:0097159 organic cyclic compound binding; GO:1901363 heterocyclic compound binding; GO:0003723 RNA binding; GO:0005488 binding; GO:0019901 protein kinase binding; GO:0043167 ion binding; GO:0003676 nucleic acid binding; GO:0005080 protein kinase C binding; GO:0044325 ion channel binding; GO:0043169 cation binding; GO:0046872 metal ion binding; GO:0005515 protein binding; GO:0005509 calcium ion …	K08288	PRKCSH; protein kinase C substrate 80K-H	mmu04141 Protein processing in endoplasmic reticulum - Mus musculus (mouse);	IPR011992; IPR009011; IPR002048; IPR028146;	EF-hand domain pair; Mannose-6-phosphate receptor binding domain; EF-hand domain; Glucosidase II beta subunit, N-terminal;
O08807	Peroxiredoxin-4	Prdx4	31.052	1.087	0.219		1.931	0.00174	up	2.096	0.000374	up	1.224	0.0628		1.869	0.00189	up	1.52672	0.0061	up	0.984	0.866		0.873	0.0975		1.104	0.248		mitochondria	GO:0065008 regulation of biological quality; GO:0022414 reproductive process; GO:0008584 male gonad development; GO:0051241 negative regulation of multicellular organismal process; GO:0044699 single-organism process; GO:0044237 cellular metabolic process; GO:0008285 negative regulation of cell proliferation; GO:0006457 protein folding; GO:0008152 metabolic process; GO:0006520 cellular amino acid …	GO:0005790 smooth endoplasmic reticulum; GO:0043229 intracellular organelle; GO:0005615 extracellular space; GO:0044421 extracellular region part; GO:0005783 endoplasmic reticulum; GO:0031982 vesicle; GO:0005737 cytoplasm; GO:0012505 endomembrane system; GO:0044424 intracellular part; GO:0005829 cytosol; GO:0005623 cell; GO:0005576 extracellular region; GO:0005739 mitochondrion; GO:0070062 extrac…	GO:0042802 identical protein binding; GO:0003824 catalytic activity; GO:0042803 protein homodimerization activity; GO:0005488 binding; GO:0051920 peroxiredoxin activity; GO:0046983 protein dimerization activity; GO:0016209 antioxidant activity; GO:0005515 protein binding; GO:0004601 peroxidase activity; GO:0016684 oxidoreductase activity, acting on peroxide as acceptor; GO:0016491 oxidoreductase …	K03386			IPR019479; IPR000866; IPR013766; IPR012336;	Peroxiredoxin, C-terminal; Alkyl hydroperoxide reductase subunit C/ Thiol specific antioxidant; Thioredoxin domain; Thioredoxin-like fold;
O08966	Solute carrier family 22 member 1	Slc22a1	61.52	0.817	0.0194		0.662	0.0937		0.541	0.0412	down	0.84	0.0938		0.657	0.0203	down	0.782473	0.0072		0.892	0.208		0.867	0.0156		0.734	0.148		plasma membrane	GO:0044085 cellular component biogenesis; GO:0016043 cellular component organization; GO:0065008 regulation of biological quality; GO:0009914 hormone transport; GO:0015850 organic hydroxy compound transport; GO:0034220 ion transmembrane transport; GO:0051260 protein homooligomerization; GO:0044699 single-organism process; GO:0072488 ammonium transmembrane transport; GO:0050896 response to stimulu…	GO:0016323 basolateral plasma membrane; GO:0016020 membrane; GO:0031226 intrinsic component of plasma membrane; GO:0098590 plasma membrane region; GO:0044459 plasma membrane part; GO:0044425 membrane part; GO:0044464 cell part; GO:0071944 cell periphery; GO:0031224 intrinsic component of membrane; GO:0005887 integral component of plasma membrane; GO:0005623 cell; GO:0016021 integral component of …	GO:0008519 ammonium transmembrane transporter activity; GO:0022804 active transmembrane transporter activity; GO:0015291 secondary active transmembrane transporter activity; GO:0015075 ion transmembrane transporter activity; GO:0046983 protein dimerization activity; GO:0005329 dopamine transmembrane transporter activity; GO:1901618 organic hydroxy compound transmembrane transporter activity; GO:0…	K08198	SLC22A1; MFS transporter, OCT family, solute carrier family 22 (organic cation transporter), member 1	mmu05231 Choline metabolism in cancer - Mus musculus (mouse); mmu04976 Bile secretion - Mus musculus (mouse);	IPR020846;	Major facilitator superfamily domain;
O08997	Copper transport protein ATOX1	Atox1	7.3384	1.326	0.00134		1.511	0.00196	up	2.004	0.000199	up	1.451	0.00214		1.923	3.34e-05	up	1.3245	0.00264		1.027	0.488		0.939	0.0738		1.07	0.204		extracellular	GO:0046907 intracellular transport; GO:0065008 regulation of biological quality; GO:0034220 ion transmembrane transport; GO:0055076 transition metal ion homeostasis; GO:0030001 metal ion transport; GO:0030003 cellular cation homeostasis; GO:0035434 copper ion transmembrane transport; GO:1901700 response to oxygen-containing compound; GO:0044699 single-organism process; GO:0050896 response to stim…	GO:0044464 cell part; GO:0005622 intracellular; GO:0005737 cytoplasm; GO:0044424 intracellular part; GO:0005623 cell; GO:0005829 cytosol; GO:0044444 cytoplasmic part;	GO:0015075 ion transmembrane transporter activity; GO:0005375 copper ion transmembrane transporter activity; GO:0051117 ATPase binding; GO:0043167 ion binding; GO:0046915 transition metal ion transmembrane transporter activity; GO:0022892 substrate-specific transporter activity; GO:0016530 metallochaperone activity; GO:0005515 protein binding; GO:0005507 copper ion binding; GO:0022891 substrate-s…	K07213	ATOX1; copper chaperone	mmu04978 Mineral absorption - Mus musculus (mouse);	IPR006121;	Heavy metal-associated domain, HMA;
O09111	"NADH dehydrogenase [ubiquinone] 1 beta subcomplex subunit 11, mitochondrial"	Ndufb11	17.444	0.933	0.16		0.665	0.00548	down	0.62	0.000146	down	1.035	0.636		0.693	0.0221		0.668449	0.00131		1.121	0.234		1.009	0.84		1.004	0.886		mitochondria	GO:0044699 single-organism process; GO:0008152 metabolic process; GO:0055114 oxidation-reduction process; GO:0044710 single-organism metabolic process;	GO:0016020 membrane; GO:0098800 inner mitochondrial membrane protein complex; GO:0031090 organelle membrane; GO:0098796 membrane protein complex; GO:0005737 cytoplasm; GO:0031224 intrinsic component of membrane; GO:0032991 macromolecular complex; GO:0045271 respiratory chain complex I; GO:0044424 intracellular part; GO:0098798 mitochondrial protein complex; GO:0005747 mitochondrial respiratory ch…		K11351	NDUFB11; NADH dehydrogenase (ubiquinone) 1 beta subcomplex subunit 11	mmu00190 Oxidative phosphorylation - Mus musculus (mouse); mmu05010 Alzheimer's disease - Mus musculus (mouse); mmu05012 Parkinson's disease - Mus musculus (mouse); mmu05016 Huntington's disease - Mus musculus (mouse); mmu01100 Metabolic pathways - Mus musculus (mouse); mmu04932 Non-alcoholic fatty liver disease (NAFLD) - Mus musculus (mouse);
O09131	Glutathione S-transferase omega-1	Gsto1	27.497	1.046	0.0643		0.82	0.00888		0.857	0.00558		0.969	0.0118		0.658	0.00049	down	0.679348	0.000127		0.822	0.00428		0.887	1.95e-05		1.07	0.064		nucleus	GO:0050850 positive regulation of calcium-mediated signaling; GO:2000273 positive regulation of receptor activity; GO:0065008 regulation of biological quality; GO:0009968 negative regulation of signal transduction; GO:0023051 regulation of signaling; GO:1902533 positive regulation of intracellular signal transduction; GO:0044699 single-organism process; GO:1903170 negative regulation of calcium i…	GO:0044421 extracellular region part; GO:0031982 vesicle; GO:0005737 cytoplasm; GO:0044424 intracellular part; GO:0005623 cell; GO:0005829 cytosol; GO:0005576 extracellular region; GO:0043226 organelle; GO:0070062 extracellular exosome; GO:0005622 intracellular; GO:0044464 cell part; GO:1903561 extracellular vesicle; GO:0043227 membrane-bounded organelle; GO:0043230 extracellular organelle; GO:00…	GO:0016209 antioxidant activity; GO:0030613 oxidoreductase activity, acting on phosphorus or arsenic in donors; GO:0005515 protein binding; GO:0016491 oxidoreductase activity; GO:0004364 glutathione transferase activity; GO:0030614 oxidoreductase activity, acting on phosphorus or arsenic in donors, disulfide as acceptor; GO:0015036 disulfide oxidoreductase activity; GO:0050610 methylarsonate redu…	K00799	GST; glutathione S-transferase [EC:2.5.1.18]	mmu05215 Prostate cancer - Mus musculus (mouse); mmu05204 Chemical carcinogenesis - Mus musculus (mouse); mmu00480 Glutathione metabolism - Mus musculus (mouse); mmu00982 Drug metabolism - cytochrome P450 - Mus musculus (mouse); mmu00980 Metabolism of xenobiotics by cytochrome P450 - Mus musculus (mouse); mmu01524 Platinum drug resistance - Mus musculus (mouse); mmu05418 Fluid shear stress and at…	IPR004046; IPR010987; IPR012336; IPR004045;	Glutathione S-transferase, C-terminal; Glutathione S-transferase, C-terminal-like; Thioredoxin-like fold; Glutathione S-transferase, N-terminal;
O09158	Cytochrome P450 3A25	Cyp3a25	58.121	1.045	0.271		0.521	9.21e-05	down	0.544	0.000566	down	0.991	0.905		0.647	0.00754	down	0.652316	0.0166	down	1.011	0.805		1.066	0.151		0.851	0.129		endoplasmic reticulum	GO:0044699 single-organism process; GO:0008152 metabolic process; GO:0055114 oxidation-reduction process; GO:0044710 single-organism metabolic process;	GO:0016020 membrane; GO:0043229 intracellular organelle; GO:0042175 nuclear outer membrane-endoplasmic reticulum membrane network; GO:0005783 endoplasmic reticulum; GO:0031090 organelle membrane; GO:0044446 intracellular organelle part; GO:0005737 cytoplasm; GO:0012505 endomembrane system; GO:0044424 intracellular part; GO:0005623 cell; GO:0044422 organelle part; GO:0043226 organelle; GO:0043231 …	GO:0005506 iron ion binding; GO:0043167 ion binding; GO:0016705 oxidoreductase activity, acting on paired donors, with incorporation or reduction of molecular oxygen; GO:0016491 oxidoreductase activity; GO:1901363 heterocyclic compound binding; GO:0097159 organic cyclic compound binding; GO:0020037 heme binding; GO:0046914 transition metal ion binding; GO:0003824 catalytic activity; GO:0005488 bi…	K07424	CYP3A; cytochrome P450 family 3 subfamily A [EC:1.14.14.1]	mmu05204 Chemical carcinogenesis - Mus musculus (mouse); mmu01100 Metabolic pathways - Mus musculus (mouse); mmu00830 Retinol metabolism - Mus musculus (mouse); mmu00591 Linoleic acid metabolism - Mus musculus (mouse); mmu00140 Steroid hormone biosynthesis - Mus musculus (mouse);
O09167	60S ribosomal protein L21	Rpl21	18.562	1.037	0.393		1.395	0.00678		1.447	4.57e-06		1.138	0.0354		1.77	0.000257	up	1.55521	0.00283	up	1.484	0.00379		1.353	0.006		1.212	0.025		mitochondria	GO:0006518 peptide metabolic process; GO:0043043 peptide biosynthetic process; GO:0044267 cellular protein metabolic process; GO:0006807 nitrogen compound metabolic process; GO:0009058 biosynthetic process; GO:0043603 cellular amide metabolic process; GO:0044238 primary metabolic process; GO:1901566 organonitrogen compound biosynthetic process; GO:1901576 organic substance biosynthetic process; G…	GO:0005840 ribosome; GO:0043229 intracellular organelle; GO:0016020 membrane; GO:0043232 intracellular non-membrane-bounded organelle; GO:0022625 cytosolic large ribosomal subunit; GO:0044446 intracellular organelle part; GO:0005737 cytoplasm; GO:0032991 macromolecular complex; GO:0044424 intracellular part; GO:0005829 cytosol; GO:0005623 cell; GO:0044422 organelle part; GO:0043228 non-membrane-b…	GO:0097159 organic cyclic compound binding; GO:1901363 heterocyclic compound binding; GO:0003723 RNA binding; GO:0005488 binding; GO:0003676 nucleic acid binding; GO:0005515 protein binding; GO:0005198 structural molecule activity; GO:0003735 structural constituent of ribosome;	K02889	RP-L21e; large subunit ribosomal protein L21e	mmu03010 Ribosome - Mus musculus (mouse);	IPR008991;	Translation protein SH3-like domain;
O09173	"Homogentisate 1,2-dioxygenase"	Hgd	49.959	1.157	0.0178		0.458	0.00356	down	0.53	0.00184	down	0.934	0.00586		0.52	0.000666	down	0.556483	0.000372	down	0.86	0.0171		1.065	0.00713		0.877	0.0978		cytoplasm	GO:1902222 erythrose 4-phosphate/phosphoenolpyruvate family amino acid catabolic process; GO:1901606 alpha-amino acid catabolic process; GO:0006725 cellular aromatic compound metabolic process; GO:0044699 single-organism process; GO:0044237 cellular metabolic process; GO:0006559 L-phenylalanine catabolic process; GO:0071704 organic substance metabolic process; GO:0006572 tyrosine catabolic proces…	GO:0070062 extracellular exosome; GO:0043226 organelle; GO:0044421 extracellular region part; GO:0031982 vesicle; GO:1903561 extracellular vesicle; GO:0043227 membrane-bounded organelle; GO:0005576 extracellular region; GO:0043230 extracellular organelle;	GO:0016702 oxidoreductase activity, acting on single donors with incorporation of molecular oxygen, incorporation of two atoms of oxygen; GO:0016701 oxidoreductase activity, acting on single donors with incorporation of molecular oxygen; GO:0042802 identical protein binding; GO:0003824 catalytic activity; GO:0051213 dioxygenase activity; GO:0005488 binding; GO:0043167 ion binding; GO:0043169 cati…	K00451	HGD; homogentisate 1,2-dioxygenase [EC:1.13.11.5]	mmu01100 Metabolic pathways - Mus musculus (mouse); mmu00350 Tyrosine metabolism - Mus musculus (mouse);	IPR011051; IPR014710;	RmlC-like cupin domain; RmlC-like jelly roll fold;
O35114	Lysosome membrane protein 2	Scarb2	54.043	0.867	0.00204		0.759	0.000154		0.659	4.71e-05	down	1.096	0.00703		0.823	0.00162		0.750751	7.18e-05		1.195	0.000764		0.946	0.0381		0.957	0.0705		plasma membrane	GO:0045666 positive regulation of neuron differentiation; GO:0072594 establishment of protein localization to organelle; GO:0048869 cellular developmental process; GO:0022008 neurogenesis; GO:0044699 single-organism process; GO:0006623 protein targeting to vacuole; GO:0015031 protein transport; GO:0051234 establishment of localization; GO:0051130 positive regulation of cellular component organiza…	GO:0016020 membrane; GO:0044421 extracellular region part; GO:0031090 organelle membrane; GO:0030054 cell junction; GO:0005737 cytoplasm; GO:0031982 vesicle; GO:0031224 intrinsic component of membrane; GO:0044424 intracellular part; GO:0005623 cell; GO:0044422 organelle part; GO:0005775 vacuolar lumen; GO:0031974 membrane-enclosed lumen; GO:0005765 lysosomal membrane; GO:0070062 extracellular exo…	GO:0005515 protein binding; GO:0060089 molecular transducer activity; GO:0004872 receptor activity; GO:0019899 enzyme binding; GO:0005488 binding;	K12384	SCARB2; lysosome membrane protein 2	mmu04142 Lysosome - Mus musculus (mouse);
O35129	Prohibitin-2	Phb2	33.296	0.845	0.000878		0.765	0.00321		0.647	0.000432	down	0.983	0.538		0.696	0.000315		0.708215	0.000437		1.099	0.0296		0.946	0.0142		1.022	0.517		cytoplasm	GO:0065008 regulation of biological quality; GO:0010941 regulation of cell death; GO:0032270 positive regulation of cellular protein metabolic process; GO:0048732 gland development; GO:0022414 reproductive process; GO:0097659 nucleic acid-templated transcription; GO:0051169 nuclear transport; GO:0044237 cellular metabolic process; GO:0010564 regulation of cell cycle process; GO:0015031 protein tr…	GO:0016020 membrane; GO:0019867 outer membrane; GO:0044421 extracellular region part; GO:0031090 organelle membrane; GO:0071944 cell periphery; GO:0031982 vesicle; GO:0005737 cytoplasm; GO:0032991 macromolecular complex; GO:0044424 intracellular part; GO:0005623 cell; GO:0044422 organelle part; GO:0031974 membrane-enclosed lumen; GO:0005740 mitochondrial envelope; GO:0070062 extracellular exosome…	GO:0008022 protein C-terminus binding; GO:0005515 protein binding; GO:0033218 amide binding; GO:0047485 protein N-terminus binding; GO:0005488 binding;	K17081			IPR001107;	Band 7 domain;
O35280	Serine/threonine-protein kinase Chk1	Chek1	54.381	0.858	0.091		1.942	7.4e-05	up	1.667	0.00334	up	0.907	0.11		1.497	0.00329		1.65017	0.000788	up	0.888	0.139		0.84	0.0289		0.989	0.838		cytoplasm	GO:0044700 single organism signaling; GO:0043009 chordate embryonic development; GO:0034644 cellular response to UV; GO:0009891 positive regulation of biosynthetic process; GO:0010564 regulation of cell cycle process; GO:0044237 cellular metabolic process; GO:0008152 metabolic process; GO:0051784 negative regulation of nuclear division; GO:0044770 cell cycle phase transition; GO:0051493 regulatio…	GO:0005615 extracellular space; GO:0044421 extracellular region part; GO:0000781 chromosome, telomeric region; GO:0005737 cytoplasm; GO:0044424 intracellular part; GO:0005623 cell; GO:0044422 organelle part; GO:0044427 chromosomal part; GO:0043228 non-membrane-bounded organelle; GO:0000793 condensed chromosome; GO:0031974 membrane-enclosed lumen; GO:0005856 cytoskeleton; GO:0005815 microtubule or…	GO:1901265 nucleoside phosphate binding; GO:0016773 phosphotransferase activity, alcohol group as acceptor; GO:0005515 protein binding; GO:0004672 protein kinase activity; GO:0097159 organic cyclic compound binding; GO:1901363 heterocyclic compound binding; GO:0016301 kinase activity; GO:0032553 ribonucleotide binding; GO:0003824 catalytic activity; GO:0005488 binding; GO:0032550 purine ribonucle…	K02216	CHK1; serine/threonine-protein kinase Chk1 [EC:2.7.11.1]	mmu04115 p53 signaling pathway - Mus musculus (mouse); mmu05203 Viral carcinogenesis - Mus musculus (mouse); mmu05166 HTLV-I infection - Mus musculus (mouse); mmu04110 Cell cycle - Mus musculus (mouse);	IPR000719; IPR011009;	Protein kinase domain; Protein kinase-like domain;
O35386	"Phytanoyl-CoA dioxygenase, peroxisomal"	Phyh	38.607	0.667	0.000958		0.665	0.00202	down	0.443	0.000303	down	0.891	0.0944		0.591	0.00173	down	0.662691	0.0119	down	1.405	0.00372		1.051	0.287		1.054	0.471		mitochondria	GO:0034440 lipid oxidation; GO:0044699 single-organism process; GO:0044255 cellular lipid metabolic process; GO:0044237 cellular metabolic process; GO:0071704 organic substance metabolic process; GO:0008152 metabolic process; GO:0030258 lipid modification; GO:0044248 cellular catabolic process; GO:0032787 monocarboxylic acid metabolic process; GO:0009987 cellular process; GO:0006629 lipid metabol…	GO:0043226 organelle; GO:0043231 intracellular membrane-bounded organelle; GO:0043229 intracellular organelle; GO:0044464 cell part; GO:0005622 intracellular; GO:0005777 peroxisome; GO:0042579 microbody; GO:0005737 cytoplasm; GO:0044424 intracellular part; GO:0005623 cell; GO:0043227 membrane-bounded organelle; GO:0005739 mitochondrion; GO:0044444 cytoplasmic part;	GO:0019842 vitamin binding; GO:0048244 phytanoyl-CoA dioxygenase activity; GO:0031418 L-ascorbic acid binding; GO:0043167 ion binding; GO:0043177 organic acid binding; GO:0016705 oxidoreductase activity, acting on paired donors, with incorporation or reduction of molecular oxygen; GO:0005515 protein binding; GO:0048029 monosaccharide binding; GO:0016706 oxidoreductase activity, acting on paired d…	K00477	PHYH; phytanoyl-CoA hydroxylase [EC:1.14.11.18]	mmu04146 Peroxisome - Mus musculus (mouse);
O35403	Amine sulfotransferase	Sult3a1	35.181	1.866	0.00461	up	0.533	0.0183	down	0.995	0.933		1.433	0.019		0.202	5.61e-05	down	0.140905	0.000221	down	0.231	0.000163	down	0.301	0.000913	down	1.139	0.386		cytoplasm	GO:0006790 sulfur compound metabolic process; GO:0008152 metabolic process; GO:0051923 sulfation; GO:0044237 cellular metabolic process; GO:0009987 cellular process;	GO:0044424 intracellular part; GO:0005623 cell; GO:0044464 cell part; GO:0005622 intracellular; GO:0005737 cytoplasm;	GO:0008146 sulfotransferase activity; GO:0016782 transferase activity, transferring sulfur-containing groups; GO:0003824 catalytic activity; GO:0016740 transferase activity; GO:0047685 amine sulfotransferase activity;	K16949			IPR000863; IPR027417;	Sulfotransferase domain; P-loop containing nucleoside triphosphate hydrolase;
O35423	"Serine--pyruvate aminotransferase, mitochondrial"	Agxt	45.912	2.062	5.39e-05	up	0.444	3.32e-05	down	0.917	0.0894		1.085	0.0597		0.629	0.000118	down	0.580046	7.24e-05	down	0.654	0.000392	down	1.244	0.00459		0.953	0.242		mitochondria	GO:0044700 single organism signaling; GO:0046717 acid secretion; GO:1901606 alpha-amino acid catabolic process; GO:0016053 organic acid biosynthetic process; GO:0042851 L-alanine metabolic process; GO:0007166 cell surface receptor signaling pathway; GO:0006522 alanine metabolic process; GO:0046683 response to organophosphorus; GO:0044699 single-organism process; GO:0009058 biosynthetic process; G…	GO:0005759 mitochondrial matrix; GO:0043229 intracellular organelle; GO:0044439 peroxisomal part; GO:0044429 mitochondrial part; GO:0005777 peroxisome; GO:0005737 cytoplasm; GO:0044446 intracellular organelle part; GO:0044438 microbody part; GO:0044424 intracellular part; GO:0005623 cell; GO:0005739 mitochondrion; GO:0044422 organelle part; GO:0031974 membrane-enclosed lumen; GO:0043226 organelle…	GO:0016769 transferase activity, transferring nitrogenous groups; GO:0016597 amino acid binding; GO:0005102 receptor binding; GO:0043621 protein self-association; GO:0046983 protein dimerization activity; GO:0043167 ion binding; GO:0043177 organic acid binding; GO:0004760 serine-pyruvate transaminase activity; GO:0005515 protein binding; GO:0048037 cofactor binding; GO:0030170 pyridoxal phosphate…	K00830	AGXT; alanine-glyoxylate transaminase / serine-glyoxylate transaminase / serine-pyruvate transaminase [EC:2.6.1.44 2.6.1.45 2.6.1.51]	mmu00630 Glyoxylate and dicarboxylate metabolism - Mus musculus (mouse); mmu01100 Metabolic pathways - Mus musculus (mouse); mmu01200 Carbon metabolism - Mus musculus (mouse); mmu00250 Alanine, aspartate and glutamate metabolism - Mus musculus (mouse); mmu04146 Peroxisome - Mus musculus (mouse); mmu00260 Glycine, serine and threonine metabolism - Mus musculus (mouse);	IPR015424; IPR000192; IPR015421; IPR015422;	Pyridoxal phosphate-dependent transferase; Aminotransferase class V domain; Pyridoxal phosphate-dependent transferase, major region, subdomain 1; Pyridoxal phosphate-dependent transferase, major region, subdomain 2;
O35459	"Delta(3,5)-Delta(2,4)-dienoyl-CoA isomerase, mitochondrial"	Ech1	36.118	0.662	1e-05	down	0.878	0.00346		0.581	9.59e-05	down	0.806	0.00352		0.528	6.61e-05	down	0.655308	0.000306	down	1.064	0.123		0.875	0.0165		1.172	0.025		mitochondria	GO:0034440 lipid oxidation; GO:0044699 single-organism process; GO:0044255 cellular lipid metabolic process; GO:0044237 cellular metabolic process; GO:0071704 organic substance metabolic process; GO:0008152 metabolic process; GO:0030258 lipid modification; GO:0044248 cellular catabolic process; GO:0032787 monocarboxylic acid metabolic process; GO:0009987 cellular process; GO:0006629 lipid metabol…	GO:0043229 intracellular organelle; GO:0016020 membrane; GO:0044421 extracellular region part; GO:0005777 peroxisome; GO:0005737 cytoplasm; GO:0031982 vesicle; GO:0044424 intracellular part; GO:0005623 cell; GO:0005576 extracellular region; GO:0005739 mitochondrion; GO:0043226 organelle; GO:0070062 extracellular exosome; GO:0043231 intracellular membrane-bounded organelle; GO:0005622 intracellula…	GO:0005515 protein binding; GO:0016853 isomerase activity; GO:0005102 receptor binding; GO:0003824 catalytic activity; GO:0005488 binding;	K12663	ECH1; Delta(3,5)-Delta(2,4)-dienoyl-CoA isomerase [EC:5.3.3.-]	mmu04146 Peroxisome - Mus musculus (mouse);	IPR029045; IPR014748;	ClpP/crotonase-like domain; Crontonase, C-terminal;
O35490	Betaine--homocysteine S-methyltransferase 1	Bhmt	45.02	0.846	0.00125		0.302	0.00012	down	0.256	0.00011	down	0.78	0.000258		0.263	0.000259	down	0.337838	0.00057	down	1.096	0.011		1.189	0.00105		1.065	0.302		cytoplasm	GO:0000097 sulfur amino acid biosynthetic process; GO:0016053 organic acid biosynthetic process; GO:0009066 aspartate family amino acid metabolic process; GO:0044699 single-organism process; GO:0009058 biosynthetic process; GO:0006579 amino-acid betaine catabolic process; GO:1901566 organonitrogen compound biosynthetic process; GO:0044237 cellular metabolic process; GO:0032259 methylation; GO:004…	GO:0070062 extracellular exosome; GO:0043226 organelle; GO:0044421 extracellular region part; GO:0044464 cell part; GO:0005622 intracellular; GO:0005737 cytoplasm; GO:0031982 vesicle; GO:1903561 extracellular vesicle; GO:0044424 intracellular part; GO:0005829 cytosol; GO:0005623 cell; GO:0043227 membrane-bounded organelle; GO:0005576 extracellular region; GO:0043230 extracellular organelle; GO:00…	GO:0008168 methyltransferase activity; GO:0046914 transition metal ion binding; GO:0003824 catalytic activity; GO:0005488 binding; GO:0008172 S-methyltransferase activity; GO:0043167 ion binding; GO:0016741 transferase activity, transferring one-carbon groups; GO:0043169 cation binding; GO:0046872 metal ion binding; GO:0008270 zinc ion binding; GO:0047150 betaine-homocysteine S-methyltransferase …	K00544	BHMT; betaine-homocysteine S-methyltransferase [EC:2.1.1.5]	mmu00270 Cysteine and methionine metabolism - Mus musculus (mouse); mmu01100 Metabolic pathways - Mus musculus (mouse); mmu00260 Glycine, serine and threonine metabolism - Mus musculus (mouse);	IPR003726;	Homocysteine-binding domain;
O35639	Annexin A3	Anxa3	36.384	1	0.973		1.546	0.00211	up	1.546	0.00013	up	0.981	0.273		1.139	0.0622		1.16009	0.0404		0.872	0.0171		0.889	0.00949		1.184	0.0217		cytoplasm	GO:0030335 positive regulation of cell migration; GO:0045321 leukocyte activation; GO:0021766 hippocampus development; GO:0007420 brain development; GO:0098542 defense response to other organism; GO:0010594 regulation of endothelial cell migration; GO:0009607 response to biotic stimulus; GO:0021537 telencephalon development; GO:0009605 response to external stimulus; GO:0051240 positive regulation…	GO:0016020 membrane; GO:0030425 dendrite; GO:0044421 extracellular region part; GO:0031090 organelle membrane; GO:0031410 cytoplasmic vesicle; GO:0071944 cell periphery; GO:0031982 vesicle; GO:0005737 cytoplasm; GO:0044433 cytoplasmic vesicle part; GO:0043025 neuronal cell body; GO:0044424 intracellular part; GO:0005623 cell; GO:0044422 organelle part; GO:0070062 extracellular exosome; GO:0044464…	GO:0019834 phospholipase A2 inhibitor activity; GO:0005544 calcium-dependent phospholipid binding; GO:0055102 lipase inhibitor activity; GO:0043167 ion binding; GO:0004859 phospholipase inhibitor activity; GO:0005515 protein binding; GO:0004857 enzyme inhibitor activity; GO:0098772 molecular function regulator; GO:0048306 calcium-dependent protein binding; GO:0030234 enzyme regulator activity; GO…	K17089
O35658	"Complement component 1 Q subcomponent-binding protein, mitochondrial"	C1qbp	31.013	0.818	0.0234		0.792	0.00538		0.649	0.00172	down	0.991	0.756		0.814	0.00109		0.821693	0.0022		1.165	0.0549		0.962	0.319		0.928	0.126		mitochondria	GO:0044085 cellular component biogenesis; GO:0044700 single organism signaling; GO:0010941 regulation of cell death; GO:0010608 posttranscriptional regulation of gene expression; GO:0039533 regulation of MDA-5 signaling pathway; GO:0009891 positive regulation of biosynthetic process; GO:0002698 negative regulation of immune effector process; GO:0050686 negative regulation of mRNA processing; GO:0…	GO:0005759 mitochondrial matrix; GO:0043229 intracellular organelle; GO:0016020 membrane; GO:0044429 mitochondrial part; GO:0043232 intracellular non-membrane-bounded organelle; GO:0071944 cell periphery; GO:0044446 intracellular organelle part; GO:0005737 cytoplasm; GO:0031981 nuclear lumen; GO:0044424 intracellular part; GO:0005730 nucleolus; GO:0005829 cytosol; GO:0005623 cell; GO:0005576 extr…	GO:0097177 mitochondrial ribosome binding; GO:0003723 RNA binding; GO:0003714 transcription corepressor activity; GO:0001849 complement component C1q binding; GO:0001846 opsonin binding; GO:0005102 receptor binding; GO:0044877 macromolecular complex binding; GO:0005515 protein binding; GO:0003712 transcription cofactor activity; GO:0043022 ribosome binding; GO:1901363 heterocyclic compound bindin…	K15414	C1QBP; complement component 1 Q subcomponent-binding protein, mitochondrial	mmu05168 Herpes simplex infection - Mus musculus (mouse);
O35678	Monoglyceride lipase	Mgll	33.387	0.757	0.00444		0.815	0.00609		0.617	0.00068	down	0.861	0.107		0.584	0.00274	down	0.678426	0.00262		1.045	0.534		0.919	0.193		1.104	0.0805		cytoplasm	GO:0065008 regulation of biological quality; GO:0046486 glycerolipid metabolic process; GO:0016053 organic acid biosynthetic process; GO:0048869 cellular developmental process; GO:0023051 regulation of signaling; GO:0022008 neurogenesis; GO:0060292 long term synaptic depression; GO:1901568 fatty acid derivative metabolic process; GO:0044699 single-organism process; GO:0009058 biosynthetic process…	GO:0016020 membrane; GO:0019898 extrinsic component of membrane; GO:0005737 cytoplasm; GO:0043196 varicosity; GO:0044424 intracellular part; GO:0005623 cell; GO:0044422 organelle part; GO:0031974 membrane-enclosed lumen; GO:0005654 nucleoplasm; GO:0070013 intracellular organelle lumen; GO:0044425 membrane part; GO:0005622 intracellular; GO:0044464 cell part; GO:0044304 main axon; GO:0043005 neuro…	GO:0042802 identical protein binding; GO:0052689 carboxylic ester hydrolase activity; GO:0003824 catalytic activity; GO:0042803 protein homodimerization activity; GO:0005488 binding; GO:0046983 protein dimerization activity; GO:0016788 hydrolase activity, acting on ester bonds; GO:0016787 hydrolase activity; GO:0005515 protein binding; GO:0016298 lipase activity; GO:0047372 acylglycerol lipase ac…	K01054	MGLL; acylglycerol lipase [EC:3.1.1.23]	mmu00561 Glycerolipid metabolism - Mus musculus (mouse); mmu01100 Metabolic pathways - Mus musculus (mouse); mmu04723 Retrograde endocannabinoid signaling - Mus musculus (mouse); mmu04923 Regulation of lipolysis in adipocytes - Mus musculus (mouse);	IPR029058; IPR000073; IPR022742;	Alpha/Beta hydrolase fold; Alpha/beta hydrolase fold-1; Serine aminopeptidase, S33;
O35728	Cytochrome P450 4A14	Cyp4a14	58.719	0.112	0.000639	down	0.927	0.533		0.104	5.77e-06	down	0.378	6.18e-05	down	0.28	0.00234	down	0.74184	0.0394		2.633	0.000111	up	0.779	0.0928		0.973	0.792		plasma membrane	GO:0044699 single-organism process; GO:0008152 metabolic process; GO:0055114 oxidation-reduction process; GO:0044710 single-organism metabolic process;	GO:0016020 membrane; GO:0043229 intracellular organelle; GO:0042175 nuclear outer membrane-endoplasmic reticulum membrane network; GO:0005783 endoplasmic reticulum; GO:0031090 organelle membrane; GO:0044446 intracellular organelle part; GO:0005737 cytoplasm; GO:0012505 endomembrane system; GO:0044424 intracellular part; GO:0005623 cell; GO:0044422 organelle part; GO:0043226 organelle; GO:0043231 …	GO:0097159 organic cyclic compound binding; GO:1901363 heterocyclic compound binding; GO:0020037 heme binding; GO:0005506 iron ion binding; GO:0046914 transition metal ion binding; GO:0003824 catalytic activity; GO:0005488 binding; GO:0043167 ion binding; GO:0016705 oxidoreductase activity, acting on paired donors, with incorporation or reduction of molecular oxygen; GO:0046872 metal ion binding;…	K07425	CYP4A; alkane 1-monooxygenase [EC:1.14.15.3]	mmu03320 PPAR signaling pathway - Mus musculus (mouse); mmu01100 Metabolic pathways - Mus musculus (mouse); mmu00830 Retinol metabolism - Mus musculus (mouse); mmu00590 Arachidonic acid metabolism - Mus musculus (mouse); mmu00071 Fatty acid degradation - Mus musculus (mouse); mmu04750 Inflammatory mediator regulation of TRP channels - Mus musculus (mouse); mmu04270 Vascular smooth muscle contract…
O35737	Heterogeneous nuclear ribonucleoprotein H	Hnrnph1	49.199	0.919	0.0698		1.479	0.000185		1.359	0.0064		1.182	0.0159		1.675	0.000738	up	1.41643	0.000391		1.138	0.0359		0.885	0.0221		0.924	0.0388		nucleus	GO:0050794 regulation of cellular process; GO:0006725 cellular aromatic compound metabolic process; GO:0060255 regulation of macromolecule metabolic process; GO:0019219 regulation of nucleobase-containing compound metabolic process; GO:0044237 cellular metabolic process; GO:0071704 organic substance metabolic process; GO:0008152 metabolic process; GO:0046483 heterocycle metabolic process; GO:0006…	GO:0043229 intracellular organelle; GO:0016020 membrane; GO:0005737 cytoplasm; GO:0044446 intracellular organelle part; GO:0032991 macromolecular complex; GO:0031981 nuclear lumen; GO:0044424 intracellular part; GO:0005681 spliceosomal complex; GO:0005829 cytosol; GO:0005623 cell; GO:0044422 organelle part; GO:0043226 organelle; GO:0043231 intracellular membrane-bounded organelle; GO:0031974 memb…	GO:0097159 organic cyclic compound binding; GO:1901363 heterocyclic compound binding; GO:0003723 RNA binding; GO:1901265 nucleoside phosphate binding; GO:0005488 binding; GO:0003676 nucleic acid binding; GO:0000166 nucleotide binding; GO:0036094 small molecule binding;	K12898			IPR000504; IPR012677; IPR012996;	RNA recognition motif domain; Nucleotide-binding alpha-beta plait domain; Zinc finger, CHHC-type;
O35744	Chitinase-like protein 3	Chil3	44.458	0.581	2.23e-05	down	0.853	0.16		0.495	0.00933	down	0.813	0.0307		0.646	0.0579		0.794913	0.159		0.868	0.00382		0.62	0.00263	down	0.665	0.0504		extracellular	GO:1901071 glucosamine-containing compound metabolic process; GO:0006030 chitin metabolic process; GO:0006950 response to stress; GO:0006026 aminoglycan catabolic process; GO:1901136 carbohydrate derivative catabolic process; GO:0006807 nitrogen compound metabolic process; GO:0006032 chitin catabolic process; GO:0050896 response to stimulus; GO:0000272 polysaccharide catabolic process; GO:0005975…	GO:0005788 endoplasmic reticulum lumen; GO:0097708 intracellular vesicle; GO:0043229 intracellular organelle; GO:0005783 endoplasmic reticulum; GO:0005791 rough endoplasmic reticulum; GO:0005635 nuclear envelope; GO:0031410 cytoplasmic vesicle; GO:0031967 organelle envelope; GO:0044446 intracellular organelle part; GO:0031982 vesicle; GO:0005737 cytoplasm; GO:0012505 endomembrane system; GO:00444…	GO:0097367 carbohydrate derivative binding; GO:0003824 catalytic activity; GO:0005488 binding; GO:0016798 hydrolase activity, acting on glycosyl bonds; GO:0030246 carbohydrate binding; GO:0004553 hydrolase activity, hydrolyzing O-glycosyl compounds; GO:0004563 beta-N-acetylhexosaminidase activity; GO:0016787 hydrolase activity; GO:0008061 chitin binding; GO:0004568 chitinase activity; GO:0015929 …	K17524			IPR001223; IPR011583; IPR029070; IPR017853; IPR013781;	Glycoside hydrolase family 18, catalytic domain; Chitinase II; Chitinase insertion domain; Glycoside hydrolase superfamily; Glycoside hydrolase, catalytic domain;
O35874	Neutral amino acid transporter A	Slc1a4	56.061	1.065	0.768		3.367	0.00392	up	3.584	0.00314	up	1.287	0.202		5	0.0066	up	3.89105	0.00305	up	0.988	0.98		0.817	0.271		0.709	0.131		plasma membrane	GO:0032329 serine transport; GO:0098661 inorganic anion transmembrane transport; GO:0015826 threonine transport; GO:0072337 modified amino acid transport; GO:0034220 ion transmembrane transport; GO:0015824 proline transport; GO:0015807 L-amino acid transport; GO:0044699 single-organism process; GO:0006821 chloride transport; GO:0050877 neurological system process; GO:0098656 anion transmembrane t…	GO:0016020 membrane; GO:0030425 dendrite; GO:0044421 extracellular region part; GO:0031410 cytoplasmic vesicle; GO:0005737 cytoplasm; GO:0031982 vesicle; GO:0043025 neuronal cell body; GO:0031224 intrinsic component of membrane; GO:0099512 supramolecular fiber; GO:0044424 intracellular part; GO:0099080 supramolecular complex; GO:0005623 cell; GO:0044422 organelle part; GO:0048770 pigment granule;…	GO:0015179 L-amino acid transmembrane transporter activity; GO:0022803 passive transmembrane transporter activity; GO:0022892 substrate-specific transporter activity; GO:0022858 alanine transmembrane transporter activity; GO:0015194 L-serine transmembrane transporter activity; GO:0015267 channel activity; GO:0015103 inorganic anion transmembrane transporter activity; GO:0022891 substrate-specific…	K05615
O35887	Calumenin	Calu	37.063	1.185	0.000134		2.959	0.0014	up	3.509	0.0011	up	1.114	0.14		2.506	0.000789	up	2.24719	0.000857	up	0.839	0.0385		0.893	0.123		1.175	0.115		extracellular	GO:0006810 transport; GO:0045055 regulated exocytosis; GO:1902578 single-organism localization; GO:0032940 secretion by cell; GO:0016192 vesicle-mediated transport; GO:0044763 single-organism cellular process; GO:0044699 single-organism process; GO:0002576 platelet degranulation; GO:0051179 localization; GO:0009987 cellular process; GO:0006887 exocytosis; GO:0051234 establishment of localization;…	GO:0016020 membrane; GO:0042175 nuclear outer membrane-endoplasmic reticulum membrane network; GO:0005783 endoplasmic reticulum; GO:0031410 cytoplasmic vesicle; GO:0031982 vesicle; GO:0005737 cytoplasm; GO:0044424 intracellular part; GO:0033018 sarcoplasmic reticulum lumen; GO:0016528 sarcoplasm; GO:0005623 cell; GO:0044422 organelle part; GO:0048770 pigment granule; GO:0031974 membrane-enclosed …	GO:0046872 metal ion binding; GO:0043169 cation binding; GO:0005509 calcium ion binding; GO:0005488 binding; GO:0043167 ion binding;				IPR002048; IPR011992;	EF-hand domain; EF-hand domain pair;
O35930	Platelet glycoprotein Ib alpha chain	Gp1ba	80.054	0.934	0.381		1.572	0.00479	up	1.466	0.00885		1.109	0.0292		1.274	0.0032		1.14943	0.0203		1.064	0.4		0.896	0.0817		1.225	0.0554		extracellular	GO:0044700 single organism signaling; GO:0007596 blood coagulation; GO:0065008 regulation of biological quality; GO:0009968 negative regulation of signal transduction; GO:0007166 cell surface receptor signaling pathway; GO:0023051 regulation of signaling; GO:0048869 cellular developmental process; GO:0051241 negative regulation of multicellular organismal process; GO:0032989 cellular component mo…	GO:0016020 membrane; GO:0044421 extracellular region part; GO:0031226 intrinsic component of plasma membrane; GO:0009897 external side of plasma membrane; GO:0071944 cell periphery; GO:0031225 anchored component of membrane; GO:0031982 vesicle; GO:0005737 cytoplasm; GO:0031224 intrinsic component of membrane; GO:0044424 intracellular part; GO:0005887 integral component of plasma membrane; GO:0005…	GO:0030234 enzyme regulator activity; GO:0019210 kinase inhibitor activity; GO:0005488 binding; GO:0005515 protein binding; GO:0004860 protein kinase inhibitor activity; GO:0019207 kinase regulator activity; GO:0019887 protein kinase regulator activity; GO:0004857 enzyme inhibitor activity; GO:0098772 molecular function regulator;	K06261	GP1BA; platelet glycoprotein Ib alpha chain	mmu04640 Hematopoietic cell lineage - Mus musculus (mouse); mmu04512 ECM-receptor interaction - Mus musculus (mouse); mmu04611 Platelet activation - Mus musculus (mouse);	IPR000483; IPR032675;	Cysteine-rich flanking region, C-terminal; Leucine-rich repeat domain, L domain-like;
O35943	"Frataxin, mitochondrial"	Fxn	22.924	0.836	0.00923		0.67	0.00681		0.561	0.000691	down	0.912	0.0911		0.651	0.000726	down	0.714796	0.000648		1.188	0.0165		1.09	0.0256		1.022	0.688		mitochondria	GO:0018282 metal incorporation into metallo-sulfur cluster; GO:0044085 cellular component biogenesis; GO:0009116 nucleoside metabolic process; GO:0010941 regulation of cell death; GO:0051349 positive regulation of lyase activity; GO:0065008 regulation of biological quality; GO:0090201 negative regulation of release of cytochrome c from mitochondria; GO:0044237 cellular metabolic process; GO:00108…	GO:0043226 organelle; GO:0043231 intracellular membrane-bounded organelle; GO:0043229 intracellular organelle; GO:0044464 cell part; GO:0005622 intracellular; GO:0005737 cytoplasm; GO:0044424 intracellular part; GO:0043227 membrane-bounded organelle; GO:0005623 cell; GO:0005829 cytosol; GO:0005739 mitochondrion; GO:0044444 cytoplasmic part;	GO:0016722 oxidoreductase activity, oxidizing metal ions; GO:0051537 2 iron, 2 sulfur cluster binding; GO:0005506 iron ion binding; GO:0016724 oxidoreductase activity, oxidizing metal ions, oxygen as acceptor; GO:0043167 ion binding; GO:0034986 iron chaperone activity; GO:0016530 metallochaperone activity; GO:0016491 oxidoreductase activity; GO:0046914 transition metal ion binding; GO:0008199 fer…	K19054	FXN; frataxin [EC:1.16.3.1]	mmu00860 Porphyrin and chlorophyll metabolism - Mus musculus (mouse);
O35945	"Aldehyde dehydrogenase, cytosolic 1"	Aldh1a7	54.587	0.785	0.0143		0.635	0.000267	down	0.499	0.000451	down	1.064	0.115		0.466	2.2e-05	down	0.437445	7.87e-06	down	1.1	0.0756		0.811	0.00581		1.178	0.00426		cytoplasm	GO:0065008 regulation of biological quality; GO:1901615 organic hydroxy compound metabolic process; GO:0006066 alcohol metabolic process; GO:0042573 retinoic acid metabolic process; GO:0044699 single-organism process; GO:0044255 cellular lipid metabolic process; GO:0046164 alcohol catabolic process; GO:0006068 ethanol catabolic process; GO:0044237 cellular metabolic process; GO:0071704 organic su…	GO:0044424 intracellular part; GO:0005623 cell; GO:0044464 cell part; GO:0005622 intracellular; GO:0005737 cytoplasm;	GO:0016620 oxidoreductase activity, acting on the aldehyde or oxo group of donors, NAD or NADP as acceptor; GO:0018479 benzaldehyde dehydrogenase (NAD+) activity; GO:0003824 catalytic activity; GO:0004029 aldehyde dehydrogenase (NAD) activity; GO:0016491 oxidoreductase activity; GO:0016903 oxidoreductase activity, acting on the aldehyde or oxo group of donors;	K07249	E1.2.1.36; retinal dehydrogenase [EC:1.2.1.36]	mmu01100 Metabolic pathways - Mus musculus (mouse); mmu00830 Retinol metabolism - Mus musculus (mouse);	IPR016161; IPR015590; IPR016162; IPR016163;	Aldehyde/histidinol dehydrogenase; Aldehyde dehydrogenase domain; Aldehyde dehydrogenase N-terminal domain; Aldehyde dehydrogenase, C-terminal;
O35955	Proteasome subunit beta type-10	Psmb10	29.063	1.605	0.00106	up	0.953	0.283		1.531	0.00862	up	1.025	0.573		0.867	0.0424		0.846024	0.0248		0.566	0.00424	down	0.887	0.0651		1	0.985		cytoplasm	GO:0016043 cellular component organization; GO:0051603 proteolysis involved in cellular protein catabolic process; GO:0045321 leukocyte activation; GO:0044257 cellular protein catabolic process; GO:0048869 cellular developmental process; GO:0044267 cellular protein metabolic process; GO:0032989 cellular component morphogenesis; GO:0044699 single-organism process; GO:0046651 lymphocyte proliferati…	GO:0043229 intracellular organelle; GO:0000502 proteasome complex; GO:1990111 spermatoproteasome complex; GO:0005737 cytoplasm; GO:0032991 macromolecular complex; GO:0044424 intracellular part; GO:0005829 cytosol; GO:0005623 cell; GO:1905369 endopeptidase complex; GO:0043231 intracellular membrane-bounded organelle; GO:0043226 organelle; GO:0005634 nucleus; GO:1902494 catalytic complex; GO:000562…	GO:0004175 endopeptidase activity; GO:0004298 threonine-type endopeptidase activity; GO:0008233 peptidase activity; GO:0070003 threonine-type peptidase activity; GO:0003824 catalytic activity; GO:0070011 peptidase activity, acting on L-amino acid peptides; GO:0016787 hydrolase activity;	K02733	PSMB10; 20S proteasome subunit beta 10 [EC:3.4.25.1]	mmu03050 Proteasome - Mus musculus (mouse);	IPR024689; IPR029055;	Proteasome beta subunit, C-terminal; Nucleophile aminohydrolases, N-terminal;
O35969	Guanidinoacetate N-methyltransferase	Gamt	26.336	1.3	0.034		1.033	0.123		1.344	0.0221		0.918	0.0351		0.873	0.00644		0.951475	0.11		0.664	0.00789	down	0.941	0.0859		1.022	0.307		cytoplasm	GO:0046498 S-adenosylhomocysteine metabolic process; GO:0009116 nucleoside metabolic process; GO:0042278 purine nucleoside metabolic process; GO:0016053 organic acid biosynthetic process; GO:0022414 reproductive process; GO:0042398 cellular modified amino acid biosynthetic process; GO:0044699 single-organism process; GO:0009058 biosynthetic process; GO:0044237 cellular metabolic process; GO:00322…	GO:0043229 intracellular organelle; GO:0042995 cell projection; GO:0044421 extracellular region part; GO:0005737 cytoplasm; GO:0031982 vesicle; GO:0044424 intracellular part; GO:0098858 actin-based cell projection; GO:0005623 cell; GO:0005576 extracellular region; GO:0043226 organelle; GO:0070062 extracellular exosome; GO:0043231 intracellular membrane-bounded organelle; GO:0005634 nucleus; GO:00…	GO:0008757 S-adenosylmethionine-dependent methyltransferase activity; GO:0016741 transferase activity, transferring one-carbon groups; GO:0008168 methyltransferase activity; GO:0030731 guanidinoacetate N-methyltransferase activity; GO:0003824 catalytic activity; GO:0016740 transferase activity;	K00542	GAMT; guanidinoacetate N-methyltransferase [EC:2.1.1.2]	mmu01100 Metabolic pathways - Mus musculus (mouse); mmu00330 Arginine and proline metabolism - Mus musculus (mouse); mmu00260 Glycine, serine and threonine metabolism - Mus musculus (mouse);	IPR026480; IPR029063;	Arginine N-methyltransferase 2-like domain; S-adenosyl-L-methionine-dependent methyltransferase;
O54724	Polymerase I and transcript release factor	Ptrf	43.953	0.925	0.383		1.65	0.00883	up	1.527	0.00124	up	1.122	0.0018		1.852	0.000128	up	1.65017	7.47e-05	up	1.113	0.0513		0.918	0.339		0.917	0.131		nucleus	GO:0050794 regulation of cellular process; GO:0006361 transcription initiation from RNA polymerase I promoter; GO:0006725 cellular aromatic compound metabolic process; GO:0006360 transcription from RNA polymerase I promoter; GO:0060255 regulation of macromolecule metabolic process; GO:0097659 nucleic acid-templated transcription; GO:0019219 regulation of nucleobase-containing compound metabolic p…	GO:0043229 intracellular organelle; GO:0016020 membrane; GO:0005783 endoplasmic reticulum; GO:0098857 membrane microdomain; GO:0071944 cell periphery; GO:0005737 cytoplasm; GO:0032991 macromolecular complex; GO:0012505 endomembrane system; GO:0005901 caveola; GO:0044424 intracellular part; GO:0005829 cytosol; GO:0005623 cell; GO:0005739 mitochondrion; GO:0005886 plasma membrane; GO:0043231 intrac…	GO:0097159 organic cyclic compound binding; GO:1901363 heterocyclic compound binding; GO:0003723 RNA binding; GO:0042134 rRNA primary transcript binding; GO:0005488 binding; GO:0003676 nucleic acid binding; GO:0019843 rRNA binding;	K19387
O54749	Cytochrome P450 2J5	Cyp2j5	57.783	0.82	0.03		0.326	7.15e-06	down	0.267	9.12e-05	down	0.923	0.115		0.298	0.000561	down	0.322165	0.000477	down	1.166	0.0589		1.035	0.431		1.046	0.515		endoplasmic reticulum	GO:0045777 positive regulation of blood pressure; GO:0065008 regulation of biological quality; GO:0023051 regulation of signaling; GO:0051046 regulation of secretion; GO:0044699 single-organism process; GO:0002034 regulation of blood vessel diameter by renin-angiotensin; GO:0051234 establishment of localization; GO:0097746 regulation of blood vessel diameter; GO:0008152 metabolic process; GO:0010…	GO:0043229 intracellular organelle; GO:0016020 membrane; GO:0042175 nuclear outer membrane-endoplasmic reticulum membrane network; GO:0005783 endoplasmic reticulum; GO:0031090 organelle membrane; GO:0044446 intracellular organelle part; GO:0005737 cytoplasm; GO:0012505 endomembrane system; GO:0044424 intracellular part; GO:0005623 cell; GO:0044422 organelle part; GO:0043231 intracellular membrane…	GO:0005506 iron ion binding; GO:0043167 ion binding; GO:0016705 oxidoreductase activity, acting on paired donors, with incorporation or reduction of molecular oxygen; GO:0016491 oxidoreductase activity; GO:1901363 heterocyclic compound binding; GO:0097159 organic cyclic compound binding; GO:0020037 heme binding; GO:0046914 transition metal ion binding; GO:0003824 catalytic activity; GO:0005488 bi…	K07418	CYP2J; cytochrome P450 family 2 subfamily J [EC:1.14.14.1]	mmu04913 Ovarian steroidogenesis - Mus musculus (mouse); mmu04726 Serotonergic synapse - Mus musculus (mouse); mmu01100 Metabolic pathways - Mus musculus (mouse); mmu00590 Arachidonic acid metabolism - Mus musculus (mouse); mmu00591 Linoleic acid metabolism - Mus musculus (mouse); mmu04750 Inflammatory mediator regulation of TRP channels - Mus musculus (mouse);
O54754	Aldehyde oxidase 1	Aox1	146.68	0.598	0.000632	down	1.247	0.0343		0.746	0.0214		0.879	0.0749		1.233	0.018		1.40449	0.00477		1.314	0.00232		0.894	0.116		0.794	0.0299		cytoplasm	GO:0006725 cellular aromatic compound metabolic process; GO:0006145 purine nucleobase catabolic process; GO:0044699 single-organism process; GO:0072523 purine-containing compound catabolic process; GO:0044237 cellular metabolic process; GO:0071704 organic substance metabolic process; GO:0044270 cellular nitrogen compound catabolic process; GO:0008152 metabolic process; GO:0046483 heterocycle meta…	GO:0043229 intracellular organelle; GO:0044421 extracellular region part; GO:0031982 vesicle; GO:0044446 intracellular organelle part; GO:0005737 cytoplasm; GO:0031981 nuclear lumen; GO:0044424 intracellular part; GO:0005829 cytosol; GO:0016604 nuclear body; GO:0005623 cell; GO:0005576 extracellular region; GO:0044422 organelle part; GO:0070062 extracellular exosome; GO:0031974 membrane-enclosed …	GO:0051537 2 iron, 2 sulfur cluster binding; GO:0016623 oxidoreductase activity, acting on the aldehyde or oxo group of donors, oxygen as acceptor; GO:0016725 oxidoreductase activity, acting on CH or CH2 groups; GO:1901265 nucleoside phosphate binding; GO:0005506 iron ion binding; GO:0016726 oxidoreductase activity, acting on CH or CH2 groups, NAD or NADP as acceptor; GO:0050660 flavin adenine di…	K00157	AOX; aldehyde oxidase [EC:1.2.3.1]	mmu00750 Vitamin B6 metabolism - Mus musculus (mouse); mmu00760 Nicotinate and nicotinamide metabolism - Mus musculus (mouse); mmu04630 Jak-STAT signaling pathway - Mus musculus (mouse); mmu00982 Drug metabolism - cytochrome P450 - Mus musculus (mouse); mmu00830 Retinol metabolism - Mus musculus (mouse); mmu00350 Tyrosine metabolism - Mus musculus (mouse); mmu00280 Valine, leucine and isoleucine …	IPR001041; IPR002346; IPR012675; IPR016167; IPR002888; IPR016166; IPR005107; IPR016169; IPR000674; IPR008274;	2Fe-2S ferredoxin-type iron-sulfur binding domain; Molybdopterin dehydrogenase, FAD-binding; Beta-grasp domain; FAD-binding, type 2, subdomain 1; [2Fe-2S]-binding; FAD-binding, type 2; CO dehydrogenase flavoprotein, C-terminal; CO dehydrogenase flavoprotein-like, FAD-binding, subdomain 2; Aldehyde oxidase/xanthine dehydrogenase, a/b hammerhead; Aldehyde oxidase/xanthine dehydrogenase, molybdopter…
O54782	Epididymis-specific alpha-mannosidase	Man2b2	115.61	1.03	0.571		0.934	0.0944		0.962	0.48		1.233	0.00125		0.792	0.00448		0.642261	0.000146	down	0.96	0.418		0.802	0.00301		1.166	0.00592		mitochondria	GO:0006517 protein deglycosylation; GO:0044281 small molecule metabolic process; GO:0044267 cellular protein metabolic process; GO:0044699 single-organism process; GO:0006013 mannose metabolic process; GO:0009100 glycoprotein metabolic process; GO:0005975 carbohydrate metabolic process; GO:0044238 primary metabolic process; GO:0044237 cellular metabolic process; GO:0071704 organic substance metab…	GO:0070062 extracellular exosome; GO:0043226 organelle; GO:0005615 extracellular space; GO:0044421 extracellular region part; GO:0031982 vesicle; GO:1903561 extracellular vesicle; GO:0043227 membrane-bounded organelle; GO:0005576 extracellular region; GO:0043230 extracellular organelle;	GO:0015923 mannosidase activity; GO:0046914 transition metal ion binding; GO:0003824 catalytic activity; GO:0005488 binding; GO:0043167 ion binding; GO:0004559 alpha-mannosidase activity; GO:0016798 hydrolase activity, acting on glycosyl bonds; GO:0030246 carbohydrate binding; GO:0046872 metal ion binding; GO:0004553 hydrolase activity, hydrolyzing O-glycosyl compounds; GO:0043169 cation binding;…	K12312	MAN2B2; epididymis-specific alpha-mannosidase [EC:3.2.1.24]	mmu00511 Other glycan degradation - Mus musculus (mouse);	IPR027291; IPR028995; IPR000602; IPR015341; IPR011682; IPR011013; IPR011330; IPR013780;	Glycoside hydrolase 38/57, N-terminal domain; Glycoside hydrolase families 57/38, central domain; Glycoside hydrolase family 38, N-terminal domain; Glycoside hydrolase family 38, central domain; Glycosyl hydrolase family 38, C-terminal; Galactose mutarotase-like domain; Glycoside hydrolase/deacetylase, beta/alpha-barrel; Glycosyl hydrolase, all-beta;
O54950	5'-AMP-activated protein kinase subunit gamma-1	Prkag1	37.52	1.414	0.0183		1.075	0.0056		1.52	0.0137	up	1.156	0.00528		1.166	0.124		1.00908	0.937		0.795	0.0312		0.973	0.17		1.036	0.588		cyto_nucl	GO:0016053 organic acid biosynthetic process; GO:0044699 single-organism process; GO:0009058 biosynthetic process; GO:0044255 cellular lipid metabolic process; GO:0051169 nuclear transport; GO:0044237 cellular metabolic process; GO:0006796 phosphate-containing compound metabolic process; GO:0008610 lipid biosynthetic process; GO:0051234 establishment of localization; GO:0008152 metabolic process;…	GO:0016020 membrane; GO:0044421 extracellular region part; GO:0061695 transferase complex, transferring phosphorus-containing groups; GO:0031982 vesicle; GO:0005737 cytoplasm; GO:0032991 macromolecular complex; GO:0044424 intracellular part; GO:0005623 cell; GO:1902911 protein kinase complex; GO:0044422 organelle part; GO:0031974 membrane-enclosed lumen; GO:0070062 extracellular exosome; GO:00056…	GO:1901265 nucleoside phosphate binding; GO:0016773 phosphotransferase activity, alcohol group as acceptor; GO:0019901 protein kinase binding; GO:0005515 protein binding; GO:0004679 AMP-activated protein kinase activity; GO:0004672 protein kinase activity; GO:0097159 organic cyclic compound binding; GO:1901363 heterocyclic compound binding; GO:0016208 AMP binding; GO:0016301 kinase activity; GO:0…	K07200	PRKAG; 5'-AMP-activated protein kinase, regulatory gamma subunit	mmu04213 Longevity regulating pathway - multiple species - Mus musculus (mouse); mmu04931 Insulin resistance - Mus musculus (mouse); mmu04710 Circadian rhythm - Mus musculus (mouse); mmu04068 FoxO signaling pathway - Mus musculus (mouse); mmu04211 Longevity regulating pathway - Mus musculus (mouse); mmu04922 Glucagon signaling pathway - Mus musculus (mouse); mmu04910 Insulin signaling pathway - M…	IPR000644;	CBS domain;
O54983	Ketimine reductase mu-crystallin	Crym	33.523	1.403	0.0167		1.046	0.553		1.468	0.0108		1.124	0.135		1.754	0.0293	up	1.5625	0.0498	up	0.766	0.0324		0.957	0.56		0.641	0.0499	down	cyto_nucl	GO:0065008 regulation of biological quality; GO:0009914 hormone transport; GO:0072337 modified amino acid transport; GO:0044699 single-organism process; GO:0044237 cellular metabolic process; GO:0051253 negative regulation of RNA metabolic process; GO:0050877 neurological system process; GO:0051234 establishment of localization; GO:2001141 regulation of RNA biosynthetic process; GO:0008152 metabo…	GO:0043229 intracellular organelle; GO:0044421 extracellular region part; GO:0005737 cytoplasm; GO:0031982 vesicle; GO:0044424 intracellular part; GO:0005829 cytosol; GO:0005623 cell; GO:0005576 extracellular region; GO:0005739 mitochondrion; GO:0043226 organelle; GO:0070062 extracellular exosome; GO:0043231 intracellular membrane-bounded organelle; GO:0005634 nucleus; GO:0005622 intracellular; G…	GO:0016645 oxidoreductase activity, acting on the CH-NH group of donors; GO:0003714 transcription corepressor activity; GO:1901265 nucleoside phosphate binding; GO:0042562 hormone binding; GO:0016639 oxidoreductase activity, acting on the CH-NH2 group of donors, NAD or NADP as acceptor; GO:0046983 protein dimerization activity; GO:0005515 protein binding; GO:0000166 nucleotide binding; GO:0003712…	K18258			IPR023401; IPR016040;	Ornithine cyclodeaminase, N-terminal; NAD(P)-binding domain;
O55042	Alpha-synuclein	Snca	14.485	1.212	0.0171		1.28	0.00789		1.553	8.97e-05	up	1.227	0.0827		1.577	0.00974	up	1.28535	0.00832		1.127	0.217		1.113	0.0822		1.108	0.0982		extracellular	GO:0044700 single organism signaling; GO:0002694 regulation of leukocyte activation; GO:2000470 positive regulation of peroxidase activity; GO:0010941 regulation of cell death; GO:0042416 dopamine biosynthetic process; GO:0009891 positive regulation of biosynthetic process; GO:0043523 regulation of neuron apoptotic process; GO:0044255 cellular lipid metabolic process; GO:1903282 regulation of glu…	GO:0016020 membrane; GO:0044421 extracellular region part; GO:0019867 outer membrane; GO:0031090 organelle membrane; GO:0099568 cytoplasmic region; GO:0005737 cytoplasm; GO:0044433 cytoplasmic vesicle part; GO:0043025 neuronal cell body; GO:0032991 macromolecular complex; GO:0099080 supramolecular complex; GO:0005623 cell; GO:0044422 organelle part; GO:0005640 nuclear outer membrane; GO:0043228 n…	GO:0070840 dynein complex binding; GO:0036041 long-chain fatty acid binding; GO:0047485 protein N-terminus binding; GO:0043274 phospholipase binding; GO:0050544 arachidonic acid binding; GO:0050543 icosatetraenoic acid binding; GO:0061134 peptidase regulator activity; GO:0043028 cysteine-type endopeptidase regulator activity involved in apoptotic process; GO:0005515 protein binding; GO:0048487 be…	K04528	SNCA; alpha-synuclein	mmu05010 Alzheimer's disease - Mus musculus (mouse); mmu05012 Parkinson's disease - Mus musculus (mouse);
O55060	Thiopurine S-methyltransferase	Tpmt	27.585	1.148	0.0145		1.348	0.00779		1.546	0.00684	up	1.33	0.00971		1.876	0.00325	up	1.41243	0.0136		1.436	0.0101		1.239	0.0234		1.182	0.0531		cytoplasm	GO:0008152 metabolic process; GO:0032259 methylation;	GO:0070062 extracellular exosome; GO:0043226 organelle; GO:0044421 extracellular region part; GO:0044464 cell part; GO:0005622 intracellular; GO:0005737 cytoplasm; GO:0031982 vesicle; GO:1903561 extracellular vesicle; GO:0044424 intracellular part; GO:0005623 cell; GO:0043227 membrane-bounded organelle; GO:0005576 extracellular region; GO:0043230 extracellular organelle;	GO:0008757 S-adenosylmethionine-dependent methyltransferase activity; GO:0016741 transferase activity, transferring one-carbon groups; GO:0008168 methyltransferase activity; GO:0008119 thiopurine S-methyltransferase activity; GO:0003824 catalytic activity; GO:0016740 transferase activity; GO:0008172 S-methyltransferase activity;	K00569	TPMT; thiopurine S-methyltransferase [EC:2.1.1.67]	mmu00983 Drug metabolism - other enzymes - Mus musculus (mouse);	IPR029063;	S-adenosyl-L-methionine-dependent methyltransferase;
O55091	Protein IMPACT	Impact	36.276	0.859	0.1		1.866	0.00189	up	1.603	0.0062	up	1.037	0.628		2.188	0.00136	up	2.1097	0.00387	up	1.055	0.508		0.874	0.127		0.772	0.0541		cytoplasm	GO:0010941 regulation of cell death; GO:0032270 positive regulation of cellular protein metabolic process; GO:0010608 posttranscriptional regulation of gene expression; GO:0034644 cellular response to UV; GO:0009891 positive regulation of biosynthetic process; GO:0032989 cellular component morphogenesis; GO:0043555 regulation of translation in response to stress; GO:0009605 response to external s…	GO:0044464 cell part; GO:0005622 intracellular; GO:0005737 cytoplasm; GO:0032991 macromolecular complex; GO:0044424 intracellular part; GO:1990904 ribonucleoprotein complex; GO:0005623 cell; GO:0030529 intracellular ribonucleoprotein complex; GO:0005844 polysome;	GO:0003779 actin binding; GO:0043022 ribosome binding; GO:0005515 protein binding; GO:0008092 cytoskeletal protein binding; GO:0043021 ribonucleoprotein complex binding; GO:0005488 binding; GO:0044877 macromolecular complex binding;				IPR016135; IPR001498; IPR020568; IPR006575;	Ubiquitin-conjugating enzyme/RWD-like; Impact, N-terminal; Ribosomal protein S5 domain 2-type fold; RWD domain;
O55098	Serine/threonine-protein kinase 10	Stk10	111.9	1.348	0.0241		1.453	0.00732		1.957	0.00777	up	1.172	0.0127		1.845	0.00243	up	1.5748	0.0112	up	0.726	0.0289		0.835	0.0419		0.77	0.0295		mitochondria	GO:0050794 regulation of cellular process; GO:0044700 single organism signaling; GO:0071593 lymphocyte aggregation; GO:0016310 phosphorylation; GO:0007159 leukocyte cell-cell adhesion; GO:0044267 cellular protein metabolic process; GO:0070486 leukocyte aggregation; GO:0044699 single-organism process; GO:0050896 response to stimulus; GO:0044237 cellular metabolic process; GO:0006796 phosphate-cont…	GO:0016020 membrane; GO:0044421 extracellular region part; GO:0071944 cell periphery; GO:0031982 vesicle; GO:0005737 cytoplasm; GO:0044424 intracellular part; GO:0005623 cell; GO:0005576 extracellular region; GO:0005886 plasma membrane; GO:0043226 organelle; GO:0070062 extracellular exosome; GO:0005622 intracellular; GO:0044464 cell part; GO:1903561 extracellular vesicle; GO:0043227 membrane-boun…	GO:1901265 nucleoside phosphate binding; GO:0016773 phosphotransferase activity, alcohol group as acceptor; GO:0046983 protein dimerization activity; GO:0005515 protein binding; GO:0004672 protein kinase activity; GO:0004702 signal transducer, downstream of receptor, with serine/threonine kinase activity; GO:0004871 signal transducer activity; GO:0097159 organic cyclic compound binding; GO:190136…	K08837			IPR000719; IPR011009;	Protein kinase domain; Protein kinase-like domain;
O55125	Protein NipSnap homolog 1	Nipsnap1	33.363	0.89	0.000898		0.537	1.56e-08	down	0.478	4.26e-06	down	0.838	0.000575		0.496	0.000435	down	0.592066	0.000981	down	0.992	0.618		1.054	0.0457		0.956	0.281		mitochondria	GO:0007600 sensory perception; GO:0003008 system process; GO:0019233 sensory perception of pain; GO:0032501 multicellular organismal process; GO:0050877 neurological system process;	GO:0043229 intracellular organelle; GO:0016020 membrane; GO:0044429 mitochondrial part; GO:0031090 organelle membrane; GO:0071944 cell periphery; GO:0031967 organelle envelope; GO:0044446 intracellular organelle part; GO:0005737 cytoplasm; GO:0044424 intracellular part; GO:0005623 cell; GO:0044422 organelle part; GO:0005739 mitochondrion; GO:0045202 synapse; GO:0005886 plasma membrane; GO:0005740…	GO:0005515 protein binding; GO:0042165 neurotransmitter binding; GO:0005488 binding;				IPR012577; IPR011008;	NIPSNAP; Dimeric alpha-beta barrel;
O55135	Eukaryotic translation initiation factor 6	Eif6	26.511	1.164	0.0254		1.279	0.00251		1.488	0.000564		1.156	0.0114		1.534	9.75e-05	up	1.32626	0.000913		0.981	0.551		0.987	0.642		0.951	0.117		extracellular	GO:0050658 RNA transport; GO:0044085 cellular component biogenesis; GO:0022613 ribonucleoprotein complex biogenesis; GO:0006518 peptide metabolic process; GO:0032270 positive regulation of cellular protein metabolic process; GO:0022618 ribonucleoprotein complex assembly; GO:0010608 posttranscriptional regulation of gene expression; GO:0009891 positive regulation of biosynthetic process; GO:005116…	GO:0044421 extracellular region part; GO:0031982 vesicle; GO:0005737 cytoplasm; GO:0032991 macromolecular complex; GO:0099512 supramolecular fiber; GO:0044424 intracellular part; GO:0099080 supramolecular complex; GO:0005623 cell; GO:0044422 organelle part; GO:0030684 preribosome; GO:0043228 non-membrane-bounded organelle; GO:0005652 nuclear lamina; GO:0005856 cytoskeleton; GO:0070062 extracellul…	GO:0043022 ribosome binding; GO:0097159 organic cyclic compound binding; GO:1901363 heterocyclic compound binding; GO:0003723 RNA binding; GO:0008135 translation factor activity, RNA binding; GO:0005488 binding; GO:0044877 macromolecular complex binding; GO:0003676 nucleic acid binding; GO:0003743 translation initiation factor activity; GO:0043023 ribosomal large subunit binding; GO:0043021 ribon…	K03264	EIF6; translation initiation factor 6	mmu03008 Ribosome biogenesis in eukaryotes - Mus musculus (mouse);
O55137	Acyl-coenzyme A thioesterase 1	Acot1	46.135	0.455	5.11e-05	down	0.636	0.00331	down	0.289	0.000299	down	0.711	0.0488		0.416	0.00617	down	0.586166	0.0153	down	1.445	0.00141		0.925	0.524		1.004	0.931		cytoplasm	GO:0006790 sulfur compound metabolic process; GO:0044281 small molecule metabolic process; GO:0035383 thioester metabolic process; GO:0044763 single-organism cellular process; GO:0044699 single-organism process; GO:0006732 coenzyme metabolic process; GO:0044255 cellular lipid metabolic process; GO:0006631 fatty acid metabolic process; GO:0044238 primary metabolic process; GO:0044237 cellular meta…	GO:0043226 organelle; GO:0043231 intracellular membrane-bounded organelle; GO:0043229 intracellular organelle; GO:0044464 cell part; GO:0005622 intracellular; GO:0005737 cytoplasm; GO:0044424 intracellular part; GO:0043227 membrane-bounded organelle; GO:0005623 cell; GO:0005739 mitochondrion; GO:0044444 cytoplasmic part;	GO:0102991 myristoyl-CoA hydrolase activity; GO:0052689 carboxylic ester hydrolase activity; GO:0003824 catalytic activity; GO:0016788 hydrolase activity, acting on ester bonds; GO:0047617 acyl-CoA hydrolase activity; GO:0016787 hydrolase activity; GO:0016289 CoA hydrolase activity; GO:0016790 thiolester hydrolase activity; GO:0016290 palmitoyl-CoA hydrolase activity;	K01068	ACOT1_2_4; acyl-coenzyme A thioesterase 1/2/4 [EC:3.1.2.2]	mmu01040 Biosynthesis of unsaturated fatty acids - Mus musculus (mouse); mmu00062 Fatty acid elongation - Mus musculus (mouse); mmu04913 Ovarian steroidogenesis - Mus musculus (mouse); mmu01100 Metabolic pathways - Mus musculus (mouse);	IPR014940; IPR006862; IPR029058;	BAAT/Acyl-CoA thioester hydrolase C-terminal; Acyl-CoA thioester hydrolase/bile acid-CoA amino acid N-acetyltransferase; Alpha/Beta hydrolase fold;
O55143	Sarcoplasmic/endoplasmic reticulum calcium ATPase 2	Atp2a2	114.86	1.068	0.0185		1.468	0.00111		1.567	4.98e-05	up	1.052	0.0463		1.361	0.000875		1.29366	0.000115		0.978	0.168		0.993	0.637		1.127	0.0046		plasma membrane	GO:0060627 regulation of vesicle-mediated transport; GO:0044700 single organism signaling; GO:0065008 regulation of biological quality; GO:0043500 muscle adaptation; GO:0098900 regulation of action potential; GO:0098909 regulation of cardiac muscle cell action potential involved in regulation of contraction; GO:0032879 regulation of localization; GO:0055065 metal ion homeostasis; GO:1903115 regul…	GO:0016020 membrane; GO:0042175 nuclear outer membrane-endoplasmic reticulum membrane network; GO:0005783 endoplasmic reticulum; GO:0090534 calcium ion-transporting ATPase complex; GO:0031090 organelle membrane; GO:0019898 extrinsic component of membrane; GO:0030054 cell junction; GO:0044291 cell-cell contact zone; GO:0071944 cell periphery; GO:0014801 longitudinal sarcoplasmic reticulum; GO:0031…	GO:0031775 lutropin-choriogonadotropic hormone receptor binding; GO:0042625 ATPase coupled ion transmembrane transporter activity; GO:1901265 nucleoside phosphate binding; GO:0005102 receptor binding; GO:0015399 primary active transmembrane transporter activity; GO:0022892 substrate-specific transporter activity; GO:0016817 hydrolase activity, acting on acid anhydrides; GO:0005515 protein binding…	K05853	ATP2A; Ca2+ transporting ATPase, sarcoplasmic/endoplasmic reticulum [EC:3.6.3.8]	mmu05010 Alzheimer's disease - Mus musculus (mouse); mmu04260 Cardiac muscle contraction - Mus musculus (mouse); mmu04024 cAMP signaling pathway - Mus musculus (mouse); mmu05414 Dilated cardiomyopathy - Mus musculus (mouse); mmu04261 Adrenergic signaling in cardiomyocytes - Mus musculus (mouse); mmu05410 Hypertrophic cardiomyopathy (HCM) - Mus musculus (mouse); mmu04972 Pancreatic secretion - Mus…	IPR004014; IPR023298; IPR008250; IPR023299; IPR023214; IPR006068;	Cation-transporting P-type ATPase, N-terminal; P-type ATPase, transmembrane domain; P-type ATPase, A domain; P-type ATPase, cytoplasmic domain N; HAD-like domain; Cation-transporting P-type ATPase, C-terminal;
O55234	Proteasome subunit beta type-5	Psmb5	28.532	0.886	0.00616		0.735	0.0117		0.651	0.00842	down	0.88	0.0391		0.656	0.00449	down	0.745156	0.00598		1.082	0.0235		1.089	0.0991		1.073	0.304		cyto_nucl	GO:0043632 modification-dependent macromolecule catabolic process; GO:0051603 proteolysis involved in cellular protein catabolic process; GO:0044265 cellular macromolecule catabolic process; GO:0044257 cellular protein catabolic process; GO:0006950 response to stress; GO:0019941 modification-dependent protein catabolic process; GO:0044267 cellular protein metabolic process; GO:0006511 ubiquitin-d…	GO:0044421 extracellular region part; GO:0031982 vesicle; GO:0005737 cytoplasm; GO:0032991 macromolecular complex; GO:0044424 intracellular part; GO:0005623 cell; GO:0044422 organelle part; GO:0043228 non-membrane-bounded organelle; GO:1905369 endopeptidase complex; GO:0005856 cytoskeleton; GO:0031974 membrane-enclosed lumen; GO:0070062 extracellular exosome; GO:0005815 microtubule organizing cen…	GO:0004175 endopeptidase activity; GO:0004298 threonine-type endopeptidase activity; GO:0008233 peptidase activity; GO:0070003 threonine-type peptidase activity; GO:0003824 catalytic activity; GO:0070011 peptidase activity, acting on L-amino acid peptides; GO:0016787 hydrolase activity;	K02737	PSMB5; 20S proteasome subunit beta 5 [EC:3.4.25.1]	mmu03050 Proteasome - Mus musculus (mouse);	IPR029055;	Nucleophile aminohydrolases, N-terminal;
O55239	Nicotinamide N-methyltransferase	Nnmt	29.597	1.247	0.0131		0.493	0.0201	down	0.615	0.0451	down	0.984	0.862		0.548	0.0699		0.556793	0.0776		0.84	0.0843		1.064	0.342		0.942	0.871		cytoplasm	GO:0031100 animal organ regeneration; GO:0032502 developmental process; GO:0044707 single-multicellular organism process; GO:0048731 system development; GO:0044699 single-organism process; GO:0010033 response to organic substance; GO:0050896 response to stimulus; GO:0032501 multicellular organismal process; GO:0032259 methylation; GO:0042493 response to drug; GO:0008152 metabolic process; GO:0010…	GO:0044464 cell part; GO:0005622 intracellular; GO:0005737 cytoplasm; GO:0044424 intracellular part; GO:0005623 cell; GO:0005829 cytosol; GO:0044444 cytoplasmic part;	GO:0008757 S-adenosylmethionine-dependent methyltransferase activity; GO:0016741 transferase activity, transferring one-carbon groups; GO:0008168 methyltransferase activity; GO:0008170 N-methyltransferase activity; GO:0008112 nicotinamide N-methyltransferase activity; GO:0003824 catalytic activity; GO:0016740 transferase activity;	K00541	NNMT; nicotinamide N-methyltransferase [EC:2.1.1.1]	mmu00760 Nicotinate and nicotinamide metabolism - Mus musculus (mouse); mmu01100 Metabolic pathways - Mus musculus (mouse);	IPR029063;	S-adenosyl-L-methionine-dependent methyltransferase;
O70131	Ninjurin-1	Ninj1	16.555	1.098	0.167		0.619	4.6e-05	down	0.68	0.0101		0.935	0.269		0.588	0.000534	down	0.628931	0.00417	down	0.86	0.0754		1.009	0.826		0.994	0.799		plasma membrane	GO:0044707 single-multicellular organism process; GO:0001952 regulation of cell-matrix adhesion; GO:0043010 camera-type eye development; GO:0044699 single-organism process; GO:1990384 hyaloid vascular plexus regression; GO:0050896 response to stimulus; GO:0009611 response to wounding; GO:0009653 anatomical structure morphogenesis; GO:0022610 biological adhesion; GO:0001654 eye development; GO:000…	GO:0031224 intrinsic component of membrane; GO:0016020 membrane; GO:0016021 integral component of membrane; GO:0044425 membrane part;
O70152	Dolichol-phosphate mannosyltransferase subunit 1	Dpm1	29.174	1.121	0.0459		1.504	0.000403	up	1.686	0.000693	up	1.099	0.119		1.672	0.00125	up	1.52207	0.000299	up	1.026	0.549		1.047	0.225		1.035	0.283		mitochondria	GO:0043413 macromolecule glycosylation; GO:0046486 glycerolipid metabolic process; GO:0006066 alcohol metabolic process; GO:0006643 membrane lipid metabolic process; GO:0008654 phospholipid biosynthetic process; GO:0044699 single-organism process; GO:0009058 biosynthetic process; GO:0044255 cellular lipid metabolic process; GO:0044237 cellular metabolic process; GO:0042157 lipoprotein metabolic p…	GO:0031501 mannosyltransferase complex; GO:0043229 intracellular organelle; GO:0016020 membrane; GO:0042175 nuclear outer membrane-endoplasmic reticulum membrane network; GO:0005783 endoplasmic reticulum; GO:0044446 intracellular organelle part; GO:0005737 cytoplasm; GO:0032991 macromolecular complex; GO:0012505 endomembrane system; GO:0044424 intracellular part; GO:1990234 transferase complex; G…	GO:0016757 transferase activity, transferring glycosyl groups; GO:0004582 dolichyl-phosphate beta-D-mannosyltransferase activity; GO:0016758 transferase activity, transferring hexosyl groups; GO:0000030 mannosyltransferase activity; GO:0003824 catalytic activity; GO:0016740 transferase activity; GO:0004169 dolichyl-phosphate-mannose-protein mannosyltransferase activity;	K00721	DPM1; dolichol-phosphate mannosyltransferase [EC:2.4.1.83]	mmu01100 Metabolic pathways - Mus musculus (mouse); mmu00510 N-Glycan biosynthesis - Mus musculus (mouse);	IPR029044; IPR001173;	Nucleotide-diphospho-sugar transferases; Glycosyltransferase 2-like;
O70200	Allograft inflammatory factor 1	Aif1	16.91	1.199	0.014		1.076	0.134		1.29	0.00107		0.907	0.0629		0.774	0.00357		0.853242	0.0205		0.609	0.000504	down	0.805	0.011		1.015	0.65		cytoplasm	GO:0044700 single organism signaling; GO:0044085 cellular component biogenesis; GO:0002694 regulation of leukocyte activation; GO:0010941 regulation of cell death; GO:0030335 positive regulation of cell migration; GO:0032270 positive regulation of cellular protein metabolic process; GO:0045321 leukocyte activation; GO:0032944 regulation of mononuclear cell proliferation; GO:0045428 regulation of …	GO:0016020 membrane; GO:0071944 cell periphery; GO:0032587 ruffle membrane; GO:0005737 cytoplasm; GO:0043025 neuronal cell body; GO:0099512 supramolecular fiber; GO:0044424 intracellular part; GO:0099080 supramolecular complex; GO:0005623 cell; GO:0044422 organelle part; GO:0043228 non-membrane-bounded organelle; GO:0005856 cytoskeleton; GO:0098590 plasma membrane region; GO:0031256 leading edge …	GO:0051015 actin filament binding; GO:0008092 cytoskeletal protein binding; GO:0005488 binding; GO:0043167 ion binding; GO:0044877 macromolecular complex binding; GO:0003779 actin binding; GO:0046872 metal ion binding; GO:0043169 cation binding; GO:0005515 protein binding; GO:0005509 calcium ion binding; GO:0032403 protein complex binding;	K18617			IPR011992; IPR002048;	EF-hand domain pair; EF-hand domain;
O70475	UDP-glucose 6-dehydrogenase	Ugdh	54.831	0.565	0.00213	down	2.183	0.000221	up	1.232	0.0374		0.728	0.00113		1.724	0.00051	up	2.36967	6.24e-05	up	1.154	0.0197		0.895	0.053		0.824	0.0253		cytoplasm	GO:0009226 nucleotide-sugar biosynthetic process; GO:0044707 single-multicellular organism process; GO:0006725 cellular aromatic compound metabolic process; GO:0016053 organic acid biosynthetic process; GO:0046398 UDP-glucuronate metabolic process; GO:0044699 single-organism process; GO:0009058 biosynthetic process; GO:0044237 cellular metabolic process; GO:0071704 organic substance metabolic pro…	GO:0043229 intracellular organelle; GO:0044421 extracellular region part; GO:0044446 intracellular organelle part; GO:0031982 vesicle; GO:0031981 nuclear lumen; GO:0044424 intracellular part; GO:0005623 cell; GO:0005576 extracellular region; GO:0044422 organelle part; GO:0031974 membrane-enclosed lumen; GO:0043226 organelle; GO:0070062 extracellular exosome; GO:0043231 intracellular membrane-boun…	GO:0097159 organic cyclic compound binding; GO:1901363 heterocyclic compound binding; GO:0016614 oxidoreductase activity, acting on CH-OH group of donors; GO:0016616 oxidoreductase activity, acting on the CH-OH group of donors, NAD or NADP as acceptor; GO:1901265 nucleoside phosphate binding; GO:0003979 UDP-glucose 6-dehydrogenase activity; GO:0051287 NAD binding; GO:0003824 catalytic activity; G…	K00012	UGDH; UDPglucose 6-dehydrogenase [EC:1.1.1.22]	mmu00040 Pentose and glucuronate interconversions - Mus musculus (mouse); mmu00520 Amino sugar and nucleotide sugar metabolism - Mus musculus (mouse); mmu00053 Ascorbate and aldarate metabolism - Mus musculus (mouse); mmu01100 Metabolic pathways - Mus musculus (mouse);	IPR001732; IPR008927; IPR014027; IPR016040; IPR014026;	UDP-glucose/GDP-mannose dehydrogenase, N-terminal; 6-phosphogluconate dehydrogenase C-terminal domain-like; UDP-glucose/GDP-mannose dehydrogenase, C-terminal; NAD(P)-binding domain; UDP-glucose/GDP-mannose dehydrogenase, dimerisation;
O70493	Sorting nexin-12	Snx12	19.116	1.297	0.00166		1.264	0.00804		1.639	0.000423	up	1.081	0.0153		1.164	0.0602		1.07759	0.225		0.833	0.00659		1	0.989		1.174	0.0435		cytoplasm	GO:0050794 regulation of cellular process; GO:0060627 regulation of vesicle-mediated transport; GO:0016043 cellular component organization; GO:0042177 negative regulation of protein catabolic process; GO:0060255 regulation of macromolecule metabolic process; GO:0010955 negative regulation of protein processing; GO:1903318 negative regulation of protein maturation; GO:0031324 negative regulation o…	GO:0097708 intracellular vesicle; GO:0043229 intracellular organelle; GO:0016020 membrane; GO:0044421 extracellular region part; GO:0031410 cytoplasmic vesicle; GO:0019898 extrinsic component of membrane; GO:0005737 cytoplasm; GO:0031982 vesicle; GO:0012505 endomembrane system; GO:0044424 intracellular part; GO:0005623 cell; GO:0005576 extracellular region; GO:0005769 early endosome; GO:0070062 e…	GO:0005488 binding; GO:0035091 phosphatidylinositol binding; GO:0005543 phospholipid binding; GO:0043167 ion binding; GO:0008289 lipid binding; GO:0043168 anion binding; GO:0005515 protein binding; GO:0019899 enzyme binding;	K17918	SNX3_12; sorting nexin-3/12	mmu04144 Endocytosis - Mus musculus (mouse);	IPR001683;	Phox homologous domain;
O70503	Very-long-chain 3-oxoacyl-CoA reductase	Hsd17b12	34.741	0.788	0.0114		1.934	0.000124	up	1.524	0.00271	up	0.91	0.0531		1.621	2.24e-05	up	1.78253	0.000242	up	1.158	0.00153		1.003	0.948		1.088	0.0978		cytoplasm	GO:0042446 hormone biosynthetic process; GO:0016043 cellular component organization; GO:0065008 regulation of biological quality; GO:0016053 organic acid biosynthetic process; GO:0044699 single-organism process; GO:0044255 cellular lipid metabolic process; GO:0009058 biosynthetic process; GO:0006703 estrogen biosynthetic process; GO:0044237 cellular metabolic process; GO:0071704 organic substance…	GO:0043229 intracellular organelle; GO:0016020 membrane; GO:0042175 nuclear outer membrane-endoplasmic reticulum membrane network; GO:0044421 extracellular region part; GO:0005783 endoplasmic reticulum; GO:0044446 intracellular organelle part; GO:0005737 cytoplasm; GO:0031224 intrinsic component of membrane; GO:0012505 endomembrane system; GO:0044424 intracellular part; GO:0005623 cell; GO:000557…	GO:0102341 3-oxo-lignoceroyl-CoA reductase activity; GO:0001968 fibronectin binding; GO:0033764 steroid dehydrogenase activity, acting on the CH-OH group of donors, NAD or NADP as acceptor; GO:0102340 3-oxo-behenoyl-CoA reductase activity; GO:0044877 macromolecular complex binding; GO:0043167 ion binding; GO:0005515 protein binding; GO:0004303 estradiol 17-beta-dehydrogenase activity; GO:0016509 …	K10251	HSD17B12; 17beta-estradiol 17-dehydrogenase / very-long-chain 3-oxoacyl-CoA reductase [EC:1.1.1.62 1.1.1.330]	mmu01040 Biosynthesis of unsaturated fatty acids - Mus musculus (mouse); mmu00062 Fatty acid elongation - Mus musculus (mouse); mmu01100 Metabolic pathways - Mus musculus (mouse); mmu01212 Fatty acid metabolism - Mus musculus (mouse); mmu00140 Steroid hormone biosynthesis - Mus musculus (mouse);	IPR016040;	NAD(P)-binding domain;
O70570	Polymeric immunoglobulin receptor	Pigr	84.998	1.011	0.847		0.857	0.12		0.866	0.169		0.988	0.375		1.203	0.103		1.21803	0.094		0.892	0.168		0.912	0.0788		0.642	0.00832	down	peroxisome	GO:0044700 single organism signaling; GO:0009593 detection of chemical stimulus; GO:0002386 immune response in mucosal-associated lymphoid tissue; GO:0065008 regulation of biological quality; GO:0007166 cell surface receptor signaling pathway; GO:0002414 immunoglobulin transcytosis in epithelial cells; GO:0044699 single-organism process; GO:0002415 immunoglobulin transcytosis in epithelial cells …	GO:0016020 membrane; GO:0005615 extracellular space; GO:0044421 extracellular region part; GO:0071944 cell periphery; GO:0031982 vesicle; GO:0043235 receptor complex; GO:0031224 intrinsic component of membrane; GO:0032991 macromolecular complex; GO:0005623 cell; GO:0016021 integral component of membrane; GO:0005576 extracellular region; GO:0005886 plasma membrane; GO:0043226 organelle; GO:0070062…	GO:0038023 signaling receptor activity; GO:0060089 molecular transducer activity; GO:0004872 receptor activity; GO:0005488 binding; GO:0019763 immunoglobulin receptor activity; GO:0005515 protein binding; GO:0004888 transmembrane signaling receptor activity; GO:0004871 signal transducer activity; GO:0001792 polymeric immunoglobulin receptor activity; GO:0099600 transmembrane receptor activity;	K13073	PIGR; polymeric immunoglobulin receptor	mmu04672 Intestinal immune network for IgA production - Mus musculus (mouse);	IPR007110; IPR013783; IPR003599; IPR013106;	Immunoglobulin-like domain; Immunoglobulin-like fold; Immunoglobulin subtype; Immunoglobulin V-set domain;
O88322	Nidogen-2	Nid2	153.91	1.025	0.388		1.805	4.66e-06	up	1.848	0.000245	up	1.161	0.0253		1.89	0.000695	up	1.62866	0.000919	up	1.051	0.267		0.927	0.106		1.028	0.158		extracellular	GO:0016043 cellular component organization; GO:0022610 biological adhesion; GO:0031589 cell-substrate adhesion; GO:0043062 extracellular structure organization; GO:0007160 cell-matrix adhesion; GO:0044763 single-organism cellular process; GO:0044699 single-organism process; GO:0007155 cell adhesion; GO:0030198 extracellular matrix organization; GO:0009987 cellular process; GO:0071840 cellular com…	GO:0016020 membrane; GO:0005615 extracellular space; GO:0044421 extracellular region part; GO:0071944 cell periphery; GO:0031982 vesicle; GO:0005623 cell; GO:0044420 extracellular matrix component; GO:0005576 extracellular region; GO:0005886 plasma membrane; GO:0005604 basement membrane; GO:0043226 organelle; GO:0070062 extracellular exosome; GO:0031012 extracellular matrix; GO:0044464 cell part;…	GO:0043169 cation binding; GO:0046872 metal ion binding; GO:0005515 protein binding; GO:0005509 calcium ion binding; GO:0005488 binding; GO:0043167 ion binding;	K06826			IPR003886; IPR001881; IPR000716; IPR000742; IPR011042; IPR009030; IPR006605; IPR009017; IPR023413;	NIDO domain; EGF-like calcium-binding domain; Thyroglobulin type-1; EGF-like domain; Six-bladed beta-propeller, TolB-like; Growth factor receptor cysteine-rich domain; G2 nidogen/fibulin G2F; Green fluorescent protein; Green fluorescent protein-like;
O88342	WD repeat-containing protein 1	Wdr1	66.406	1.074	0.0399		1.6	0.000519	up	1.721	0.00086	up	1.026	0.252		1.404	2.46e-05		1.36986	0.000369		0.853	0.00879		0.893	0.00646		1.045	0.0254		cytoplasm	GO:0001738 morphogenesis of a polarized epithelium; GO:0044085 cellular component biogenesis; GO:0065008 regulation of biological quality; GO:0014013 regulation of gliogenesis; GO:0043243 positive regulation of protein complex disassembly; GO:0035088 establishment or maintenance of apical/basal cell polarity; GO:0032989 cellular component morphogenesis; GO:0030832 regulation of actin filament len…	GO:0044421 extracellular region part; GO:0005938 cell cortex; GO:0071944 cell periphery; GO:0030054 cell junction; GO:0031982 vesicle; GO:0099568 cytoplasmic region; GO:0005737 cytoplasm; GO:0030863 cortical cytoskeleton; GO:0032991 macromolecular complex; GO:0099512 supramolecular fiber; GO:0030864 cortical actin cytoskeleton; GO:0044424 intracellular part; GO:0099080 supramolecular complex; GO:…	GO:0051015 actin filament binding; GO:0008092 cytoskeletal protein binding; GO:0005488 binding; GO:0044877 macromolecular complex binding; GO:0003779 actin binding; GO:0005515 protein binding; GO:0032403 protein complex binding;				IPR017986; IPR015943; IPR011045;	WD40-repeat-containing domain; WD40/YVTN repeat-like-containing domain; Nitrous oxide reductase, N-terminal;
O88428	Bifunctional 3'-phosphoadenosine 5'-phosphosulfate synthase 2	Papss2	70.35	1.261	0.0048		0.77	0.00231		0.971	0.233		0.84	0.00075		0.498	8.67e-05	down	0.592768	0.000289	down	0.517	4.16e-06	down	0.776	0.00386		1.009	0.779		mitochondria	GO:0000103 sulfate assimilation; GO:0006790 sulfur compound metabolic process; GO:0032502 developmental process; GO:0016310 phosphorylation; GO:0044707 single-multicellular organism process; GO:0007596 blood coagulation; GO:0065008 regulation of biological quality; GO:0050878 regulation of body fluid levels; GO:0006950 response to stress; GO:0048731 system development; GO:0044699 single-organism …		GO:0005524 ATP binding; GO:0004779 sulfate adenylyltransferase activity; GO:1901265 nucleoside phosphate binding; GO:0016773 phosphotransferase activity, alcohol group as acceptor; GO:0001882 nucleoside binding; GO:0043167 ion binding; GO:0000166 nucleotide binding; GO:0070566 adenylyltransferase activity; GO:0097159 organic cyclic compound binding; GO:1901363 heterocyclic compound binding; GO:00…	K13811	PAPSS; 3'-phosphoadenosine 5'-phosphosulfate synthase [EC:2.7.7.4 2.7.1.25]	mmu01100 Metabolic pathways - Mus musculus (mouse); mmu00920 Sulfur metabolism - Mus musculus (mouse); mmu00450 Selenocompound metabolism - Mus musculus (mouse); mmu00230 Purine metabolism - Mus musculus (mouse);	IPR014729; IPR015947; IPR025980; IPR027417; IPR024951; IPR002650;	Rossmann-like alpha/beta/alpha sandwich fold; PUA-like domain; ATP-sulfurylase PUA-like domain; P-loop containing nucleoside triphosphate hydrolase; Sulphate adenylyltransferase catalytic domain; Sulphate adenylyltransferase;
O88441	Metaxin-2	Mtx2	29.758	0.867	0.0933		0.763	0.0192		0.661	0.00302	down	0.931	0.135		0.629	0.0235	down	0.675219	0.0231		1.008	0.921		0.938	0.175		1.059	0.529		cytoplasm	GO:0046907 intracellular transport; GO:0016043 cellular component organization; GO:0072594 establishment of protein localization to organelle; GO:0006839 mitochondrial transport; GO:0071702 organic substance transport; GO:0070585 protein localization to mitochondrion; GO:0015031 protein transport; GO:0051641 cellular localization; GO:0051234 establishment of localization; GO:0006810 transport; GO…	GO:0016020 membrane; GO:0019867 outer membrane; GO:0031090 organelle membrane; GO:0005737 cytoplasm; GO:0044424 intracellular part; GO:0005623 cell; GO:0044422 organelle part; GO:0043228 non-membrane-bounded organelle; GO:0031974 membrane-enclosed lumen; GO:0005740 mitochondrial envelope; GO:0070013 intracellular organelle lumen; GO:0005622 intracellular; GO:0044464 cell part; GO:0098805 whole me…		K17776			IPR010987; IPR019564; IPR033468;	Glutathione S-transferase, C-terminal-like; Mitochondrial outer membrane transport complex Sam37/metaxin, N-terminal domain; Metaxin, glutathione S-transferase domain;
O88451	Retinol dehydrogenase 7	Rdh7	35.66	1.007	0.797		0.65	5.83e-05	down	0.654	8.77e-05	down	0.946	0.0646		0.547	1.29e-05	down	0.578369	1.51e-05	down	0.971	0.309		1.034	0.202		1.161	0.00349		extracellular	GO:0006720 isoprenoid metabolic process; GO:0042445 hormone metabolic process; GO:0065008 regulation of biological quality; GO:1901615 organic hydroxy compound metabolic process; GO:0055114 oxidation-reduction process; GO:0006066 alcohol metabolic process; GO:0044281 small molecule metabolic process; GO:0044763 single-organism cellular process; GO:0044699 single-organism process; GO:0044255 cellu…	GO:0043231 intracellular membrane-bounded organelle; GO:0043226 organelle; GO:0043229 intracellular organelle; GO:0005783 endoplasmic reticulum; GO:0044464 cell part; GO:0005622 intracellular; GO:0005737 cytoplasm; GO:0012505 endomembrane system; GO:0044424 intracellular part; GO:0043227 membrane-bounded organelle; GO:0005623 cell; GO:0044444 cytoplasmic part;	GO:0016614 oxidoreductase activity, acting on CH-OH group of donors; GO:0016616 oxidoreductase activity, acting on the CH-OH group of donors, NAD or NADP as acceptor; GO:0004745 retinol dehydrogenase activity; GO:0003824 catalytic activity; GO:0016491 oxidoreductase activity;				IPR016040;	NAD(P)-binding domain;
O88455	7-dehydrocholesterol reductase	Dhcr7	53.918	0.856	0.195		2.096	0.00417	up	1.795	0.000824	up	0.654	0.00956	down	0.994	0.921		1.51976	0.0379	up	0.73	0.0091		0.955	0.6		1.319	0.0612		plasma membrane	GO:0042446 hormone biosynthetic process; GO:0065008 regulation of biological quality; GO:0016132 brassinosteroid biosynthetic process; GO:0001568 blood vessel development; GO:0006066 alcohol metabolic process; GO:0030323 respiratory tube development; GO:0048869 cellular developmental process; GO:0044699 single-organism process; GO:0009058 biosynthetic process; GO:0019216 regulation of lipid metab…	GO:0016020 membrane; GO:0019867 outer membrane; GO:0042175 nuclear outer membrane-endoplasmic reticulum membrane network; GO:0005783 endoplasmic reticulum; GO:0031090 organelle membrane; GO:0005737 cytoplasm; GO:0031224 intrinsic component of membrane; GO:0044424 intracellular part; GO:0005623 cell; GO:0044422 organelle part; GO:0005640 nuclear outer membrane; GO:0031965 nuclear membrane; GO:0044…	GO:1901265 nucleoside phosphate binding; GO:0016628 oxidoreductase activity, acting on the CH-CH group of donors, NAD or NADP as acceptor; GO:0047598 7-dehydrocholesterol reductase activity; GO:0000166 nucleotide binding; GO:0048037 cofactor binding; GO:0016491 oxidoreductase activity; GO:0009918 sterol delta7 reductase activity; GO:0016627 oxidoreductase activity, acting on the CH-CH group of do…	K00213	DHCR7; 7-dehydrocholesterol reductase [EC:1.3.1.21]	mmu00100 Steroid biosynthesis - Mus musculus (mouse); mmu01100 Metabolic pathways - Mus musculus (mouse);
O88533	Aromatic-L-amino-acid decarboxylase	Ddc	53.873	0.99	0.856		0.472	0.000965	down	0.468	0.00235	down	0.935	0.128		0.6	0.0216	down	0.641437	0.0367	down	0.932	0.151		0.988	0.795		0.727	0.0538		cytoskeleton	GO:0042423 catecholamine biosynthetic process; GO:0046684 response to pyrethroid; GO:0042416 dopamine biosynthetic process; GO:0046189 phenol-containing compound biosynthetic process; GO:0044699 single-organism process; GO:0009058 biosynthetic process; GO:0071363 cellular response to growth factor stimulus; GO:0044237 cellular metabolic process; GO:0099504 synaptic vesicle cycle; GO:0051234 estab…	GO:0044421 extracellular region part; GO:0031410 cytoplasmic vesicle; GO:0031982 vesicle; GO:0005737 cytoplasm; GO:0043025 neuronal cell body; GO:0044424 intracellular part; GO:0005623 cell; GO:0070382 exocytic vesicle; GO:0070062 extracellular exosome; GO:0008021 synaptic vesicle; GO:0098793 presynapse; GO:0005622 intracellular; GO:0044464 cell part; GO:0099503 secretory vesicle; GO:1903561 extr…	GO:0016597 amino acid binding; GO:0043167 ion binding; GO:0043177 organic acid binding; GO:0016829 lyase activity; GO:0005515 protein binding; GO:0048037 cofactor binding; GO:0004058 aromatic-L-amino-acid decarboxylase activity; GO:0030170 pyridoxal phosphate binding; GO:1901363 heterocyclic compound binding; GO:0097159 organic cyclic compound binding; GO:0036468 L-dopa decarboxylase activity; GO…	K01593	DDC; aromatic-L-amino-acid decarboxylase [EC:4.1.1.28]	mmu05034 Alcoholism - Mus musculus (mouse); mmu00340 Histidine metabolism - Mus musculus (mouse); mmu00350 Tyrosine metabolism - Mus musculus (mouse); mmu00360 Phenylalanine metabolism - Mus musculus (mouse); mmu05031 Amphetamine addiction - Mus musculus (mouse); mmu01100 Metabolic pathways - Mus musculus (mouse); mmu04726 Serotonergic synapse - Mus musculus (mouse); mmu04728 Dopaminergic synapse…	IPR015424; IPR015421; IPR015422;	Pyridoxal phosphate-dependent transferase; Pyridoxal phosphate-dependent transferase, major region, subdomain 1; Pyridoxal phosphate-dependent transferase, major region, subdomain 2;
O88587	Catechol O-methyltransferase	Comt	29.486	1.221	0.000821		0.591	2.26e-05	down	0.722	6.24e-05		1.178	0.034		0.863	0.0465		0.732064	0.000971		1.377	0.00952		1.426	0.000763		1.152	0.0153		extracellular	GO:0065008 regulation of biological quality; GO:0031335 regulation of sulfur amino acid metabolic process; GO:0022414 reproductive process; GO:0035813 regulation of renal sodium excretion; GO:0045914 negative regulation of catecholamine metabolic process; GO:0044237 cellular metabolic process; GO:0050877 neurological system process; GO:0008285 negative regulation of cell proliferation; GO:0009607…	GO:0016020 membrane; GO:0030425 dendrite; GO:0044421 extracellular region part; GO:0071944 cell periphery; GO:0031982 vesicle; GO:0005737 cytoplasm; GO:0031224 intrinsic component of membrane; GO:0044424 intracellular part; GO:0005623 cell; GO:0043197 dendritic spine; GO:0070062 extracellular exosome; GO:0098590 plasma membrane region; GO:0044309 neuron spine; GO:0044425 membrane part; GO:0044464…	GO:0000287 magnesium ion binding; GO:0008757 S-adenosylmethionine-dependent methyltransferase activity; GO:0008168 methyltransferase activity; GO:0016206 catechol O-methyltransferase activity; GO:0003824 catalytic activity; GO:0005488 binding; GO:0043167 ion binding; GO:0043169 cation binding; GO:0046872 metal ion binding; GO:0016741 transferase activity, transferring one-carbon groups; GO:000817…	K00545	COMT; catechol O-methyltransferase [EC:2.1.1.6]	mmu01100 Metabolic pathways - Mus musculus (mouse); mmu04728 Dopaminergic synapse - Mus musculus (mouse); mmu00350 Tyrosine metabolism - Mus musculus (mouse); mmu00140 Steroid hormone biosynthesis - Mus musculus (mouse);	IPR029063;	S-adenosyl-L-methionine-dependent methyltransferase;
O88653	Ragulator complex protein LAMTOR3	Lamtor3	13.553	1.004	0.952		1.244	0.0478		1.25	0.0451		1.248	0.0442		0.803	0.0141		0.643087	0.00864	down	0.958	0.492		0.77	0.0281		1.49	0.0116		cytoplasm	GO:0001101 response to acid chemical; GO:0032270 positive regulation of cellular protein metabolic process; GO:0023051 regulation of signaling; GO:1902533 positive regulation of intracellular signal transduction; GO:0000186 activation of MAPKK activity; GO:0071900 regulation of protein serine/threonine kinase activity; GO:0010646 regulation of cell communication; GO:0009893 positive regulation of…	GO:0016020 membrane; GO:0044421 extracellular region part; GO:0031090 organelle membrane; GO:0031410 cytoplasmic vesicle; GO:0030054 cell junction; GO:0098796 membrane protein complex; GO:0098857 membrane microdomain; GO:0071986 Ragulator complex; GO:0005737 cytoplasm; GO:0031982 vesicle; GO:0044433 cytoplasmic vesicle part; GO:0032991 macromolecular complex; GO:0044424 intracellular part; GO:000…	GO:0032947 protein complex scaffold; GO:0019209 kinase activator activity; GO:0030234 enzyme regulator activity; GO:0005085 guanyl-nucleotide exchange factor activity; GO:0005488 binding; GO:0005515 protein binding; GO:0019207 kinase regulator activity; GO:0098772 molecular function regulator; GO:0005198 structural molecule activity; GO:0008047 enzyme activator activity;	K04370	LAMTOR3; ragulator complex protein LAMTOR3	mmu04150 mTOR signaling pathway - Mus musculus (mouse); mmu04010 MAPK signaling pathway - Mus musculus (mouse);
O88735	Ensconsin	Map7	82.021	1.026	0.608		1.565	0.000165	up	1.605	0.00228	up	1.172	0.0266		1.592	0.000497	up	1.35685	0.00223		1.05	0.406		0.918	0.109		1.059	0.167		nucleus	GO:0001101 response to acid chemical; GO:0010256 endomembrane system organization; GO:0065008 regulation of biological quality; GO:0022414 reproductive process; GO:0006643 membrane lipid metabolic process; GO:0008584 male gonad development; GO:0048869 cellular developmental process; GO:0032989 cellular component morphogenesis; GO:0044699 single-organism process; GO:0044255 cellular lipid metaboli…	GO:0043229 intracellular organelle; GO:0016323 basolateral plasma membrane; GO:0016020 membrane; GO:0099513 polymeric cytoskeletal fiber; GO:0005874 microtubule; GO:0043232 intracellular non-membrane-bounded organelle; GO:0044430 cytoskeletal part; GO:0071944 cell periphery; GO:0005737 cytoplasm; GO:0044446 intracellular organelle part; GO:0044424 intracellular part; GO:0099512 supramolecular fib…	GO:0005515 protein binding; GO:0005198 structural molecule activity; GO:0005102 receptor binding; GO:0005488 binding;	K10433
O88736	3-keto-steroid reductase	Hsd17b7	37.316	0.612	0.0442	down	2.212	0.00599	up	1.355	0.0623		0.538	0.0104	down	1.151	0.0446		2.13675	0.0119	up	0.814	0.01		0.926	0.593		0.959	0.612		plasma membrane	GO:0042446 hormone biosynthetic process; GO:0065008 regulation of biological quality; GO:1901615 organic hydroxy compound metabolic process; GO:1902652 secondary alcohol metabolic process; GO:0006066 alcohol metabolic process; GO:1902653 secondary alcohol biosynthetic process; GO:0044699 single-organism process; GO:0009058 biosynthetic process; GO:0006703 estrogen biosynthetic process; GO:0044237…	GO:0043229 intracellular organelle; GO:0016020 membrane; GO:0005783 endoplasmic reticulum; GO:0071944 cell periphery; GO:0005737 cytoplasm; GO:0031224 intrinsic component of membrane; GO:0012505 endomembrane system; GO:0044424 intracellular part; GO:0005623 cell; GO:0016021 integral component of membrane; GO:0005886 plasma membrane; GO:0043231 intracellular membrane-bounded organelle; GO:0043226 …	GO:0016229 steroid dehydrogenase activity; GO:0016614 oxidoreductase activity, acting on CH-OH group of donors; GO:0016616 oxidoreductase activity, acting on the CH-OH group of donors, NAD or NADP as acceptor; GO:0004303 estradiol 17-beta-dehydrogenase activity; GO:0033764 steroid dehydrogenase activity, acting on the CH-OH group of donors, NAD or NADP as acceptor; GO:0003824 catalytic activity; …	K13373	HSD17B7; 17beta-estradiol 17-dehydrogenase / 3beta-hydroxysteroid 3-dehydrogenase [EC:1.1.1.62 1.1.1.270]	mmu00100 Steroid biosynthesis - Mus musculus (mouse); mmu04913 Ovarian steroidogenesis - Mus musculus (mouse); mmu01100 Metabolic pathways - Mus musculus (mouse); mmu00140 Steroid hormone biosynthesis - Mus musculus (mouse);	IPR016040;	NAD(P)-binding domain;
O88783	Coagulation factor V	F5	247.23	1.23	0.0191		1.5	0.00914		1.85	0.00352	up	1.35	0.00883		2.13	0.000413	up	0.632911	0.000567	down	1.02	0.839		0.93	0.057		0.89	0.182		endoplasmic reticulum	GO:0044707 single-multicellular organism process; GO:0007596 blood coagulation; GO:0065008 regulation of biological quality; GO:1901700 response to oxygen-containing compound; GO:0044699 single-organism process; GO:0032571 response to vitamin K; GO:0050896 response to stimulus; GO:0007599 hemostasis; GO:0071704 organic substance metabolic process; GO:0009611 response to wounding; GO:0009605 respo…	GO:0097708 intracellular vesicle; GO:0043229 intracellular organelle; GO:0016020 membrane; GO:0005615 extracellular space; GO:0044421 extracellular region part; GO:0005783 endoplasmic reticulum; GO:0031410 cytoplasmic vesicle; GO:0031982 vesicle; GO:0005737 cytoplasm; GO:0012505 endomembrane system; GO:0044424 intracellular part; GO:0005623 cell; GO:0005576 extracellular region; GO:0043231 intrac…	GO:0004252 serine-type endopeptidase activity; GO:0004175 endopeptidase activity; GO:0008233 peptidase activity; GO:0046914 transition metal ion binding; GO:0003824 catalytic activity; GO:0017171 serine hydrolase activity; GO:0005488 binding; GO:0043167 ion binding; GO:0008236 serine-type peptidase activity; GO:0046872 metal ion binding; GO:0043169 cation binding; GO:0070011 peptidase activity, a…	K03902	F5; coagulation factor V (labile factor)	mmu04610 Complement and coagulation cascades - Mus musculus (mouse);	IPR000421; IPR011707; IPR008972; IPR008979;	Coagulation factor 5/8 C-terminal domain; Multicopper oxidase, type 3; Cupredoxin; Galactose-binding domain-like;
O88792	Junctional adhesion molecule A	F11r	32.423	1.1	0.185		1.391	0.000784		1.529	0.00634	up	1.007	0.901		1.389	0.0203		1.37931	0.0113		0.927	0.255		1.013	0.753		1.021	0.721		extracellular	GO:0010256 endomembrane system organization; GO:0045777 positive regulation of blood pressure; GO:0065008 regulation of biological quality; GO:0007586 digestion; GO:0050892 intestinal absorption; GO:0048869 cellular developmental process; GO:0090002 establishment of protein localization to plasma membrane; GO:0044699 single-organism process; GO:0045446 endothelial cell differentiation; GO:0051234…	GO:0016020 membrane; GO:0044421 extracellular region part; GO:0031410 cytoplasmic vesicle; GO:0071944 cell periphery; GO:0030054 cell junction; GO:0036057 slit diaphragm; GO:0005737 cytoplasm; GO:0031982 vesicle; GO:0031224 intrinsic component of membrane; GO:0044424 intracellular part; GO:0005913 cell-cell adherens junction; GO:0005911 cell-cell junction; GO:0005623 cell; GO:0070062 extracellula…	GO:0098641 cadherin binding involved in cell-cell adhesion; GO:0050839 cell adhesion molecule binding; GO:0098631 protein binding involved in cell adhesion; GO:0005488 binding; GO:0045296 cadherin binding; GO:0005515 protein binding; GO:0019904 protein domain specific binding; GO:0098632 protein binding involved in cell-cell adhesion; GO:0030165 PDZ domain binding;	K06089	F11R; junctional adhesion molecule 1	mmu04530 Tight junction - Mus musculus (mouse); mmu04670 Leukocyte transendothelial migration - Mus musculus (mouse); mmu04514 Cell adhesion molecules (CAMs) - Mus musculus (mouse);	IPR003598; IPR007110; IPR013783; IPR013106; IPR003599;	Immunoglobulin subtype 2; Immunoglobulin-like domain; Immunoglobulin-like fold; Immunoglobulin V-set domain; Immunoglobulin subtype;
O88833	Cytochrome P450 4A10	Cyp4a10	58.33	0.157	5.52e-05	down	0.958	0.724		0.15	0.00213	down	0.645	0.0495	down	0.452	0.00981	down	0.701754	0.06		3.113	0.00349	up	0.756	0.105		1.032	0.936		endoplasmic reticulum	GO:0033559 unsaturated fatty acid metabolic process; GO:1901615 organic hydroxy compound metabolic process; GO:1901568 fatty acid derivative metabolic process; GO:0044699 single-organism process; GO:0044255 cellular lipid metabolic process; GO:0044237 cellular metabolic process; GO:0071704 organic substance metabolic process; GO:0008152 metabolic process; GO:1901616 organic hydroxy compound catab…	GO:0016020 membrane; GO:0042175 nuclear outer membrane-endoplasmic reticulum membrane network; GO:0044421 extracellular region part; GO:0005783 endoplasmic reticulum; GO:0016324 apical plasma membrane; GO:0031090 organelle membrane; GO:0071944 cell periphery; GO:0031982 vesicle; GO:0005737 cytoplasm; GO:0044424 intracellular part; GO:0005623 cell; GO:0044422 organelle part; GO:0070062 extracellul…	GO:0016709 oxidoreductase activity, acting on paired donors, with incorporation or reduction of molecular oxygen, NAD(P)H as one donor, and incorporation of one atom of oxygen; GO:0008391 arachidonic acid monooxygenase activity; GO:0005506 iron ion binding; GO:0008392 arachidonic acid epoxygenase activity; GO:0018685 alkane 1-monooxygenase activity; GO:0043167 ion binding; GO:0016705 oxidoreducta…	K07425	CYP4A; alkane 1-monooxygenase [EC:1.14.15.3]	mmu03320 PPAR signaling pathway - Mus musculus (mouse); mmu01100 Metabolic pathways - Mus musculus (mouse); mmu00830 Retinol metabolism - Mus musculus (mouse); mmu00590 Arachidonic acid metabolism - Mus musculus (mouse); mmu00071 Fatty acid degradation - Mus musculus (mouse); mmu04750 Inflammatory mediator regulation of TRP channels - Mus musculus (mouse); mmu04270 Vascular smooth muscle contract…
O88947	Coagulation factor X	F10	54.017	1.433	0.00638		1.266	0.0226		1.812	3.01e-05	up	1.502	0.0032	up	1.692	1.99e-05	up	1.1274	0.0583		0.969	0.266		0.925	0.236		1.039	0.157		extracellular	GO:0050794 regulation of cellular process; GO:0044707 single-multicellular organism process; GO:0007596 blood coagulation; GO:0065008 regulation of biological quality; GO:0051896 regulation of protein kinase B signaling; GO:0023051 regulation of signaling; GO:1902533 positive regulation of intracellular signal transduction; GO:0044699 single-organism process; GO:0050896 response to stimulus; GO:0…	GO:0005576 extracellular region;	GO:0008233 peptidase activity; GO:0043167 ion binding; GO:0008236 serine-type peptidase activity; GO:0005515 protein binding; GO:0016787 hydrolase activity; GO:0004175 endopeptidase activity; GO:0004252 serine-type endopeptidase activity; GO:0017171 serine hydrolase activity; GO:0003824 catalytic activity; GO:0005488 binding; GO:0005543 phospholipid binding; GO:0008289 lipid binding; GO:0043169 c…	K01314	F10; coagulation factor X [EC:3.4.21.6]	mmu04610 Complement and coagulation cascades - Mus musculus (mouse);	IPR009003; IPR017857; IPR000294; IPR001254; IPR001881; IPR000742;	Peptidase S1, PA clan; Coagulation factor, subgroup, Gla domain; Gamma-carboxyglutamic acid-rich (GLA) domain; Serine proteases, trypsin domain; EGF-like calcium-binding domain; EGF-like domain;
O88958	Glucosamine-6-phosphate isomerase 1	Gnpda1	32.549	1.088	0.0457		0.675	0.00491		0.735	0.0016		0.882	0.00317		0.477	0.000555	down	0.541126	0.00146	down	0.626	7.39e-05	down	0.773	0.000982		0.964	0.47		cytoplasm	GO:0000003 reproduction; GO:1901071 glucosamine-containing compound metabolic process; GO:0016051 carbohydrate biosynthetic process; GO:0019319 hexose biosynthetic process; GO:0022414 reproductive process; GO:0044699 single-organism process; GO:0046364 monosaccharide biosynthetic process; GO:0009058 biosynthetic process; GO:0006002 fructose 6-phosphate metabolic process; GO:1901072 glucosamine-co…	GO:0070062 extracellular exosome; GO:0043226 organelle; GO:0044421 extracellular region part; GO:0044464 cell part; GO:0005622 intracellular; GO:0005737 cytoplasm; GO:0031982 vesicle; GO:1903561 extracellular vesicle; GO:0044424 intracellular part; GO:0005623 cell; GO:0043227 membrane-bounded organelle; GO:0005576 extracellular region; GO:0043230 extracellular organelle;	GO:0004342 glucosamine-6-phosphate deaminase activity; GO:0019239 deaminase activity; GO:0016787 hydrolase activity; GO:0016853 isomerase activity; GO:0016860 intramolecular oxidoreductase activity; GO:0003824 catalytic activity; GO:0016861 intramolecular oxidoreductase activity, interconverting aldoses and ketoses;	K02564	nagB; glucosamine-6-phosphate deaminase [EC:3.5.99.6]	mmu00520 Amino sugar and nucleotide sugar metabolism - Mus musculus (mouse); mmu01100 Metabolic pathways - Mus musculus (mouse);	IPR006148;	Glucosamine/galactosamine-6-phosphate isomerase;
O88962	7-alpha-hydroxycholest-4-en-3-one 12-alpha-hydroxylase	Cyp8b1	57.706	0.227	3.78e-05	down	0.856	0.114		0.195	2.71e-05	down	0.482	1.14e-05	down	0.538	0.0158	down	1.11483	0.36		2.43	0.00114	up	1.146	0.12		0.88	0.304		endoplasmic reticulum	GO:0044699 single-organism process; GO:0008152 metabolic process; GO:0055114 oxidation-reduction process; GO:0044710 single-organism metabolic process;	GO:0016020 membrane; GO:0043229 intracellular organelle; GO:0042175 nuclear outer membrane-endoplasmic reticulum membrane network; GO:0005783 endoplasmic reticulum; GO:0031090 organelle membrane; GO:0044446 intracellular organelle part; GO:0005737 cytoplasm; GO:0031224 intrinsic component of membrane; GO:0012505 endomembrane system; GO:0044424 intracellular part; GO:0005623 cell; GO:0016021 integ…	GO:0005506 iron ion binding; GO:0008397 sterol 12-alpha-hydroxylase activity; GO:0043167 ion binding; GO:0016705 oxidoreductase activity, acting on paired donors, with incorporation or reduction of molecular oxygen; GO:0016491 oxidoreductase activity; GO:1901363 heterocyclic compound binding; GO:0097159 organic cyclic compound binding; GO:0008395 steroid hydroxylase activity; GO:0020037 heme bind…	K07431	CYP8B1; sterol 12-alpha-hydroxylase [EC:1.14.18.8 1.14.13.96]	mmu03320 PPAR signaling pathway - Mus musculus (mouse); mmu01100 Metabolic pathways - Mus musculus (mouse); mmu00120 Primary bile acid biosynthesis - Mus musculus (mouse);
O88986	"2-amino-3-ketobutyrate coenzyme A ligase, mitochondrial"	Gcat	44.93	0.901	0.000223		0.601	0.00209	down	0.542	0.0014	down	0.753	0.000719		0.437	0.000368	down	0.58072	0.00263	down	0.862	0.000985		1.032	0.0179		1.068	0.178		mitochondria	GO:1901606 alpha-amino acid catabolic process; GO:0009066 aspartate family amino acid metabolic process; GO:0044699 single-organism process; GO:0009058 biosynthetic process; GO:0006544 glycine metabolic process; GO:0044237 cellular metabolic process; GO:0071704 organic substance metabolic process; GO:0008152 metabolic process; GO:0006520 cellular amino acid metabolic process; GO:0044248 cellular …	GO:0016020 membrane; GO:0031090 organelle membrane; GO:0005737 cytoplasm; GO:0044424 intracellular part; GO:0016604 nuclear body; GO:0005623 cell; GO:0044422 organelle part; GO:0005740 mitochondrial envelope; GO:0031974 membrane-enclosed lumen; GO:0005654 nucleoplasm; GO:0070013 intracellular organelle lumen; GO:0016607 nuclear speck; GO:0005622 intracellular; GO:0044464 cell part; GO:0019866 org…	GO:0008890 glycine C-acetyltransferase activity; GO:0043167 ion binding; GO:0048037 cofactor binding; GO:0016747 transferase activity, transferring acyl groups other than amino-acyl groups; GO:0030170 pyridoxal phosphate binding; GO:0016407 acetyltransferase activity; GO:1901363 heterocyclic compound binding; GO:0097159 organic cyclic compound binding; GO:0016746 transferase activity, transferrin…	K00639	kbl; glycine C-acetyltransferase [EC:2.3.1.29]	mmu00260 Glycine, serine and threonine metabolism - Mus musculus (mouse);	IPR015424; IPR004839; IPR015421; IPR015422;	Pyridoxal phosphate-dependent transferase; Aminotransferase, class I/classII; Pyridoxal phosphate-dependent transferase, major region, subdomain 1; Pyridoxal phosphate-dependent transferase, major region, subdomain 2;
O89020	Afamin	Afm	69.378	1.748	0.000293	up	1.497	0.000815		2.618	0.000343	up	1.548	8.04e-06	up	2.151	3.6e-06	up	1.39082	7.49e-05		0.801	0.0157		0.906	0.0431		0.975	0.176		extracellular	GO:0006810 transport; GO:1902578 single-organism localization; GO:0044699 single-organism process; GO:0051180 vitamin transport; GO:0051179 localization; GO:0051234 establishment of localization; GO:0044765 single-organism transport;	GO:0070062 extracellular exosome; GO:0043226 organelle; GO:0072562 blood microparticle; GO:0005615 extracellular space; GO:0044421 extracellular region part; GO:0031982 vesicle; GO:1903561 extracellular vesicle; GO:0043227 membrane-bounded organelle; GO:0005576 extracellular region; GO:0043230 extracellular organelle;	GO:0097159 organic cyclic compound binding; GO:1901363 heterocyclic compound binding; GO:0008431 vitamin E binding; GO:0019842 vitamin binding; GO:0005488 binding; GO:0036094 small molecule binding;				IPR020858; IPR014760;	Serum albumin-like; Serum albumin, N-terminal;
O89053	Coronin-1A	Coro1a	50.989	0.912	0.286		1.894	0.00199	up	1.727	0.00175	up	0.66	2.68e-06	down	0.848	0.00036		1.28535	0.000106		0.568	0.00656	down	0.785	0.0473		1.155	0.0303		mitochondria	GO:0044700 single organism signaling; GO:0060627 regulation of vesicle-mediated transport; GO:0044085 cellular component biogenesis; GO:0002694 regulation of leukocyte activation; GO:0010941 regulation of cell death; GO:0030335 positive regulation of cell migration; GO:0065008 regulation of biological quality; GO:0045321 leukocyte activation; GO:0032944 regulation of mononuclear cell proliferatio…	GO:0016020 membrane; GO:0044421 extracellular region part; GO:0005938 cell cortex; GO:0031090 organelle membrane; GO:0031410 cytoplasmic vesicle; GO:0030054 cell junction; GO:0071944 cell periphery; GO:0031982 vesicle; GO:0005737 cytoplasm; GO:0099568 cytoplasmic region; GO:0044433 cytoplasmic vesicle part; GO:0030863 cortical cytoskeleton; GO:0032991 macromolecular complex; GO:0099512 supramolec…	GO:0051015 actin filament binding; GO:0003723 RNA binding; GO:0032036 myosin heavy chain binding; GO:0046983 protein dimerization activity; GO:0044877 macromolecular complex binding; GO:0005515 protein binding; GO:0043548 phosphatidylinositol 3-kinase binding; GO:1901363 heterocyclic compound binding; GO:0097159 organic cyclic compound binding; GO:0008092 cytoskeletal protein binding; GO:0042802 …	K13882	CORO1A; coronin-1A	mmu05152 Tuberculosis - Mus musculus (mouse); mmu04145 Phagosome - Mus musculus (mouse);	IPR017986; IPR015943; IPR015048; IPR015049;	WD40-repeat-containing domain; WD40/YVTN repeat-like-containing domain; Domain of unknown function DUF1899; Trimerisation motif;
O89086	RNA-binding protein 3	Rbm3	16.604	1.328	0.105		1.328	0.000334		1.764	0.0311	up	1.062	0.0173		1.399	0.0332		1.31752	0.0462		0.883	0.327		1.105	0.00388		1.113	0.22		nucleus	GO:0006518 peptide metabolic process; GO:0032270 positive regulation of cellular protein metabolic process; GO:0010608 posttranscriptional regulation of gene expression; GO:0035194 posttranscriptional gene silencing by RNA; GO:0009891 positive regulation of biosynthetic process; GO:0044699 single-organism process; GO:0009058 biosynthetic process; GO:0044237 cellular metabolic process; GO:0008152 …	GO:0030425 dendrite; GO:0005737 cytoplasm; GO:0032991 macromolecular complex; GO:0044424 intracellular part; GO:0005623 cell; GO:0044422 organelle part; GO:0043228 non-membrane-bounded organelle; GO:0031974 membrane-enclosed lumen; GO:0005654 nucleoplasm; GO:0070013 intracellular organelle lumen; GO:0044391 ribosomal subunit; GO:0044464 cell part; GO:0005622 intracellular; GO:0043005 neuron proje…	GO:0097159 organic cyclic compound binding; GO:1901363 heterocyclic compound binding; GO:0003723 RNA binding; GO:1901265 nucleoside phosphate binding; GO:0005488 binding; GO:0044877 macromolecular complex binding; GO:0003676 nucleic acid binding; GO:0000166 nucleotide binding; GO:0043023 ribosomal large subunit binding; GO:0043021 ribonucleoprotein complex binding; GO:0036094 small molecule bindi…	K13186			IPR000504; IPR012677; IPR034278;	RNA recognition motif domain; Nucleotide-binding alpha-beta plait domain; RBM3/CIRBP, RNA recognition motif;
P00186	Cytochrome P450 1A2	Cyp1a2	58.183	0.553	2.71e-05	down	0.476	0.0396	down	0.263	0.013	down	0.842	0.00956		0.619	0.011	down	0.734754	0.0176		1.545	0.000113	up	1.015	0.498		0.657	0.0955		endoplasmic reticulum	GO:0018894 dibenzo-p-dioxin metabolic process; GO:0070989 oxidative demethylation; GO:0030323 respiratory tube development; GO:0044699 single-organism process; GO:0044255 cellular lipid metabolic process; GO:0009058 biosynthetic process; GO:0044237 cellular metabolic process; GO:0009607 response to biotic stimulus; GO:0009605 response to external stimulus; GO:0008152 metabolic process; GO:0006091…	GO:0043229 intracellular organelle; GO:0016020 membrane; GO:0042175 nuclear outer membrane-endoplasmic reticulum membrane network; GO:0005783 endoplasmic reticulum; GO:0031090 organelle membrane; GO:0044446 intracellular organelle part; GO:0005737 cytoplasm; GO:0012505 endomembrane system; GO:0044424 intracellular part; GO:0005623 cell; GO:0044422 organelle part; GO:0043231 intracellular membrane…	GO:0016725 oxidoreductase activity, acting on CH or CH2 groups; GO:0005506 iron ion binding; GO:0043167 ion binding; GO:0016705 oxidoreductase activity, acting on paired donors, with incorporation or reduction of molecular oxygen; GO:0034875 caffeine oxidase activity; GO:0005515 protein binding; GO:0032451 demethylase activity; GO:0016491 oxidoreductase activity; GO:1901363 heterocyclic compound …	K07409	CYP1A2; cytochrome P450 family 1 subfamily A polypeptide 2 [EC:1.14.14.1]	mmu00982 Drug metabolism - cytochrome P450 - Mus musculus (mouse); mmu00830 Retinol metabolism - Mus musculus (mouse); mmu00980 Metabolism of xenobiotics by cytochrome P450 - Mus musculus (mouse); mmu00140 Steroid hormone biosynthesis - Mus musculus (mouse); mmu00232 Caffeine metabolism - Mus musculus (mouse); mmu05204 Chemical carcinogenesis - Mus musculus (mouse); mmu01100 Metabolic pathways - …
P00405	Cytochrome c oxidase subunit 2	Mtco2	25.976	0.941	0.196		0.564	0.000199	down	0.531	0.000223	down	0.87	0.00519		0.601	0.00017	down	0.691085	0.00166		1.017	0.687		1.1	0.00257		0.898	0.0322		plasma membrane	GO:0009116 nucleoside metabolic process; GO:0042278 purine nucleoside metabolic process; GO:0065008 regulation of biological quality; GO:0048732 gland development; GO:0009167 purine ribonucleoside monophosphate metabolic process; GO:0009117 nucleotide metabolic process; GO:0044699 single-organism process; GO:0044237 cellular metabolic process; GO:0006796 phosphate-containing compound metabolic pr…	GO:0016020 membrane; GO:0044421 extracellular region part; GO:0098800 inner mitochondrial membrane protein complex; GO:0031090 organelle membrane; GO:0098796 membrane protein complex; GO:0031982 vesicle; GO:0005737 cytoplasm; GO:0032991 macromolecular complex; GO:0031224 intrinsic component of membrane; GO:0098798 mitochondrial protein complex; GO:0044424 intracellular part; GO:0044455 mitochondr…	GO:0015075 ion transmembrane transporter activity; GO:0043167 ion binding; GO:0022892 substrate-specific transporter activity; GO:0015077 monovalent inorganic cation transmembrane transporter activity; GO:0016676 oxidoreductase activity, acting on a heme group of donors, oxygen as acceptor; GO:0005507 copper ion binding; GO:0016675 oxidoreductase activity, acting on a heme group of donors; GO:001…	K02261	COX2; cytochrome c oxidase subunit 2	mmu00190 Oxidative phosphorylation - Mus musculus (mouse); mmu05010 Alzheimer's disease - Mus musculus (mouse); mmu05012 Parkinson's disease - Mus musculus (mouse); mmu05016 Huntington's disease - Mus musculus (mouse); mmu04260 Cardiac muscle contraction - Mus musculus (mouse); mmu01100 Metabolic pathways - Mus musculus (mouse); mmu04932 Non-alcoholic fatty liver disease (NAFLD) - Mus musculus (m…	IPR002429; IPR034210; IPR008972; IPR014222; IPR011759;	Cytochrome c oxidase subunit II-like C-terminal; Cytochrome c oxidase subunit 2, C-terminal; Cupredoxin; Cytochrome c oxidase, subunit II; Cytochrome C oxidase subunit II, transmembrane domain;
P01027	Complement C3	C3	186.48	1.43	3.43e-05		1.45	4.73e-05		2.08	8.13e-06	up	1.26	3.58e-05		2.16	4.07e-07	up	0.584795	1.39e-06	down	0.83	0.000496		0.94	0.00729		0.8	0.000171		extracellular	GO:0060627 regulation of vesicle-mediated transport; GO:0016064 immunoglobulin mediated immune response; GO:0065008 regulation of biological quality; GO:0032270 positive regulation of cellular protein metabolic process; GO:0002824 positive regulation of adaptive immune response based on somatic recombination of immune receptors built from immunoglobulin superfamily domains; GO:2000259 positive re…	GO:0070062 extracellular exosome; GO:0043226 organelle; GO:0072562 blood microparticle; GO:0005615 extracellular space; GO:0044421 extracellular region part; GO:0031982 vesicle; GO:1903561 extracellular vesicle; GO:0043227 membrane-bounded organelle; GO:0005576 extracellular region; GO:0043230 extracellular organelle;	GO:0031714 C5a anaphylatoxin chemotactic receptor binding; GO:0030234 enzyme regulator activity; GO:0005102 receptor binding; GO:0005488 binding; GO:0030414 peptidase inhibitor activity; GO:0061134 peptidase regulator activity; GO:0001664 G-protein coupled receptor binding; GO:0005515 protein binding; GO:0061135 endopeptidase regulator activity; GO:0004857 enzyme inhibitor activity; GO:0098772 mo…	K03990	C3; complement component 3	mmu05152 Tuberculosis - Mus musculus (mouse); mmu05133 Pertussis - Mus musculus (mouse); mmu04610 Complement and coagulation cascades - Mus musculus (mouse); mmu05322 Systemic lupus erythematosus - Mus musculus (mouse); mmu05150 Staphylococcus aureus infection - Mus musculus (mouse); mmu05134 Legionellosis - Mus musculus (mouse); mmu05203 Viral carcinogenesis - Mus musculus (mouse); mmu05168 Herp…	IPR008993; IPR001599; IPR011626; IPR000020; IPR002890; IPR011625; IPR009048; IPR001134; IPR001840; IPR018933; IPR008930; IPR019565; IPR018081;	Tissue inhibitor of metalloproteinases-like, OB-fold; Alpha-2-macroglobulin; Alpha-macroglobulin complement component; Anaphylatoxin/fibulin; Alpha-2-macroglobulin, N-terminal; Alpha-2-macroglobulin, N-terminal 2; Alpha-macroglobulin, receptor-binding; Netrin domain; Anaphylatoxin, complement system domain; Netrin module, non-TIMP type; Terpenoid cyclases/protein prenyltransferase alpha-alpha tor…
P01029	Complement C4-B	C4b	192.91	1.51	1e-05	up	1.27	4.6e-06		1.92	1.55e-06	up	1.36	0.000114		2.14	1.52e-05	up	0.636943	0.000104	down	0.86	0.00115		0.96	0.0841		0.78	0.000497		extracellular	GO:0050794 regulation of cellular process; GO:0010951 negative regulation of endopeptidase activity; GO:0016064 immunoglobulin mediated immune response; GO:0002252 immune effector process; GO:0060255 regulation of macromolecule metabolic process; GO:0006959 humoral immune response; GO:0031324 negative regulation of cellular metabolic process; GO:0048519 negative regulation of biological process; …	GO:0030425 dendrite; GO:0044217 other organism part; GO:0005615 extracellular space; GO:0044421 extracellular region part; GO:0042995 cell projection; GO:0030054 cell junction; GO:0044216 other organism cell; GO:0031982 vesicle; GO:0043025 neuronal cell body; GO:0005623 cell; GO:0005576 extracellular region; GO:0045202 synapse; GO:0030424 axon; GO:0070062 extracellular exosome; GO:0043226 organel…	GO:0030234 enzyme regulator activity; GO:0001849 complement component C1q binding; GO:0001846 opsonin binding; GO:0005488 binding; GO:0030414 peptidase inhibitor activity; GO:0061134 peptidase regulator activity; GO:0001848 complement binding; GO:0030246 carbohydrate binding; GO:0005515 protein binding; GO:0061135 endopeptidase regulator activity; GO:0098772 molecular function regulator; GO:00048…	K03989	C4; complement component 4	mmu05133 Pertussis - Mus musculus (mouse); mmu04610 Complement and coagulation cascades - Mus musculus (mouse); mmu05322 Systemic lupus erythematosus - Mus musculus (mouse); mmu05150 Staphylococcus aureus infection - Mus musculus (mouse);	IPR008993; IPR001599; IPR000020; IPR011626; IPR002890; IPR011625; IPR009048; IPR001134; IPR001840; IPR008930; IPR018933; IPR019565; IPR018081;	Tissue inhibitor of metalloproteinases-like, OB-fold; Alpha-2-macroglobulin; Anaphylatoxin/fibulin; Alpha-macroglobulin complement component; Alpha-2-macroglobulin, N-terminal; Alpha-2-macroglobulin, N-terminal 2; Alpha-macroglobulin, receptor-binding; Netrin domain; Anaphylatoxin, complement system domain; Terpenoid cyclases/protein prenyltransferase alpha-alpha toroid; Netrin module, non-TIMP t…
P01592	Immunoglobulin J chain	Jchain	18.013	0.609	0.00466	down	1.057	0.601		0.644	0.0138	down	0.546	0.0186	down	0.699	0.0486		1.27877	0.00531		0.733	0.0586		0.816	0.00203		0.675	0.0248		extracellular	GO:0050794 regulation of cellular process; GO:0044707 single-multicellular organism process; GO:0065008 regulation of biological quality; GO:0098542 defense response to other organism; GO:0044699 single-organism process; GO:0060263 regulation of respiratory burst; GO:0044087 regulation of cellular component biogenesis; GO:0006959 humoral immune response; GO:0043207 response to external biotic sti…	GO:0071756 pentameric IgM immunoglobulin complex; GO:0044421 extracellular region part; GO:0005615 extracellular space; GO:0042571 immunoglobulin complex, circulating; GO:0031982 vesicle; GO:0019814 immunoglobulin complex; GO:0032991 macromolecular complex; GO:0071746 IgA immunoglobulin complex, circulating; GO:0071745 IgA immunoglobulin complex; GO:0005576 extracellular region; GO:0071754 IgM im…	GO:0003677 DNA binding; GO:0070405 ammonium ion binding; GO:0030674 protein binding, bridging; GO:0019865 immunoglobulin binding; GO:0005102 receptor binding; GO:0042834 peptidoglycan binding; GO:0046983 protein dimerization activity; GO:0044877 macromolecular complex binding; GO:0043167 ion binding; GO:0003697 single-stranded DNA binding; GO:0005515 protein binding; GO:0003823 antigen binding; G…
P01631	Ig kappa chain V-II region 26-10	---	12.273	0.547	0.00878	down	1.397	0.0316		0.764	0.0294		0.818	0.116		1.057	0.496		1.29199	0.0531		0.948	0.578		0.634	0.0131	down	0.685	0.0149		nucleus			GO:0005515 protein binding; GO:0003823 antigen binding; GO:0005488 binding;				IPR007110; IPR013783; IPR013106; IPR003599;	Immunoglobulin-like domain; Immunoglobulin-like fold; Immunoglobulin V-set domain; Immunoglobulin subtype;
P01747	Ig heavy chain V region 36-65	---	13.307	0.643	0.00178	down	1.17	0.149		0.752	0.0392		0.997	0.934		1.203	0.00484		1.20627	0.101		0.991	0.793		0.639	0.0232	down	0.619	0.0141	down	nucleus			GO:0005515 protein binding; GO:0003823 antigen binding; GO:0005488 binding;				IPR007110; IPR013783; IPR003599; IPR013106;	Immunoglobulin-like domain; Immunoglobulin-like fold; Immunoglobulin subtype; Immunoglobulin V-set domain;
P01837	Ig kappa chain C region	---	11.778	0.681	0.000124		1.205	0.0227		0.82	0.0183		0.58	0.000348	down	0.749	0.00368		1.29199	0.00189		0.643	0.00133	down	0.755	0.00145		0.704	0.00278		extracellular	GO:0044700 single organism signaling; GO:0002694 regulation of leukocyte activation; GO:0016064 immunoglobulin mediated immune response; GO:0045321 leukocyte activation; GO:0007166 cell surface receptor signaling pathway; GO:0048869 cellular developmental process; GO:0098542 defense response to other organism; GO:0044699 single-organism process; GO:0051249 regulation of lymphocyte activation; GO:…	GO:0016020 membrane; GO:0044421 extracellular region part; GO:0005615 extracellular space; GO:0009897 external side of plasma membrane; GO:0071944 cell periphery; GO:0042571 immunoglobulin complex, circulating; GO:0019814 immunoglobulin complex; GO:0032991 macromolecular complex; GO:0005623 cell; GO:0005576 extracellular region; GO:0005886 plasma membrane; GO:0072562 blood microparticle; GO:00444…	GO:0034987 immunoglobulin receptor binding; GO:0005515 protein binding; GO:0005102 receptor binding; GO:0003823 antigen binding; GO:0005488 binding;				IPR007110; IPR013783; IPR003597;	Immunoglobulin-like domain; Immunoglobulin-like fold; Immunoglobulin C1-set;
P01843	Ig lambda-1 chain C region	---	11.575	0.865	0.402		1.125	0.36		0.974	0.899		0.684	0.0279		0.808	0.123		1.18203	0.152		0.637	0.0381	down	0.807	0.143		0.768	0.0479		extracellular		GO:0016020 membrane; GO:0005623 cell; GO:0044464 cell part; GO:0071944 cell periphery; GO:0005886 plasma membrane;	GO:0005515 protein binding; GO:0003823 antigen binding; GO:0005488 binding;				IPR007110; IPR013783; IPR003597;	Immunoglobulin-like domain; Immunoglobulin-like fold; Immunoglobulin C1-set;
P01864	Ig gamma-2A chain C region secreted form	---	36.595	0.768	0.00385		1.16	0.086		0.891	0.145		0.789	0.00222		1.03	0.36		1.30548	0.00253		0.647	0.00115	down	0.63	0.00018	down	0.56	0.007	down	cytoplasm		GO:0005576 extracellular region;	GO:0005515 protein binding; GO:0003823 antigen binding; GO:0005488 binding;				IPR007110; IPR013783; IPR003597;	Immunoglobulin-like domain; Immunoglobulin-like fold; Immunoglobulin C1-set;
P01867	Ig gamma-2B chain C region	Igh-3	44.259	0.887	0.0231		1.151	0.0338		1.019	0.648		0.757	0.00459		0.898	0.0669		1.18483	0.0384		0.599	0.00129	down	0.701	0.00217		0.681	0.00622		cytoplasm	GO:0044700 single organism signaling; GO:0060627 regulation of vesicle-mediated transport; GO:0002694 regulation of leukocyte activation; GO:0016064 immunoglobulin mediated immune response; GO:0007166 cell surface receptor signaling pathway; GO:0002824 positive regulation of adaptive immune response based on somatic recombination of immune receptors built from immunoglobulin superfamily domains; …	GO:0016020 membrane; GO:0005615 extracellular space; GO:0044421 extracellular region part; GO:0009897 external side of plasma membrane; GO:0071944 cell periphery; GO:0042571 immunoglobulin complex, circulating; GO:0019814 immunoglobulin complex; GO:0031224 intrinsic component of membrane; GO:0032991 macromolecular complex; GO:0005623 cell; GO:0016021 integral component of membrane; GO:0005576 ext…	GO:0034987 immunoglobulin receptor binding; GO:0005515 protein binding; GO:0005102 receptor binding; GO:0003823 antigen binding; GO:0005488 binding;				IPR007110; IPR013783; IPR003597;	Immunoglobulin-like domain; Immunoglobulin-like fold; Immunoglobulin C1-set;
P01868	Ig gamma-1 chain C region secreted form	Ighg1	35.704	0.868	0.00625		1.115	0.0126		0.968	0.269		0.732	0.00454		0.884	0.00649		1.20919	0.0253		1.271	0.000785		1.507	0.00161	up	1.391	0.000388		extracellular	GO:0060627 regulation of vesicle-mediated transport; GO:0002675 positive regulation of acute inflammatory response; GO:0016064 immunoglobulin mediated immune response; GO:0002824 positive regulation of adaptive immune response based on somatic recombination of immune receptors built from immunoglobulin superfamily domains; GO:0098542 defense response to other organism; GO:0044699 single-organism …	GO:0016020 membrane; GO:0005615 extracellular space; GO:0044421 extracellular region part; GO:0009897 external side of plasma membrane; GO:0071944 cell periphery; GO:0042571 immunoglobulin complex, circulating; GO:0019814 immunoglobulin complex; GO:0032991 macromolecular complex; GO:0005623 cell; GO:0005576 extracellular region; GO:0005886 plasma membrane; GO:0044459 plasma membrane part; GO:0044…	GO:0005515 protein binding; GO:0003823 antigen binding; GO:0005488 binding;				IPR007110; IPR013783; IPR003597;	Immunoglobulin-like domain; Immunoglobulin-like fold; Immunoglobulin C1-set;
P01872	Ig mu chain C region	Ighm	49.971	0.777	0.000973		1.239	0.000539		0.962	0.223		0.519	0.000723	down	0.677	0.00377		1.30548	0.0088		0.52	0.00168	down	0.779	0.00625		0.74	0.0116		nucleus	GO:0044700 single organism signaling; GO:0060627 regulation of vesicle-mediated transport; GO:0002694 regulation of leukocyte activation; GO:0016064 immunoglobulin mediated immune response; GO:0045321 leukocyte activation; GO:0032944 regulation of mononuclear cell proliferation; GO:0032270 positive regulation of cellular protein metabolic process; GO:0007166 cell surface receptor signaling pathwa…	GO:0016020 membrane; GO:0005615 extracellular space; GO:0044421 extracellular region part; GO:0009897 external side of plasma membrane; GO:0098796 membrane protein complex; GO:0071944 cell periphery; GO:0042571 immunoglobulin complex, circulating; GO:0005737 cytoplasm; GO:0098797 plasma membrane protein complex; GO:0098802 plasma membrane receptor complex; GO:0019814 immunoglobulin complex; GO:00…	GO:0038023 signaling receptor activity; GO:0060089 molecular transducer activity; GO:0042802 identical protein binding; GO:0004872 receptor activity; GO:0005102 receptor binding; GO:0005488 binding; GO:0034987 immunoglobulin receptor binding; GO:0005515 protein binding; GO:0004888 transmembrane signaling receptor activity; GO:0004871 signal transducer activity; GO:0003823 antigen binding; GO:0099…				IPR007110; IPR013783; IPR003597;	Immunoglobulin-like domain; Immunoglobulin-like fold; Immunoglobulin C1-set;
P01878	Ig alpha chain C region	---	36.875	0.715	0.0134		1.134	0.022		0.811	0.0454		0.47	0.000567	down	0.595	0.00747	down	1.26743	0.0404		0.601	0.00257	down	0.915	0.246		0.818	0.00413		extracellular			GO:0034987 immunoglobulin receptor binding; GO:0005515 protein binding; GO:0005102 receptor binding; GO:0003823 antigen binding; GO:0005488 binding;				IPR007110; IPR013783; IPR003599; IPR003597;	Immunoglobulin-like domain; Immunoglobulin-like fold; Immunoglobulin subtype; Immunoglobulin C1-set;
P01887	Beta-2-microglobulin	B2m	13.779	1.209	0.0243		1.319	0.00349		1.592	0.00306	up	1.131	0.000473		1.381	0.00026		1.221	0.000457		0.887	0.000542		0.947	0.228		1.023	0.545		extracellular	GO:0060627 regulation of vesicle-mediated transport; GO:0065008 regulation of biological quality; GO:0045321 leukocyte activation; GO:0002824 positive regulation of adaptive immune response based on somatic recombination of immune receptors built from immunoglobulin superfamily domains; GO:0098542 defense response to other organism; GO:1904437 positive regulation of transferrin receptor binding; …	GO:0016020 membrane; GO:0005615 extracellular space; GO:0044421 extracellular region part; GO:0009897 external side of plasma membrane; GO:0031090 organelle membrane; GO:0031410 cytoplasmic vesicle; GO:0098796 membrane protein complex; GO:0030054 cell junction; GO:0071944 cell periphery; GO:0042611 MHC protein complex; GO:0005737 cytoplasm; GO:0031982 vesicle; GO:0044433 cytoplasmic vesicle part;…	GO:0097367 carbohydrate derivative binding; GO:0005515 protein binding; GO:0042802 identical protein binding; GO:0001948 glycoprotein binding; GO:0005488 binding;	K08055	B2M; beta-2-microglobulin	mmu04612 Antigen processing and presentation - Mus musculus (mouse);	IPR007110; IPR013783; IPR003597;	Immunoglobulin-like domain; Immunoglobulin-like fold; Immunoglobulin C1-set;
P01898	"H-2 class I histocompatibility antigen, Q10 alpha chain"	H2-Q10	37.251	1.389	0.00034		1.42	0.000239		1.972	1.86e-05	up	1.319	0.000253		1.953	0.000352	up	1.48148	0.00106		0.979	0.46		1.03	0.319		0.988	0.6		extracellular	GO:0019882 antigen processing and presentation; GO:0002376 immune system process; GO:0002474 antigen processing and presentation of peptide antigen via MHC class I; GO:0048002 antigen processing and presentation of peptide antigen;	GO:0016020 membrane; GO:0044421 extracellular region part; GO:0031090 organelle membrane; GO:0005737 cytoplasm; GO:0044433 cytoplasmic vesicle part; GO:0032991 macromolecular complex; GO:0005623 cell; GO:0044422 organelle part; GO:0070062 extracellular exosome; GO:0005622 intracellular; GO:0098791 Golgi subcompartment; GO:0071556 integral component of lumenal side of endoplasmic reticulum membran…	GO:0003723 RNA binding; GO:0046977 TAP binding; GO:0005102 receptor binding; GO:0042608 T cell receptor binding; GO:0044877 macromolecular complex binding; GO:0005515 protein binding; GO:0033218 amide binding; GO:0003823 antigen binding; GO:1901363 heterocyclic compound binding; GO:0097159 organic cyclic compound binding; GO:0030881 beta-2-microglobulin binding; GO:0042277 peptide binding; GO:000…	K06751	MHC1; major histocompatibility complex, class I	mmu05320 Autoimmune thyroid disease - Mus musculus (mouse); mmu05332 Graft-versus-host disease - Mus musculus (mouse); mmu05330 Allograft rejection - Mus musculus (mouse); mmu04144 Endocytosis - Mus musculus (mouse); mmu04940 Type I diabetes mellitus - Mus musculus (mouse); mmu05166 HTLV-I infection - Mus musculus (mouse); mmu05203 Viral carcinogenesis - Mus musculus (mouse); mmu05416 Viral myoca…	IPR007110; IPR013783; IPR011161; IPR001039; IPR011162; IPR003597;	Immunoglobulin-like domain; Immunoglobulin-like fold; MHC class I-like antigen recognition-like; MHC class I alpha chain, alpha1 alpha2 domains; MHC classes I/II-like antigen recognition protein; Immunoglobulin C1-set;
P02463	Collagen alpha-1(IV) chain	Col4a1	160.68	1.406	0.00376		1.41	0.00779		1.984	0.000606	up	1.355	0.0088		1.718	0.000381	up	1.26743	0.0105		0.865	0.0605		0.898	0.0713		0.999	0.97		extracellular	GO:0044700 single organism signaling; GO:0007528 neuromuscular junction development; GO:0001101 response to acid chemical; GO:0061333 renal tubule morphogenesis; GO:0007166 cell surface receptor signaling pathway; GO:0001568 blood vessel development; GO:0007420 brain development; GO:0048869 cellular developmental process; GO:0044699 single-organism process; GO:0048754 branching morphogenesis of a…	GO:0005615 extracellular space; GO:0044421 extracellular region part; GO:0005587 collagen type IV trimer; GO:0098644 complex of collagen trimers; GO:0032991 macromolecular complex; GO:0099080 supramolecular complex; GO:0005576 extracellular region; GO:0044420 extracellular matrix component; GO:0005581 collagen trimer; GO:0099081 supramolecular polymer; GO:0005604 basement membrane; GO:0031012 ext…	GO:0048407 platelet-derived growth factor binding; GO:0005201 extracellular matrix structural constituent; GO:0005515 protein binding; GO:0005198 structural molecule activity; GO:0019838 growth factor binding; GO:0005488 binding;	K06237	COL4A; collagen, type IV, alpha	mmu04151 PI3K-Akt signaling pathway - Mus musculus (mouse); mmu05146 Amoebiasis - Mus musculus (mouse); mmu05200 Pathways in cancer - Mus musculus (mouse); mmu05222 Small cell lung cancer - Mus musculus (mouse); mmu04510 Focal adhesion - Mus musculus (mouse); mmu04933 AGE-RAGE signaling pathway in diabetic complications - Mus musculus (mouse); mmu04974 Protein digestion and absorption - Mus muscu…	IPR016187;	C-type lectin fold;
P02468	Laminin subunit gamma-1	Lamc1	177.3	1.043	0.038		1.792	0.00459	up	1.869	0.00279	up	1.157	0.0522		1.739	0.000339	up	1.50376	0.00544	up	1.04	0.276		0.938	0.271		1.117	0.0982		extracellular	GO:0044085 cellular component biogenesis; GO:0051674 localization of cell; GO:0048666 neuron development; GO:0048869 cellular developmental process; GO:0032989 cellular component morphogenesis; GO:0022008 neurogenesis; GO:0044699 single-organism process; GO:0071711 basement membrane organization; GO:0022610 biological adhesion; GO:0009605 response to external stimulus; GO:0034446 substrate adhesi…	GO:0005615 extracellular space; GO:0044421 extracellular region part; GO:0031982 vesicle; GO:0032991 macromolecular complex; GO:0005576 extracellular region; GO:0044420 extracellular matrix component; GO:0043256 laminin complex; GO:0005604 basement membrane; GO:0031012 extracellular matrix; GO:0043226 organelle; GO:0070062 extracellular exosome; GO:0005605 basal lamina; GO:1903561 extracellular v…	GO:0005201 extracellular matrix structural constituent; GO:0051861 glycolipid binding; GO:0097367 carbohydrate derivative binding; GO:0043208 glycosphingolipid binding; GO:0046625 sphingolipid binding; GO:0005488 binding; GO:0008289 lipid binding; GO:0005515 protein binding; GO:0005198 structural molecule activity;	K05635	LAMC1; laminin, gamma 1	mmu05146 Amoebiasis - Mus musculus (mouse); mmu05222 Small cell lung cancer - Mus musculus (mouse); mmu05200 Pathways in cancer - Mus musculus (mouse); mmu04510 Focal adhesion - Mus musculus (mouse); mmu04512 ECM-receptor interaction - Mus musculus (mouse); mmu05020 Prion diseases - Mus musculus (mouse); mmu05145 Toxoplasmosis - Mus musculus (mouse); mmu04151 PI3K-Akt signaling pathway - Mus musc…	IPR000034; IPR002049; IPR000742; IPR008211; IPR008979;	Laminin IV; Laminin EGF domain; EGF-like domain; Laminin, N-terminal; Galactose-binding domain-like;
P02469	Laminin subunit beta-1	Lamb1	197.09	1.05	0.374		2.273	0.00127	up	2.387	2.31e-06	up	1.134	0.161		2.375	0.000189	up	2.09205	0.000868	up	1.005	0.9		0.931	0.371		1.01	0.784		extracellular	GO:0030335 positive regulation of cell migration; GO:0051674 localization of cell; GO:0022414 reproductive process; GO:0007420 brain development; GO:0040017 positive regulation of locomotion; GO:0048869 cellular developmental process; GO:0048666 neuron development; GO:0007566 embryo implantation; GO:0032989 cellular component morphogenesis; GO:0022008 neurogenesis; GO:0044699 single-organism proc…	GO:0043229 intracellular organelle; GO:0005615 extracellular space; GO:0044421 extracellular region part; GO:0005606 laminin-1 complex; GO:0005737 cytoplasm; GO:0031982 vesicle; GO:0032991 macromolecular complex; GO:0044424 intracellular part; GO:0043257 laminin-8 complex; GO:0005623 cell; GO:0005576 extracellular region; GO:0044420 extracellular matrix component; GO:0043256 laminin complex; GO:0…	GO:0005201 extracellular matrix structural constituent; GO:0050839 cell adhesion molecule binding; GO:0051861 glycolipid binding; GO:0097367 carbohydrate derivative binding; GO:0043208 glycosphingolipid binding; GO:0005102 receptor binding; GO:0046625 sphingolipid binding; GO:0005488 binding; GO:0044877 macromolecular complex binding; GO:0008289 lipid binding; GO:0005178 integrin binding; GO:0005…	K05636	LAMB1; laminin, beta 1	mmu05146 Amoebiasis - Mus musculus (mouse); mmu05222 Small cell lung cancer - Mus musculus (mouse); mmu05200 Pathways in cancer - Mus musculus (mouse); mmu04510 Focal adhesion - Mus musculus (mouse); mmu04512 ECM-receptor interaction - Mus musculus (mouse); mmu05145 Toxoplasmosis - Mus musculus (mouse); mmu04151 PI3K-Akt signaling pathway - Mus musculus (mouse);	IPR013015; IPR002049; IPR000742; IPR008211;	Laminin IV type B; Laminin EGF domain; EGF-like domain; Laminin, N-terminal;
P02772	Alpha-fetoprotein	Afp	67.337	1.704	0.00821	up	3.802	0.000337	up	6.494	7.77e-06	up	2.237	0.00334	up	6.135	0.000762	up	2.74725	1.52e-05	up	1.239	0.0696		0.943	0.485		1.308	0.0156		extracellular	GO:0044700 single organism signaling; GO:0065008 regulation of biological quality; GO:0022414 reproductive process; GO:0007166 cell surface receptor signaling pathway; GO:0030728 ovulation; GO:0044699 single-organism process; GO:0046660 female sex differentiation; GO:0044237 cellular metabolic process; GO:0051234 establishment of localization; GO:0007165 signal transduction; GO:0008152 metabolic …	GO:0005615 extracellular space; GO:0044421 extracellular region part; GO:0044464 cell part; GO:0005622 intracellular; GO:0005737 cytoplasm; GO:0044424 intracellular part; GO:0005829 cytosol; GO:0005623 cell; GO:0005576 extracellular region; GO:0044444 cytoplasmic part;	GO:0046872 metal ion binding; GO:0043169 cation binding; GO:0005488 binding; GO:0043167 ion binding;	K16144	AFP; alpha-fetoprotein	mmu04390 Hippo signaling pathway - Mus musculus (mouse);	IPR020858; IPR014760;	Serum albumin-like; Serum albumin, N-terminal;
P02798	Metallothionein-2	Mt2	6.1153	6.173	0.0112	up	0.812	0.0503		5.025	0.0145	up	2.342	0.00224	up	0.941	0.657		0.401929	0.0146	down	0.379	0.0415	down	1.003	0.95		2.027	0.0352	up	extracellular	GO:0050794 regulation of cellular process; GO:0044700 single organism signaling; GO:0065008 regulation of biological quality; GO:0055076 transition metal ion homeostasis; GO:0072503 cellular divalent inorganic cation homeostasis; GO:0040008 regulation of growth; GO:0007263 nitric oxide mediated signal transduction; GO:0010273 detoxification of copper ion; GO:1990169 stress response to copper ion;…	GO:0043226 organelle; GO:0043231 intracellular membrane-bounded organelle; GO:0043229 intracellular organelle; GO:0005634 nucleus; GO:0044464 cell part; GO:0005622 intracellular; GO:0005737 cytoplasm; GO:0048471 perinuclear region of cytoplasm; GO:0044424 intracellular part; GO:0005829 cytosol; GO:0043227 membrane-bounded organelle; GO:0005623 cell; GO:0044444 cytoplasmic part;	GO:0046872 metal ion binding; GO:0043169 cation binding; GO:0008270 zinc ion binding; GO:0046914 transition metal ion binding; GO:0005488 binding; GO:0043167 ion binding;	K14739	MT1_2; metallothionein 1/2	mmu04978 Mineral absorption - Mus musculus (mouse);	IPR023587; IPR017854;	Metallothionein domain, vertebrate; Metallothionein domain;
P02802	Metallothionein-1	Mt1	6.0181	6.757	0.000827	up	0.802	0.103		5.405	6.76e-07	up	2.801	1.46e-05	up	1.264	0.306		0.451467	0.0314	down	0.443	4.5e-05	down	1.067	0.535		1.896	0.049	up	extracellular	GO:0044700 single organism signaling; GO:0071247 cellular response to chromate; GO:0010941 regulation of cell death; GO:0065008 regulation of biological quality; GO:0072503 cellular divalent inorganic cation homeostasis; GO:0043523 regulation of neuron apoptotic process; GO:0044699 single-organism process; GO:0055069 zinc ion homeostasis; GO:0007165 signal transduction; GO:0007154 cell communicat…	GO:0043229 intracellular organelle; GO:0005737 cytoplasm; GO:0044424 intracellular part; GO:0005623 cell; GO:0005829 cytosol; GO:0043231 intracellular membrane-bounded organelle; GO:0043226 organelle; GO:0005634 nucleus; GO:0005622 intracellular; GO:0044464 cell part; GO:0005764 lysosome; GO:0005773 vacuole; GO:0048471 perinuclear region of cytoplasm; GO:0043227 membrane-bounded organelle; GO:004…	GO:0046914 transition metal ion binding; GO:0005488 binding; GO:0043167 ion binding; GO:0046872 metal ion binding; GO:0043169 cation binding; GO:0005507 copper ion binding; GO:0008270 zinc ion binding;	K14739	MT1_2; metallothionein 1/2	mmu04978 Mineral absorption - Mus musculus (mouse);	IPR023587; IPR017854;	Metallothionein domain, vertebrate; Metallothionein domain;
P03899	NADH-ubiquinone oxidoreductase chain 3	Mtnd3	13.219	0.869	0.244		0.61	0.059		0.53	0.0408	down	0.929	0.497		0.666	0.0763		0.71736	0.125		1.084	0.432		1.014	0.945		0.862	0.506		extracellular	GO:0009628 response to abiotic stimulus; GO:0071310 cellular response to organic substance; GO:0071384 cellular response to corticosteroid stimulus; GO:0044699 single-organism process; GO:0050896 response to stimulus; GO:0071383 cellular response to steroid hormone stimulus; GO:0033993 response to lipid; GO:0008152 metabolic process; GO:0006979 response to oxidative stress; GO:0048545 response to…	GO:0016020 membrane; GO:0098800 inner mitochondrial membrane protein complex; GO:0031090 organelle membrane; GO:0098796 membrane protein complex; GO:0005737 cytoplasm; GO:0031224 intrinsic component of membrane; GO:0032991 macromolecular complex; GO:0045271 respiratory chain complex I; GO:0044424 intracellular part; GO:0098798 mitochondrial protein complex; GO:0005747 mitochondrial respiratory ch…	GO:0050136 NADH dehydrogenase (quinone) activity; GO:0016651 oxidoreductase activity, acting on NAD(P)H; GO:0003954 NADH dehydrogenase activity; GO:0003824 catalytic activity; GO:0016655 oxidoreductase activity, acting on NAD(P)H, quinone or similar compound as acceptor; GO:0008137 NADH dehydrogenase (ubiquinone) activity; GO:0016491 oxidoreductase activity;	K03880	ND3; NADH-ubiquinone oxidoreductase chain 3 [EC:1.6.5.3]	mmu00190 Oxidative phosphorylation - Mus musculus (mouse); mmu05012 Parkinson's disease - Mus musculus (mouse); mmu01100 Metabolic pathways - Mus musculus (mouse);
P03958	Adenosine deaminase	Ada	39.991	0.935	0.223		0.583	0.000389	down	0.545	0.000163	down	0.883	0.201		0.485	0.00124	down	0.549451	0.00573	down	0.888	0.212		0.941	0.221		0.998	0.998		cytoplasm	GO:0002694 regulation of leukocyte activation; GO:0010941 regulation of cell death; GO:0048732 gland development; GO:0022414 reproductive process; GO:0043009 chordate embryonic development; GO:0030323 respiratory tube development; GO:0031347 regulation of defense response; GO:0044237 cellular metabolic process; GO:0030888 regulation of B cell proliferation; GO:0042110 T cell activation; GO:000815…	GO:0030425 dendrite; GO:0016020 membrane; GO:0005615 extracellular space; GO:0044421 extracellular region part; GO:0009897 external side of plasma membrane; GO:0031410 cytoplasmic vesicle; GO:0030054 cell junction; GO:0071944 cell periphery; GO:0031982 vesicle; GO:0099568 cytoplasmic region; GO:0005737 cytoplasm; GO:0044433 cytoplasmic vesicle part; GO:0032838 cell projection cytoplasm; GO:004302…	GO:0004000 adenosine deaminase activity; GO:0001882 nucleoside binding; GO:0043167 ion binding; GO:0016787 hydrolase activity; GO:0008270 zinc ion binding; GO:1901363 heterocyclic compound binding; GO:0097159 organic cyclic compound binding; GO:0016814 hydrolase activity, acting on carbon-nitrogen (but not peptide) bonds, in cyclic amidines; GO:0097367 carbohydrate derivative binding; GO:0046914 …	K01488	add; adenosine deaminase [EC:3.5.4.4]	mmu05340 Primary immunodeficiency - Mus musculus (mouse); mmu01100 Metabolic pathways - Mus musculus (mouse); mmu00230 Purine metabolism - Mus musculus (mouse);	IPR001365; IPR032466;	Adenosine/AMP deaminase domain; Metal-dependent hydrolase;
P03977	Ig kappa chain V-III region 50S10.1	---	12.042	0.644	0.105		1.34	0.263		0.863	0.398		0.347	0.00781	down	0.513	0.0671		1.47929	0.233		0.346	0.0103	down	0.642	0.115		0.581	0.123		mitochondria			GO:0005515 protein binding; GO:0003823 antigen binding; GO:0005488 binding;				IPR007110; IPR013783; IPR013106; IPR003599;	Immunoglobulin-like domain; Immunoglobulin-like fold; Immunoglobulin V-set domain; Immunoglobulin subtype;
P03987	Ig gamma-3 chain C region	---	43.929	0.547	0.00194	down	1.145	0.196		0.627	0.0185	down	0.325	0.0128	down	0.349	0.00275	down	1.07296	0.641		0.617	0.041	down	1.041	0.732		1.111	0.313		plasma membrane		GO:0016020 membrane; GO:0044464 cell part; GO:0071944 cell periphery; GO:0044425 membrane part; GO:0031224 intrinsic component of membrane; GO:0005623 cell; GO:0016021 integral component of membrane; GO:0005576 extracellular region; GO:0005886 plasma membrane;	GO:0034987 immunoglobulin receptor binding; GO:0005515 protein binding; GO:0005102 receptor binding; GO:0003823 antigen binding; GO:0005488 binding;				IPR007110; IPR013783; IPR003597;	Immunoglobulin-like domain; Immunoglobulin-like fold; Immunoglobulin C1-set;
P04117	"Fatty acid-binding protein, adipocyte"	Fabp4	14.65	1.205	0.0217		1.6	0.00759	up	1.927	0.00676	up	1.754	0.000494	up	2.183	5.5e-05	up	1.24378	0.00735		1.068	0.0647		0.733	0.00342		0.943	0.458		cytoplasm	GO:0065008 regulation of biological quality; GO:0048869 cellular developmental process; GO:0044699 single-organism process; GO:0031347 regulation of defense response; GO:0051253 negative regulation of RNA metabolic process; GO:0071345 cellular response to cytokine stimulus; GO:0031400 negative regulation of protein modification process; GO:0051234 establishment of localization; GO:2001141 regulat…	GO:0043229 intracellular organelle; GO:0044421 extracellular region part; GO:0044446 intracellular organelle part; GO:0031982 vesicle; GO:0005737 cytoplasm; GO:0031981 nuclear lumen; GO:0044424 intracellular part; GO:0005623 cell; GO:0005576 extracellular region; GO:0044422 organelle part; GO:0031974 membrane-enclosed lumen; GO:0043226 organelle; GO:0070062 extracellular exosome; GO:0043231 intra…	GO:0031406 carboxylic acid binding; GO:0005488 binding; GO:0043167 ion binding; GO:0008289 lipid binding; GO:0043177 organic acid binding; GO:0043168 anion binding; GO:0005504 fatty acid binding; GO:0033293 monocarboxylic acid binding; GO:0005215 transporter activity; GO:0036094 small molecule binding;	K08753	FABP4; fatty acid-binding protein 4, adipocyte	mmu03320 PPAR signaling pathway - Mus musculus (mouse); mmu04923 Regulation of lipolysis in adipocytes - Mus musculus (mouse);	IPR000463; IPR000566; IPR012674; IPR011038;	Cytosolic fatty-acid binding; Lipocalin/cytosolic fatty-acid binding domain; Calycin; Calycin-like;
P04186	Complement factor B	Cfb	85.004	1.5	0.000292		1.46	0.000207		2.19	1e-05	up	1.5	0.000229		2.45	7.86e-05	up	0.609756	0.000507	down	0.92	0.0376		0.93	0.0876		0.82	0.0095		extracellular	GO:0002253 activation of immune response; GO:0006950 response to stress; GO:0002252 immune effector process; GO:0044699 single-organism process; GO:0008283 cell proliferation; GO:0072376 protein activation cascade; GO:0006959 humoral immune response; GO:0002376 immune system process; GO:0044238 primary metabolic process; GO:0050896 response to stimulus; GO:0048518 positive regulation of biologica…	GO:0070062 extracellular exosome; GO:0043226 organelle; GO:0072562 blood microparticle; GO:0005615 extracellular space; GO:0044421 extracellular region part; GO:0031982 vesicle; GO:1903561 extracellular vesicle; GO:0043227 membrane-bounded organelle; GO:0005576 extracellular region; GO:0043230 extracellular organelle;	GO:0004252 serine-type endopeptidase activity; GO:0004175 endopeptidase activity; GO:0008233 peptidase activity; GO:0003824 catalytic activity; GO:0017171 serine hydrolase activity; GO:0008236 serine-type peptidase activity; GO:0070011 peptidase activity, acting on L-amino acid peptides; GO:0016787 hydrolase activity;	K01335	CFB; component factor B [EC:3.4.21.47]	mmu04610 Complement and coagulation cascades - Mus musculus (mouse); mmu05150 Staphylococcus aureus infection - Mus musculus (mouse);	IPR009003; IPR000436; IPR001254; IPR002035;	Peptidase S1, PA clan; Sushi/SCR/CCP domain; Serine proteases, trypsin domain; von Willebrand factor, type A;
P04939	Major urinary protein 3	Mup3	21.464	1.112	0.115		0.279	0.000871	down	0.31	0.00455	down	1.634	0.00642	up	0.767	0.0162		0.469704	0.000466	down	3.314	0.000116	up	2.257	0.000386	up	1.341	0.0489		extracellular	GO:0044700 single organism signaling; GO:0065008 regulation of biological quality; GO:0051896 regulation of protein kinase B signaling; GO:0007166 cell surface receptor signaling pathway; GO:0050796 regulation of insulin secretion; GO:0042593 glucose homeostasis; GO:0032989 cellular component morphogenesis; GO:0019216 regulation of lipid metabolic process; GO:0044237 cellular metabolic process; G…	GO:0043229 intracellular organelle; GO:0005615 extracellular space; GO:0044421 extracellular region part; GO:0005737 cytoplasm; GO:0044424 intracellular part; GO:0005623 cell; GO:0005829 cytosol; GO:0005576 extracellular region; GO:0043231 intracellular membrane-bounded organelle; GO:0043226 organelle; GO:0005634 nucleus; GO:0005622 intracellular; GO:0044464 cell part; GO:0043227 membrane-bounded…	GO:0038023 signaling receptor activity; GO:0005009 insulin-activated receptor activity; GO:0016773 phosphotransferase activity, alcohol group as acceptor; GO:0005550 pheromone binding; GO:0004713 protein tyrosine kinase activity; GO:0004672 protein kinase activity; GO:0004888 transmembrane signaling receptor activity; GO:0004871 signal transducer activity; GO:0004714 transmembrane receptor protei…				IPR000566; IPR012674; IPR011038;	Lipocalin/cytosolic fatty-acid binding domain; Calycin; Calycin-like;
P05063	Fructose-bisphosphate aldolase C	Aldoc	39.394	0.952	0.356		1.548	0.00145	up	1.475	0.00189		0.862	0.172		1.416	0.0207		1.64204	0.00123	up	1.014	0.845		1.12	0.0332		1.056	0.379		cytoplasm	GO:0006757 ATP generation from ADP; GO:0009116 nucleoside metabolic process; GO:0042278 purine nucleoside metabolic process; GO:0006165 nucleoside diphosphate phosphorylation; GO:0046031 ADP metabolic process; GO:0019362 pyridine nucleotide metabolic process; GO:0006096 glycolytic process; GO:0009167 purine ribonucleoside monophosphate metabolic process; GO:0048869 cellular developmental process;…	GO:0043229 intracellular organelle; GO:0044421 extracellular region part; GO:0005737 cytoplasm; GO:0031982 vesicle; GO:0044424 intracellular part; GO:0005623 cell; GO:0005576 extracellular region; GO:0005739 mitochondrion; GO:0043226 organelle; GO:0070062 extracellular exosome; GO:0043231 intracellular membrane-bounded organelle; GO:0005622 intracellular; GO:0044464 cell part; GO:1903561 extracel…	GO:0004332 fructose-bisphosphate aldolase activity; GO:0008092 cytoskeletal protein binding; GO:0003824 catalytic activity; GO:0016830 carbon-carbon lyase activity; GO:0005488 binding; GO:0016829 lyase activity; GO:0005515 protein binding; GO:0016832 aldehyde-lyase activity;	K01623	ALDO; fructose-bisphosphate aldolase, class I [EC:4.1.2.13]	mmu00010 Glycolysis / Gluconeogenesis - Mus musculus (mouse); mmu04066 HIF-1 signaling pathway - Mus musculus (mouse); mmu01100 Metabolic pathways - Mus musculus (mouse); mmu01230 Biosynthesis of amino acids - Mus musculus (mouse); mmu01200 Carbon metabolism - Mus musculus (mouse); mmu00030 Pentose phosphate pathway - Mus musculus (mouse); mmu00051 Fructose and mannose metabolism - Mus musculus (…	IPR013785;	Aldolase-type TIM barrel;
P05064	Fructose-bisphosphate aldolase A	Aldoa	39.355	0.998	0.829		1.471	0.00191		1.466	0.000351		1.007	0.829		1.502	0.00249	up	1.49254	0.00207		0.953	0.146		0.944	0.101		0.93	0.0509		cytoplasm	GO:0044085 cellular component biogenesis; GO:0065008 regulation of biological quality; GO:0009116 nucleoside metabolic process; GO:0006165 nucleoside diphosphate phosphorylation; GO:0019362 pyridine nucleotide metabolic process; GO:0006096 glycolytic process; GO:0009163 nucleoside biosynthetic process; GO:0046129 purine ribonucleoside biosynthetic process; GO:0009185 ribonucleoside diphosphate me…	GO:0016020 membrane; GO:0005615 extracellular space; GO:0044421 extracellular region part; GO:0030054 cell junction; GO:0030016 myofibril; GO:0031982 vesicle; GO:0005737 cytoplasm; GO:0036126 sperm flagellum; GO:0097729 9+2 motile cilium; GO:0032991 macromolecular complex; GO:0099512 supramolecular fiber; GO:0044424 intracellular part; GO:0005913 cell-cell adherens junction; GO:0030018 Z disc; GO…	GO:0003723 RNA binding; GO:0016829 lyase activity; GO:0005515 protein binding; GO:0048029 monosaccharide binding; GO:0098632 protein binding involved in cell-cell adhesion; GO:0002020 protease binding; GO:0097159 organic cyclic compound binding; GO:1901363 heterocyclic compound binding; GO:0050839 cell adhesion molecule binding; GO:0098641 cadherin binding involved in cell-cell adhesion; GO:00428…	K01623	ALDO; fructose-bisphosphate aldolase, class I [EC:4.1.2.13]	mmu00010 Glycolysis / Gluconeogenesis - Mus musculus (mouse); mmu04066 HIF-1 signaling pathway - Mus musculus (mouse); mmu01100 Metabolic pathways - Mus musculus (mouse); mmu01230 Biosynthesis of amino acids - Mus musculus (mouse); mmu01200 Carbon metabolism - Mus musculus (mouse); mmu00030 Pentose phosphate pathway - Mus musculus (mouse); mmu00051 Fructose and mannose metabolism - Mus musculus (…	IPR013785;	Aldolase-type TIM barrel;
P05201	"Aspartate aminotransferase, cytoplasmic"	Got1	46.247	1.597	9.86e-06	up	0.44	0.00253	down	0.704	0.0162		1.009	0.791		0.62	0.0068	down	0.613874	0.00189	down	0.684	1.94e-05		1.082	0.0846		0.776	0.0211		cytoplasm	GO:0044700 single organism signaling; GO:0019550 glutamate catabolic process to aspartate; GO:1901606 alpha-amino acid catabolic process; GO:0065008 regulation of biological quality; GO:0016053 organic acid biosynthetic process; GO:0007166 cell surface receptor signaling pathway; GO:0006066 alcohol metabolic process; GO:0044699 single-organism process; GO:0009058 biosynthetic process; GO:0044237 …	GO:0044421 extracellular region part; GO:0031982 vesicle; GO:0005737 cytoplasm; GO:0044424 intracellular part; GO:0005623 cell; GO:0044422 organelle part; GO:0043679 axon terminus; GO:0031974 membrane-enclosed lumen; GO:0070062 extracellular exosome; GO:0005654 nucleoplasm; GO:0070013 intracellular organelle lumen; GO:0005622 intracellular; GO:0044464 cell part; GO:0098793 presynapse; GO:0005764 …	GO:0016769 transferase activity, transferring nitrogenous groups; GO:0047801 L-cysteine:2-oxoglutarate aminotransferase activity; GO:0043167 ion binding; GO:0043177 organic acid binding; GO:0016829 lyase activity; GO:0048037 cofactor binding; GO:0030170 pyridoxal phosphate binding; GO:1901363 heterocyclic compound binding; GO:0097159 organic cyclic compound binding; GO:0031406 carboxylic acid bin…	K14454	GOT1; aspartate aminotransferase, cytoplasmic [EC:2.6.1.1]	mmu00400 Phenylalanine, tyrosine and tryptophan biosynthesis - Mus musculus (mouse); mmu01210 2-Oxocarboxylic acid metabolism - Mus musculus (mouse); mmu00220 Arginine biosynthesis - Mus musculus (mouse); mmu00330 Arginine and proline metabolism - Mus musculus (mouse); mmu01200 Carbon metabolism - Mus musculus (mouse); mmu00250 Alanine, aspartate and glutamate metabolism - Mus musculus (mouse); m…	IPR015424; IPR004839; IPR015421;	Pyridoxal phosphate-dependent transferase; Aminotransferase, class I/classII; Pyridoxal phosphate-dependent transferase, major region, subdomain 1;
P05202	"Aspartate aminotransferase, mitochondrial"	Got2	47.411	0.829	3.84e-05		0.611	1.05e-05	down	0.507	7.45e-06	down	0.912	0.0719		0.578	1.51e-06	down	0.634518	0.00271	down	1.127	0.000486		1.026	0.46		0.988	0.4		mitochondria	GO:0019550 glutamate catabolic process to aspartate; GO:1901606 alpha-amino acid catabolic process; GO:0016053 organic acid biosynthetic process; GO:0044699 single-organism process; GO:0009058 biosynthetic process; GO:0044237 cellular metabolic process; GO:0051234 establishment of localization; GO:0008152 metabolic process; GO:0006520 cellular amino acid metabolic process; GO:0042180 cellular ket…	GO:0016020 membrane; GO:0044421 extracellular region part; GO:0031090 organelle membrane; GO:0071944 cell periphery; GO:0005737 cytoplasm; GO:0031982 vesicle; GO:0043025 neuronal cell body; GO:0032991 macromolecular complex; GO:0044424 intracellular part; GO:0005623 cell; GO:0044422 organelle part; GO:0031974 membrane-enclosed lumen; GO:0005740 mitochondrial envelope; GO:0070062 extracellular exo…	GO:0003723 RNA binding; GO:0016769 transferase activity, transferring nitrogenous groups; GO:0016597 amino acid binding; GO:0046983 protein dimerization activity; GO:0043167 ion binding; GO:0043177 organic acid binding; GO:0005515 protein binding; GO:0048037 cofactor binding; GO:0030170 pyridoxal phosphate binding; GO:1901363 heterocyclic compound binding; GO:0097159 organic cyclic compound bindi…	K14455	GOT2; aspartate aminotransferase, mitochondrial [EC:2.6.1.1]	mmu00400 Phenylalanine, tyrosine and tryptophan biosynthesis - Mus musculus (mouse); mmu01210 2-Oxocarboxylic acid metabolism - Mus musculus (mouse); mmu04975 Fat digestion and absorption - Mus musculus (mouse); mmu00220 Arginine biosynthesis - Mus musculus (mouse); mmu00330 Arginine and proline metabolism - Mus musculus (mouse); mmu01200 Carbon metabolism - Mus musculus (mouse); mmu00250 Alanine…	IPR004839; IPR015424; IPR015421;	Aminotransferase, class I/classII; Pyridoxal phosphate-dependent transferase; Pyridoxal phosphate-dependent transferase, major region, subdomain 1;
P05367	Serum amyloid A-2 protein	Saa2	13.622	3.086	0.0281	up	0.947	0.806		2.924	0.0362	up	0.634	0.0867		0.685	0.107		1.07991	0.736		0.512	0.0956		2.489	0.0145	up	2.182	0.0164	up	extracellular	GO:0016477 cell migration; GO:0051716 cellular response to stimulus; GO:0014070 response to organic cyclic compound; GO:0051674 localization of cell; GO:0006950 response to stress; GO:0044763 single-organism cellular process; GO:0044699 single-organism process; GO:0060326 cell chemotaxis; GO:0048870 cell motility; GO:0010033 response to organic substance; GO:0050896 response to stimulus; GO:00069…	GO:0005615 extracellular space; GO:0044421 extracellular region part; GO:0005874 microtubule; GO:0005881 cytoplasmic microtubule; GO:0034358 plasma lipoprotein particle; GO:0005737 cytoplasm; GO:0031982 vesicle; GO:0032991 macromolecular complex; GO:0044424 intracellular part; GO:0099512 supramolecular fiber; GO:0005623 cell; GO:0099080 supramolecular complex; GO:0044422 organelle part; GO:004322…	GO:0001664 G-protein coupled receptor binding; GO:0005515 protein binding; GO:0005102 receptor binding; GO:0042056 chemoattractant activity; GO:0005488 binding;	K17310
P05480	Neuronal proto-oncogene tyrosine-protein kinase Src	Src	60.644	1.125	0.225		1.156	0.0276		1.299	0.051		1.215	0.0258		1.536	0.00227	up	1.26422	0.00189		0.975	0.752		0.902	0.0653		0.825	0.00589		cytoplasm	GO:0044700 single organism signaling; GO:0048008 platelet-derived growth factor receptor signaling pathway; GO:0048732 gland development; GO:2001286 regulation of caveolin-mediated endocytosis; GO:0022414 reproductive process; GO:0036119 response to platelet-derived growth factor; GO:0018212 peptidyl-tyrosine modification; GO:0030038 contractile actin filament bundle assembly; GO:0070555 response…	GO:0016020 membrane; GO:0044421 extracellular region part; GO:0019898 extrinsic component of membrane; GO:0031090 organelle membrane; GO:0098857 membrane microdomain; GO:0032587 ruffle membrane; GO:0005737 cytoplasm; GO:0032991 macromolecular complex; GO:0005913 cell-cell adherens junction; GO:0099080 supramolecular complex; GO:0005623 cell; GO:0009898 cytoplasmic side of plasma membrane; GO:0044…	GO:1901265 nucleoside phosphate binding; GO:0016773 phosphotransferase activity, alcohol group as acceptor; GO:0031625 ubiquitin protein ligase binding; GO:0005102 receptor binding; GO:0019901 protein kinase binding; GO:0097110 scaffold protein binding; GO:0004713 protein tyrosine kinase activity; GO:0046875 ephrin receptor binding; GO:0005515 protein binding; GO:0051427 hormone receptor binding;…	K05704	SRC; tyrosine-protein kinase Src [EC:2.7.10.2]	mmu04915 Estrogen signaling pathway - Mus musculus (mouse); mmu04370 VEGF signaling pathway - Mus musculus (mouse); mmu01521 EGFR tyrosine kinase inhibitor resistance - Mus musculus (mouse); mmu04540 Gap junction - Mus musculus (mouse); mmu04520 Adherens junction - Mus musculus (mouse); mmu04921 Oxytocin signaling pathway - Mus musculus (mouse); mmu04360 Axon guidance - Mus musculus (mouse); mmu0…	IPR001452; IPR000980; IPR000719; IPR001245; IPR020635; IPR011009;	SH3 domain; SH2 domain; Protein kinase domain; Serine-threonine/tyrosine-protein kinase catalytic domain; Tyrosine-protein kinase, catalytic domain; Protein kinase-like domain;
P05977	"Myosin light chain 1/3, skeletal muscle isoform"	Myl1	20.594	1.203	0.069		1.558	0.00106	up	1.873	0.00362	up	1.094	0.0426		1.486	0.00579		1.35685	0.00613		0.958	0.478		1.053	0.155		1.209	0.0289		cytoplasm	GO:0003012 muscle system process; GO:0003008 system process; GO:0006936 muscle contraction; GO:0008015 blood circulation; GO:0006941 striated muscle contraction; GO:0060048 cardiac muscle contraction; GO:0003015 heart process; GO:0060047 heart contraction; GO:0003013 circulatory system process; GO:0032501 multicellular organismal process;	GO:0043229 intracellular organelle; GO:0043232 intracellular non-membrane-bounded organelle; GO:0044430 cytoskeletal part; GO:0030016 myofibril; GO:0005737 cytoplasm; GO:0044446 intracellular organelle part; GO:0032991 macromolecular complex; GO:0099512 supramolecular fiber; GO:0044424 intracellular part; GO:0099080 supramolecular complex; GO:0005623 cell; GO:0015629 actin cytoskeleton; GO:004442…	GO:0043169 cation binding; GO:0046872 metal ion binding; GO:0005509 calcium ion binding; GO:0005488 binding; GO:0043167 ion binding;	K05738			IPR011992; IPR002048;	EF-hand domain pair; EF-hand domain;
P06330	Ig heavy chain V region AC38 205.12	---	12.934	0.67	0.00716		0.878	0.152		0.588	0.00223	down	0.697	0.0193		0.608	0.0153	down	0.87108	0.024		0.725	0.0198		0.696	0.0116		0.702	0.0159		cytoplasm			GO:0005515 protein binding; GO:0003823 antigen binding; GO:0005488 binding;				IPR007110; IPR013783; IPR003599; IPR013106;	Immunoglobulin-like domain; Immunoglobulin-like fold; Immunoglobulin subtype; Immunoglobulin V-set domain;
P06683	Complement component C9	C9	62.002	1.033	0.523		1.133	0.0345		1.17	0.0467		1.172	0.0196		1.17	0.0939		0.998004	0.953		1.505	0.008	up	1.327	0.00282		1.505	0.00552	up	extracellular	GO:0044085 cellular component biogenesis; GO:0016043 cellular component organization; GO:0016064 immunoglobulin mediated immune response; GO:0019835 cytolysis; GO:0002252 immune effector process; GO:0051260 protein homooligomerization; GO:0006959 humoral immune response; GO:0050896 response to stimulus; GO:0045087 innate immune response; GO:0019724 B cell mediated immunity; GO:0071704 organic sub…	GO:0016020 membrane; GO:0005615 extracellular space; GO:0044421 extracellular region part; GO:0098796 membrane protein complex; GO:0044216 other organism cell; GO:0071944 cell periphery; GO:0031982 vesicle; GO:0005737 cytoplasm; GO:0032991 macromolecular complex; GO:0031224 intrinsic component of membrane; GO:0044424 intracellular part; GO:0005887 integral component of plasma membrane; GO:0005623…	GO:0005515 protein binding; GO:0005488 binding;	K04000	C9; complement component 9	mmu05146 Amoebiasis - Mus musculus (mouse); mmu04610 Complement and coagulation cascades - Mus musculus (mouse); mmu05020 Prion diseases - Mus musculus (mouse); mmu05322 Systemic lupus erythematosus - Mus musculus (mouse);	IPR020864; IPR009030;	Membrane attack complex component/perforin (MACPF) domain; Growth factor receptor cysteine-rich domain;
P06684	Complement C5	C5	188.88	1.36	7.28e-05		1.71	0.000359	up	2.33	9.38e-05	up	1.44	0.000346		2.41	3.73e-06	up	0.598802	1.88e-05	down	1.12	0.0132		1.05	0.0949		1.08	0.11		extracellular	GO:0016064 immunoglobulin mediated immune response; GO:0043009 chordate embryonic development; GO:0006956 complement activation; GO:0010466 negative regulation of peptidase activity; GO:0008152 metabolic process; GO:0051240 positive regulation of multicellular organismal process; GO:0032879 regulation of localization; GO:0032102 negative regulation of response to external stimulus; GO:0006958 com…	GO:0016020 membrane; GO:0031226 intrinsic component of plasma membrane; GO:0005615 extracellular space; GO:0044421 extracellular region part; GO:0098796 membrane protein complex; GO:0071944 cell periphery; GO:0046930 pore complex; GO:0098797 plasma membrane protein complex; GO:0031982 vesicle; GO:0032991 macromolecular complex; GO:0031224 intrinsic component of membrane; GO:0005887 integral compo…	GO:0030234 enzyme regulator activity; GO:0005488 binding; GO:0030414 peptidase inhibitor activity; GO:0061134 peptidase regulator activity; GO:0005515 protein binding; GO:0061135 endopeptidase regulator activity; GO:0004857 enzyme inhibitor activity; GO:0098772 molecular function regulator; GO:0004866 endopeptidase inhibitor activity;	K03994	C5; complement component 5	mmu05168 Herpes simplex infection - Mus musculus (mouse); mmu05133 Pertussis - Mus musculus (mouse); mmu04610 Complement and coagulation cascades - Mus musculus (mouse); mmu05020 Prion diseases - Mus musculus (mouse); mmu05322 Systemic lupus erythematosus - Mus musculus (mouse); mmu05150 Staphylococcus aureus infection - Mus musculus (mouse);	IPR008993; IPR001599; IPR000020; IPR011626; IPR002890; IPR011625; IPR009048; IPR001134; IPR018933; IPR008930; IPR018081;	Tissue inhibitor of metalloproteinases-like, OB-fold; Alpha-2-macroglobulin; Anaphylatoxin/fibulin; Alpha-macroglobulin complement component; Alpha-2-macroglobulin, N-terminal; Alpha-2-macroglobulin, N-terminal 2; Alpha-macroglobulin, receptor-binding; Netrin domain; Netrin module, non-TIMP type; Terpenoid cyclases/protein prenyltransferase alpha-alpha toroid; Anaphylatoxin, complement system;
P06800	Receptor-type tyrosine-protein phosphatase C	Ptprc	144.6	1.071	0.289		1.597	0.00179	up	1.709	0.00768	up	0.751	2.13e-05		0.927	0.00274		1.23305	4.66e-05		0.583	0.00665	down	0.83	0.0105		1.075	0.00355		cytoplasm	GO:0044700 single organism signaling; GO:0002694 regulation of leukocyte activation; GO:0045191 regulation of isotype switching; GO:0010941 regulation of cell death; GO:0002698 negative regulation of immune effector process; GO:0098542 defense response to other organism; GO:0044237 cellular metabolic process; GO:0050855 regulation of B cell receptor signaling pathway; GO:0009607 response to bioti…	GO:0016020 membrane; GO:0044421 extracellular region part; GO:0009897 external side of plasma membrane; GO:0098857 membrane microdomain; GO:0030054 cell junction; GO:0071944 cell periphery; GO:0031982 vesicle; GO:0031224 intrinsic component of membrane; GO:0005887 integral component of plasma membrane; GO:0005623 cell; GO:0070062 extracellular exosome; GO:0005925 focal adhesion; GO:0044464 cell p…	GO:0016791 phosphatase activity; GO:0043394 proteoglycan binding; GO:0019901 protein kinase binding; GO:0043167 ion binding; GO:0043395 heparan sulfate proteoglycan binding; GO:0005515 protein binding; GO:0016787 hydrolase activity; GO:0004721 phosphoprotein phosphatase activity; GO:0019900 kinase binding; GO:0008201 heparin binding; GO:1901681 sulfur compound binding; GO:0097367 carbohydrate der…	K06478	PTPRC; receptor-type tyrosine-protein phosphatase C [EC:3.1.3.48]	mmu05340 Primary immunodeficiency - Mus musculus (mouse); mmu04660 T cell receptor signaling pathway - Mus musculus (mouse); mmu04514 Cell adhesion molecules (CAMs) - Mus musculus (mouse); mmu04666 Fc gamma R-mediated phagocytosis - Mus musculus (mouse);	IPR029021; IPR000387; IPR024739; IPR003595; IPR013783; IPR000242; IPR003961;	Protein-tyrosine phosphatase-like; Tyrosine specific protein phosphatases domain; Protein tyrosine phosphatase, receptor type, N-terminal; Protein-tyrosine phosphatase, catalytic; Immunoglobulin-like fold; PTP type protein phosphatase; Fibronectin type III;
P06909	Complement factor H	Cfh	139.14	1.618	4.58e-06	up	1.391	0.0171		2.247	0.0023	up	1.377	0.000733		2.155	9.58e-05	up	1.5625	0.00196	up	0.898	0.00137		1.055	0.0222		0.938	0.292		nucleus	GO:0030449 regulation of complement activation; GO:2000257 regulation of protein activation cascade; GO:0002252 immune effector process; GO:0060255 regulation of macromolecule metabolic process; GO:0002920 regulation of humoral immune response; GO:0002673 regulation of acute inflammatory response; GO:0006959 humoral immune response; GO:0080134 regulation of response to stress; GO:0050896 response…	GO:0070062 extracellular exosome; GO:0043226 organelle; GO:0072562 blood microparticle; GO:0005615 extracellular space; GO:0044421 extracellular region part; GO:0031982 vesicle; GO:1903561 extracellular vesicle; GO:0043227 membrane-bounded organelle; GO:0005576 extracellular region; GO:0043230 extracellular organelle;	GO:0097367 carbohydrate derivative binding; GO:0001851 complement component C3b binding; GO:0001846 opsonin binding; GO:0005488 binding; GO:0043167 ion binding; GO:0043394 proteoglycan binding; GO:0043395 heparan sulfate proteoglycan binding; GO:0001848 complement binding; GO:0043168 anion binding; GO:0005515 protein binding; GO:0008201 heparin binding; GO:0005539 glycosaminoglycan binding; GO:00…	K04004	CFH; complement factor H	mmu04610 Complement and coagulation cascades - Mus musculus (mouse); mmu05150 Staphylococcus aureus infection - Mus musculus (mouse);	IPR000436;	Sushi/SCR/CCP domain;
P07356	Annexin A2	Anxa2	38.676	0.96	0.485		3.29	5.67e-06	up	3.15	2.59e-06	up	1.16	0.0389		2.66	0.000118	up	0.436681	0.000152	down	0.94	0.32		0.78	0.00958		1.12	0.0484		cytoplasm	GO:0060627 regulation of vesicle-mediated transport; GO:2000273 positive regulation of receptor activity; GO:0044085 cellular component biogenesis; GO:0065008 regulation of biological quality; GO:0032270 positive regulation of cellular protein metabolic process; GO:0032371 regulation of sterol transport; GO:0030199 collagen fibril organization; GO:0090002 establishment of protein localization to …	GO:0016020 membrane; GO:0044421 extracellular region part; GO:0019898 extrinsic component of membrane; GO:0031090 organelle membrane; GO:0098857 membrane microdomain; GO:1990667 PCSK9-AnxA2 complex; GO:0099568 cytoplasmic region; GO:0005737 cytoplasm; GO:0044433 cytoplasmic vesicle part; GO:0032991 macromolecular complex; GO:0005913 cell-cell adherens junction; GO:0005623 cell; GO:0044422 organel…	GO:0030546 receptor activator activity; GO:0004859 phospholipase inhibitor activity; GO:0005515 protein binding; GO:0098772 molecular function regulator; GO:0004857 enzyme inhibitor activity; GO:0048306 calcium-dependent protein binding; GO:0017137 Rab GTPase binding; GO:1902936 phosphatidylinositol bisphosphate binding; GO:0097159 organic cyclic compound binding; GO:1901363 heterocyclic compound…	K17092
P07361	Alpha-1-acid glycoprotein 2	Orm2	23.843	3.257	0.000685	up	1.309	0.0286		4.255	3.04e-05	up	0.42	2.11e-05	down	0.779	0.0113		1.85529	0.00167	up	0.116	7.96e-06	down	0.9	0.0423		0.635	0.0116	down	extracellular	GO:0006810 transport; GO:0050789 regulation of biological process; GO:0006953 acute-phase response; GO:0006950 response to stress; GO:0002526 acute inflammatory response; GO:0006954 inflammatory response; GO:0002682 regulation of immune system process; GO:0006952 defense response; GO:0050896 response to stimulus; GO:0051179 localization; GO:0051234 establishment of localization; GO:0065007 biolog…	GO:0005615 extracellular space; GO:0044421 extracellular region part; GO:0005576 extracellular region;					IPR000566; IPR012674; IPR011038;	Lipocalin/cytosolic fatty-acid binding domain; Calycin; Calycin-like;
P07724	Serum albumin	Alb	68.692	1.271	3.61e-05		1.605	0.00024	up	2.041	9.29e-05	up	1.385	0.000275		2.232	1.56e-05	up	1.61031	1.1e-05	up	0.905	0.000899		0.83	0.000535		0.827	0.00182		extracellular	GO:0010941 regulation of cell death; GO:0065008 regulation of biological quality; GO:0001907 killing by symbiont of host cells; GO:0044699 single-organism process; GO:0044764 multi-organism cellular process; GO:0035821 modification of morphology or physiology of other organism; GO:0044004 disruption by symbiont of host cell; GO:0048871 multicellular organismal homeostasis; GO:0051234 establishmen…	GO:0043229 intracellular organelle; GO:0005615 extracellular space; GO:0044421 extracellular region part; GO:0005783 endoplasmic reticulum; GO:0031982 vesicle; GO:0005737 cytoplasm; GO:0032991 macromolecular complex; GO:0012505 endomembrane system; GO:0044424 intracellular part; GO:0005623 cell; GO:0005576 extracellular region; GO:0043231 intracellular membrane-bounded organelle; GO:0043226 organ…	GO:0003677 DNA binding; GO:0015643 toxic substance binding; GO:0051087 chaperone binding; GO:0019825 oxygen binding; GO:0043167 ion binding; GO:0043177 organic acid binding; GO:0005515 protein binding; GO:0008144 drug binding; GO:0033293 monocarboxylic acid binding; GO:0048037 cofactor binding; GO:0030170 pyridoxal phosphate binding; GO:1901363 heterocyclic compound binding; GO:0097159 organic cy…	K16141	ALB; serum albumin	mmu04918 Thyroid hormone synthesis - Mus musculus (mouse);	IPR020858; IPR014760;	Serum albumin-like; Serum albumin, N-terminal;
P07758	Alpha-1-antitrypsin 1-1	Serpina1a	46.002	1.364	0.00877		1.355	0.00755		1.848	0.000142	up	1.65	0.0035	up	2.151	0.000935	up	1.30548	0.00309		1.196	0.0287		0.989	0.78		1.027	0.526		extr_plas	GO:0043413 macromolecule glycosylation; GO:0044699 single-organism process; GO:0009058 biosynthetic process; GO:0044237 cellular metabolic process; GO:0010466 negative regulation of peptidase activity; GO:0008152 metabolic process; GO:1901137 carbohydrate derivative biosynthetic process; GO:0009719 response to endogenous stimulus; GO:0043170 macromolecule metabolic process; GO:0019538 protein met…	GO:0043229 intracellular organelle; GO:0005615 extracellular space; GO:0044421 extracellular region part; GO:0005783 endoplasmic reticulum; GO:0031982 vesicle; GO:0005737 cytoplasm; GO:0012505 endomembrane system; GO:0044424 intracellular part; GO:0005623 cell; GO:0005576 extracellular region; GO:0043231 intracellular membrane-bounded organelle; GO:0043226 organelle; GO:0070062 extracellular exos…	GO:0061134 peptidase regulator activity; GO:0005515 protein binding; GO:0004857 enzyme inhibitor activity; GO:0098772 molecular function regulator; GO:0004866 endopeptidase inhibitor activity; GO:0002020 protease binding; GO:0004867 serine-type endopeptidase inhibitor activity; GO:0097367 carbohydrate derivative binding; GO:0042802 identical protein binding; GO:0030234 enzyme regulator activity; …	K03984	SERPINA1; alpha-1-antitrypsin	mmu04610 Complement and coagulation cascades - Mus musculus (mouse);	IPR023796;	Serpin domain;
P07759	Serine protease inhibitor A3K	Serpina3k	46.879	0.726	0.00673		1.1	0.135		0.799	0.0216		1.3	0.00464		1.362	0.00267		1.04932	0.196		2.066	0.000395	up	1.154	0.0324		1.211	0.0188		endoplasmic reticulum	GO:0050794 regulation of cellular process; GO:0010951 negative regulation of endopeptidase activity; GO:0060255 regulation of macromolecule metabolic process; GO:1901700 response to oxygen-containing compound; GO:0048523 negative regulation of cellular process; GO:0048519 negative regulation of biological process; GO:0031324 negative regulation of cellular metabolic process; GO:0050896 response t…	GO:0070062 extracellular exosome; GO:0043226 organelle; GO:0072562 blood microparticle; GO:0005615 extracellular space; GO:0044421 extracellular region part; GO:0031982 vesicle; GO:1903561 extracellular vesicle; GO:0043227 membrane-bounded organelle; GO:0005576 extracellular region; GO:0043230 extracellular organelle;	GO:0004867 serine-type endopeptidase inhibitor activity; GO:0030234 enzyme regulator activity; GO:0005488 binding; GO:0030414 peptidase inhibitor activity; GO:0061134 peptidase regulator activity; GO:0005515 protein binding; GO:0061135 endopeptidase regulator activity; GO:0098772 molecular function regulator; GO:0004857 enzyme inhibitor activity; GO:0004866 endopeptidase inhibitor activity;	K04525			IPR023796;	Serpin domain;
P08003	Protein disulfide-isomerase A4	Pdia4	71.982	1.221	0.0166		2.252	0.000748	up	2.747	0.00177	up	1.181	0.0254		3.067	0.00178	up	2.5974	0.00288	up	0.926	0.146		0.958	0.424		0.83	0.147		extracellular	GO:0050794 regulation of cellular process; GO:0033554 cellular response to stress; GO:0051716 cellular response to stimulus; GO:0065008 regulation of biological quality; GO:0034976 response to endoplasmic reticulum stress; GO:0006950 response to stress; GO:0045454 cell redox homeostasis; GO:0061077 chaperone-mediated protein folding; GO:0044763 single-organism cellular process; GO:0044699 single-…	GO:0097708 intracellular vesicle; GO:0005788 endoplasmic reticulum lumen; GO:0043229 intracellular organelle; GO:0005783 endoplasmic reticulum; GO:0031410 cytoplasmic vesicle; GO:0042470 melanosome; GO:0031982 vesicle; GO:0005737 cytoplasm; GO:0044446 intracellular organelle part; GO:0032991 macromolecular complex; GO:0012505 endomembrane system; GO:0034663 endoplasmic reticulum chaperone complex…	GO:0097159 organic cyclic compound binding; GO:1901363 heterocyclic compound binding; GO:0016864 intramolecular oxidoreductase activity, transposing S-S bonds; GO:0003723 RNA binding; GO:0016853 isomerase activity; GO:0003824 catalytic activity; GO:0005488 binding; GO:0003676 nucleic acid binding; GO:0016860 intramolecular oxidoreductase activity; GO:0003756 protein disulfide isomerase activity;	K09582	PDIA4; protein disulfide-isomerase A4 [EC:5.3.4.1]	mmu04918 Thyroid hormone synthesis - Mus musculus (mouse); mmu04141 Protein processing in endoplasmic reticulum - Mus musculus (mouse);	IPR005788; IPR012336; IPR013766;	Disulphide isomerase; Thioredoxin-like fold; Thioredoxin domain;
P08071	Lactotransferrin	Ltf	77.837	1.025	0.648		1.312	0.0119		1.344	0.0096		0.804	0.0451		1.264	0.0613		1.57233	0.00555	up	0.763	0.00606		0.973	0.702		0.812	0.0612		extracellular	GO:1900229 negative regulation of single-species biofilm formation in or on host organism; GO:0010941 regulation of cell death; GO:0065008 regulation of biological quality; GO:0032270 positive regulation of cellular protein metabolic process; GO:0002762 negative regulation of myeloid leukocyte differentiation; GO:0032680 regulation of tumor necrosis factor production; GO:0098542 defense response …	GO:0097708 intracellular vesicle; GO:0043229 intracellular organelle; GO:0005615 extracellular space; GO:0044421 extracellular region part; GO:0031410 cytoplasmic vesicle; GO:0031982 vesicle; GO:0005737 cytoplasm; GO:0032991 macromolecular complex; GO:0012505 endomembrane system; GO:0044424 intracellular part; GO:0005623 cell; GO:0005576 extracellular region; GO:0043231 intracellular membrane-bou…	GO:0008233 peptidase activity; GO:0005506 iron ion binding; GO:0043539 protein serine/threonine kinase activator activity; GO:0030295 protein kinase activator activity; GO:0043167 ion binding; GO:0008236 serine-type peptidase activity; GO:0016787 hydrolase activity; GO:0019887 protein kinase regulator activity; GO:0019207 kinase regulator activity; GO:0098772 molecular function regulator; GO:0008…	K17283			IPR001156;	Transferrin-like domain;
P08101	Low affinity immunoglobulin gamma Fc region receptor II	Fcgr2	36.695	1.066	0.197		0.686	0.00885		0.731	0.0313		1.049	0.385		0.643	0.00403	down	0.612745	0.00426	down	0.924	0.196		0.939	0.224		1.051	0.566		extracellular	GO:0060627 regulation of vesicle-mediated transport; GO:0044700 single organism signaling; GO:0002694 regulation of leukocyte activation; GO:0050672 negative regulation of lymphocyte proliferation; GO:0016064 immunoglobulin mediated immune response; GO:0032944 regulation of mononuclear cell proliferation; GO:0045321 leukocyte activation; GO:0007166 cell surface receptor signaling pathway; GO:0002…	GO:0043229 intracellular organelle; GO:0016020 membrane; GO:0031226 intrinsic component of plasma membrane; GO:0009897 external side of plasma membrane; GO:0043232 intracellular non-membrane-bounded organelle; GO:0071944 cell periphery; GO:0005737 cytoplasm; GO:0031224 intrinsic component of membrane; GO:0044424 intracellular part; GO:0005887 integral component of plasma membrane; GO:0005623 cell…	GO:0005057 signal transducer activity, downstream of receptor; GO:0019865 immunoglobulin binding; GO:0005488 binding; GO:0044877 macromolecular complex binding; GO:0005515 protein binding; GO:0004871 signal transducer activity; GO:0019864 IgG binding; GO:0032403 protein complex binding;	K12560	FCGR2B; low affinity immunoglobulin gamma Fc receptor II-b	mmu05162 Measles - Mus musculus (mouse); mmu05152 Tuberculosis - Mus musculus (mouse); mmu04662 B cell receptor signaling pathway - Mus musculus (mouse); mmu04666 Fc gamma R-mediated phagocytosis - Mus musculus (mouse); mmu04380 Osteoclast differentiation - Mus musculus (mouse); mmu05150 Staphylococcus aureus infection - Mus musculus (mouse); mmu04145 Phagosome - Mus musculus (mouse);	IPR007110; IPR013783; IPR003599;	Immunoglobulin-like domain; Immunoglobulin-like fold; Immunoglobulin subtype;
P08113	Endoplasmin	Hsp90b1	92.475	1.235	0.0201		2.427	0.000536	up	2.994	0.000293	up	1.176	0.0477		3.356	0.00161	up	2.849	0.00197	up	0.92	0.199		0.965	0.574		0.822	0.152		endoplasmic reticulum	GO:0044085 cellular component biogenesis; GO:0010941 regulation of cell death; GO:0046683 response to organophosphorus; GO:0044699 single-organism process; GO:0036503 ERAD pathway; GO:0044237 cellular metabolic process; GO:0015031 protein transport; GO:0051234 establishment of localization; GO:0006457 protein folding; GO:0030036 actin cytoskeleton organization; GO:0008152 metabolic process; GO:00…	GO:0016020 membrane; GO:0042175 nuclear outer membrane-endoplasmic reticulum membrane network; GO:0044421 extracellular region part; GO:0005783 endoplasmic reticulum; GO:0031410 cytoplasmic vesicle; GO:0071944 cell periphery; GO:0030054 cell junction; GO:0031982 vesicle; GO:0005737 cytoplasm; GO:0032991 macromolecular complex; GO:0044424 intracellular part; GO:0005623 cell; GO:0044422 organelle p…	GO:1901265 nucleoside phosphate binding; GO:0019903 protein phosphatase binding; GO:0005102 receptor binding; GO:0005515 protein binding; GO:1901363 heterocyclic compound binding; GO:0097159 organic cyclic compound binding; GO:0032553 ribonucleotide binding; GO:0005488 binding; GO:0032550 purine ribonucleoside binding; GO:0043168 anion binding; GO:0032559 adenyl ribonucleotide binding; GO:0030554…	K09487	HSP90B; heat shock protein 90kDa beta	mmu04915 Estrogen signaling pathway - Mus musculus (mouse); mmu05215 Prostate cancer - Mus musculus (mouse); mmu04657 IL-17 signaling pathway - Mus musculus (mouse); mmu04918 Thyroid hormone synthesis - Mus musculus (mouse); mmu04141 Protein processing in endoplasmic reticulum - Mus musculus (mouse); mmu05418 Fluid shear stress and atherosclerosis - Mus musculus (mouse); mmu04151 PI3K-Akt signali…	IPR020575; IPR020568; IPR003594;	Heat shock protein Hsp90, N-terminal; Ribosomal protein S5 domain 2-type fold; Histidine kinase-like ATPase, C-terminal domain;
P08122	Collagen alpha-2(IV) chain	Col4a2	167.32	1.211	0.0463		1.626	0.00204	up	1.969	0.000312	up	1.245	0.0163		1.757	0.00117	up	1.41044	0.000139		0.873	0.0751		0.849	0.0697		0.978	0.615		extracellular	GO:0044700 single organism signaling; GO:0051093 negative regulation of developmental process; GO:0007166 cell surface receptor signaling pathway; GO:0001568 blood vessel development; GO:0097659 nucleic acid-templated transcription; GO:0048869 cellular developmental process; GO:0071560 cellular response to transforming growth factor beta stimulus; GO:0051241 negative regulation of multicellular o…	GO:0005615 extracellular space; GO:0044421 extracellular region part; GO:0005587 collagen type IV trimer; GO:0098644 complex of collagen trimers; GO:0031982 vesicle; GO:0032991 macromolecular complex; GO:0099080 supramolecular complex; GO:0044420 extracellular matrix component; GO:0005576 extracellular region; GO:0005581 collagen trimer; GO:0099081 supramolecular polymer; GO:0005604 basement memb…	GO:0005201 extracellular matrix structural constituent; GO:0005198 structural molecule activity;	K06237	COL4A; collagen, type IV, alpha	mmu04151 PI3K-Akt signaling pathway - Mus musculus (mouse); mmu05146 Amoebiasis - Mus musculus (mouse); mmu05200 Pathways in cancer - Mus musculus (mouse); mmu05222 Small cell lung cancer - Mus musculus (mouse); mmu04510 Focal adhesion - Mus musculus (mouse); mmu04933 AGE-RAGE signaling pathway in diabetic complications - Mus musculus (mouse); mmu04974 Protein digestion and absorption - Mus muscu…	IPR016187;	C-type lectin fold;
P08207	Protein S100-A10	S100a10	11.186	0.833	0.0358		3.195	5.54e-05	up	2.667	4.17e-05	up	0.88	0.0871		1.965	0.000957	up	2.23714	0.00265	up	0.822	0.0271		0.779	0.0207		1.115	0.188		cytoplasm	GO:0044085 cellular component biogenesis; GO:0010256 endomembrane system organization; GO:1903391 regulation of adherens junction organization; GO:0090109 regulation of cell-substrate junction assembly; GO:0044699 single-organism process; GO:0090002 establishment of protein localization to plasma membrane; GO:0051234 establishment of localization; GO:0051130 positive regulation of cellular compon…	GO:0016020 membrane; GO:0043229 intracellular organelle; GO:0044421 extracellular region part; GO:0005783 endoplasmic reticulum; GO:0019898 extrinsic component of membrane; GO:0098857 membrane microdomain; GO:0071944 cell periphery; GO:0031982 vesicle; GO:0005737 cytoplasm; GO:0019897 extrinsic component of plasma membrane; GO:0012505 endomembrane system; GO:0044424 intracellular part; GO:0005623…	GO:0042802 identical protein binding; GO:0042803 protein homodimerization activity; GO:0005488 binding; GO:0043167 ion binding; GO:0046983 protein dimerization activity; GO:0043169 cation binding; GO:0044325 ion channel binding; GO:0046872 metal ion binding; GO:0005515 protein binding; GO:0005509 calcium ion binding;	K17274			IPR002048; IPR011992; IPR013787;	EF-hand domain; EF-hand domain pair; S100/CaBP-9k-type, calcium binding, subdomain;
P08226	Apolipoprotein E	Apoe	35.866	1.608	0.00115	up	1.513	0.00536	up	2.433	8.93e-05	up	2.066	0.00247	up	2.488	2.02e-05	up	1.20337	0.0373		1.095	0.066		0.851	0.0648		1.07	0.215		extracellular	GO:0044700 single organism signaling; GO:1902430 negative regulation of beta-amyloid formation; GO:0006066 alcohol metabolic process; GO:0044255 cellular lipid metabolic process; GO:0044237 cellular metabolic process; GO:0001558 regulation of cell growth; GO:0046461 neutral lipid catabolic process; GO:0071900 regulation of protein serine/threonine kinase activity; GO:0055065 metal ion homeostasis…	GO:0016020 membrane; GO:0005783 endoplasmic reticulum; GO:0044421 extracellular region part; GO:0005615 extracellular space; GO:0071944 cell periphery; GO:0034362 low-density lipoprotein particle; GO:0005737 cytoplasm; GO:0031982 vesicle; GO:0034358 plasma lipoprotein particle; GO:0034385 triglyceride-rich plasma lipoprotein particle; GO:0032991 macromolecular complex; GO:0044424 intracellular pa…	GO:0032934 sterol binding; GO:0070326 very-low-density lipoprotein particle receptor binding; GO:0005102 receptor binding; GO:0046983 protein dimerization activity; GO:0005319 lipid transporter activity; GO:0022892 substrate-specific transporter activity; GO:0005515 protein binding; GO:0098772 molecular function regulator; GO:0008201 heparin binding; GO:0005496 steroid binding; GO:0097159 organic…	K04524	APOE; apolipoprotein E	mmu05010 Alzheimer's disease - Mus musculus (mouse);
P08228	Superoxide dismutase [Cu-Zn]	Sod1	15.942	0.936	0.0117		0.662	2.09e-05	down	0.62	1.29e-05	down	0.907	0.0342		0.597	0.000215	down	0.658328	1.98e-05	down	1.049	0.141		1.083	0.00506		1.09	0.00785		cytoplasm	GO:0044700 single organism signaling; GO:0010941 regulation of cell death; GO:0007272 ensheathment of neurons; GO:0022414 reproductive process; GO:0097332 response to antipsychotic drug; GO:0043523 regulation of neuron apoptotic process; GO:0046683 response to organophosphorus; GO:0044237 cellular metabolic process; GO:0014044 Schwann cell development; GO:0035315 hair cell differentiation; GO:001…	GO:0016020 membrane; GO:0030425 dendrite; GO:0044421 extracellular region part; GO:0099568 cytoplasmic region; GO:0005737 cytoplasm; GO:0032838 cell projection cytoplasm; GO:0043025 neuronal cell body; GO:0032991 macromolecular complex; GO:0005623 cell; GO:0044422 organelle part; GO:0070062 extracellular exosome; GO:0005654 nucleoplasm; GO:0032839 dendrite cytoplasm; GO:0043209 myelin sheath; GO:…	GO:0004784 superoxide dismutase activity; GO:0031267 small GTPase binding; GO:0017048 Rho GTPase binding; GO:0048365 Rac GTPase binding; GO:0019903 protein phosphatase binding; GO:0016721 oxidoreductase activity, acting on superoxide radicals as acceptor; GO:0051087 chaperone binding; GO:0043167 ion binding; GO:0016209 antioxidant activity; GO:0005515 protein binding; GO:0005507 copper ion bindin…	K04565	SOD1; superoxide dismutase, Cu-Zn family [EC:1.15.1.1]	mmu05014 Amyotrophic lateral sclerosis (ALS) - Mus musculus (mouse); mmu04213 Longevity regulating pathway - multiple species - Mus musculus (mouse); mmu05016 Huntington's disease - Mus musculus (mouse); mmu05020 Prion diseases - Mus musculus (mouse); mmu04146 Peroxisome - Mus musculus (mouse);	IPR001424;	Superoxide dismutase, copper/zinc binding domain;
P08607	C4b-binding protein	C4bpa	51.523	1.309	0.0142		1.984	0.000207	up	2.597	0.000177	up	1.567	0.0665		3.096	0.00881	up	1.97239	0.000622	up	1.194	0.272		0.996	0.912		1.003	0.963		cyto_nucl	GO:0030450 regulation of complement activation, classical pathway; GO:0016064 immunoglobulin mediated immune response; GO:0002698 negative regulation of immune effector process; GO:1903318 negative regulation of protein maturation; GO:0045916 negative regulation of complement activation; GO:0031347 regulation of defense response; GO:0006956 complement activation; GO:0008152 metabolic process; GO:…	GO:0044217 other organism part; GO:0072562 blood microparticle; GO:0044421 extracellular region part; GO:0005615 extracellular space; GO:0044216 other organism cell; GO:0044215 other organism; GO:0005576 extracellular region;	GO:0097159 organic cyclic compound binding; GO:1901363 heterocyclic compound binding; GO:0003723 RNA binding; GO:0005515 protein binding; GO:0005488 binding; GO:0003676 nucleic acid binding;	K04002	C4BPA; complement component 4 binding protein, alpha	mmu05133 Pertussis - Mus musculus (mouse); mmu04610 Complement and coagulation cascades - Mus musculus (mouse);	IPR000436;	Sushi/SCR/CCP domain;
P08905	Lysozyme C-2	Lyz2	16.689	1.357	0.00115		1.175	0.0182		1.595	0.000411	up	1.085	0.0362		1.299	0.00484		1.1976	0.0203		0.733	0.00109		0.918	0.0307		0.9	0.0833		extracellular	GO:0019835 cytolysis; GO:0050829 defense response to Gram-negative bacterium; GO:0006950 response to stress; GO:0042742 defense response to bacterium; GO:0098542 defense response to other organism; GO:0043207 response to external biotic stimulus; GO:0050896 response to stimulus; GO:0050830 defense response to Gram-positive bacterium; GO:0051707 response to other organism; GO:0051704 multi-organis…	GO:0070062 extracellular exosome; GO:0043226 organelle; GO:0005615 extracellular space; GO:0044421 extracellular region part; GO:0031982 vesicle; GO:1903561 extracellular vesicle; GO:0043227 membrane-bounded organelle; GO:0005576 extracellular region; GO:0043230 extracellular organelle;	GO:0003796 lysozyme activity; GO:0042802 identical protein binding; GO:0003824 catalytic activity; GO:0005488 binding; GO:0016798 hydrolase activity, acting on glycosyl bonds; GO:0004553 hydrolase activity, hydrolyzing O-glycosyl compounds; GO:0016787 hydrolase activity; GO:0005515 protein binding; GO:0061783 peptidoglycan muralytic activity;	K13915	LYZ; lysozyme C [EC:3.2.1.17]	mmu04970 Salivary secretion - Mus musculus (mouse);	IPR023346;	Lysozyme-like domain;
P09103	Protein disulfide-isomerase	P4hb	57.058	1.255	0.00246		2.427	0.000126	up	3.049	0.000479	up	1.19	0.0307		2.577	0.00148	up	2.1645	0.00117	up	0.949	0.192		1.002	0.954		1.124	0.197		mitochondria	GO:0065008 regulation of biological quality; GO:0010941 regulation of cell death; GO:0023051 regulation of signaling; GO:0044699 single-organism process; GO:0044237 cellular metabolic process; GO:0006457 protein folding; GO:2001233 regulation of apoptotic signaling pathway; GO:0008152 metabolic process; GO:0006520 cellular amino acid metabolic process; GO:0010646 regulation of cell communication;…	GO:0016020 membrane; GO:0044421 extracellular region part; GO:0005783 endoplasmic reticulum; GO:0009897 external side of plasma membrane; GO:0031410 cytoplasmic vesicle; GO:0030054 cell junction; GO:0071944 cell periphery; GO:0031982 vesicle; GO:0005737 cytoplasm; GO:0032991 macromolecular complex; GO:0044424 intracellular part; GO:0005623 cell; GO:0044422 organelle part; GO:0048770 pigment granu…	GO:0003723 RNA binding; GO:0046982 protein heterodimerization activity; GO:0005102 receptor binding; GO:0031543 peptidyl-proline dioxygenase activity; GO:0044877 macromolecular complex binding; GO:0046983 protein dimerization activity; GO:0016705 oxidoreductase activity, acting on paired donors, with incorporation or reduction of molecular oxygen; GO:0005178 integrin binding; GO:0005515 protein b…	K09580	PDIA1; protein disulfide-isomerase A1 [EC:5.3.4.1]	mmu04141 Protein processing in endoplasmic reticulum - Mus musculus (mouse);	IPR005788; IPR012336; IPR013766;	Disulphide isomerase; Thioredoxin-like fold; Thioredoxin domain;
P09528	Ferritin heavy chain	Fth1	21.066	1.134	0.0153		1.397	0.000229		1.585	0.000142	up	0.883	0.0858		0.682	0.00078		0.772201	0.0113		0.493	8.65e-05	down	0.633	0.00353	down	1.145	0.0142		cytoplasm	GO:0050794 regulation of cellular process; GO:0006879 cellular iron ion homeostasis; GO:0065008 regulation of biological quality; GO:0055076 transition metal ion homeostasis; GO:0042127 regulation of cell proliferation; GO:0030001 metal ion transport; GO:0030003 cellular cation homeostasis; GO:0055072 iron ion homeostasis; GO:0044699 single-organism process; GO:0006826 iron ion transport; GO:0048…	GO:0044421 extracellular region part; GO:0031410 cytoplasmic vesicle; GO:0031982 vesicle; GO:0005737 cytoplasm; GO:0044433 cytoplasmic vesicle part; GO:0044754 autolysosome; GO:0044424 intracellular part; GO:0005623 cell; GO:0044422 organelle part; GO:0005776 autophagosome; GO:0031974 membrane-enclosed lumen; GO:0070062 extracellular exosome; GO:0031983 vesicle lumen; GO:0070013 intracellular org…	GO:0016722 oxidoreductase activity, oxidizing metal ions; GO:0005506 iron ion binding; GO:0016724 oxidoreductase activity, oxidizing metal ions, oxygen as acceptor; GO:0008199 ferric iron binding; GO:0046914 transition metal ion binding; GO:0003824 catalytic activity; GO:0005488 binding; GO:0043167 ion binding; GO:0046872 metal ion binding; GO:0043169 cation binding; GO:0004322 ferroxidase activi…	K00522	FTH1; ferritin heavy chain [EC:1.16.3.2]	mmu04978 Mineral absorption - Mus musculus (mouse);	IPR012347; IPR009040; IPR009078; IPR008331;	Ferritin-related; Ferritin-like diiron domain; Ferritin-like superfamily; Ferritin/DPS protein domain;
P09671	"Superoxide dismutase [Mn], mitochondrial"	Sod2	24.603	0.729	0.00131		0.581	0.00282	down	0.424	0.000211	down	0.835	3.91e-05		0.562	0.000396	down	0.673854	0.000874		1.082	0.0142		0.946	0.00786		0.816	0.00719		mitochondria	GO:0044700 single organism signaling; GO:0044085 cellular component biogenesis; GO:0009593 detection of chemical stimulus; GO:0010941 regulation of cell death; GO:0048732 gland development; GO:0043523 regulation of neuron apoptotic process; GO:0009891 positive regulation of biosynthetic process; GO:0044237 cellular metabolic process; GO:0009607 response to biotic stimulus; GO:0048145 regulation o…	GO:0016020 membrane; GO:0044421 extracellular region part; GO:0031090 organelle membrane; GO:0031982 vesicle; GO:0005737 cytoplasm; GO:0044424 intracellular part; GO:0005623 cell; GO:0044422 organelle part; GO:0043228 non-membrane-bounded organelle; GO:0031974 membrane-enclosed lumen; GO:0005740 mitochondrial envelope; GO:0070062 extracellular exosome; GO:0070013 intracellular organelle lumen; GO…	GO:0004784 superoxide dismutase activity; GO:0003677 DNA binding; GO:0016721 oxidoreductase activity, acting on superoxide radicals as acceptor; GO:0019825 oxygen binding; GO:0043167 ion binding; GO:0016209 antioxidant activity; GO:0005515 protein binding; GO:0016491 oxidoreductase activity; GO:0030145 manganese ion binding; GO:1901363 heterocyclic compound binding; GO:0097159 organic cyclic comp…	K04564	SOD2; superoxide dismutase, Fe-Mn family [EC:1.15.1.1]	mmu04213 Longevity regulating pathway - multiple species - Mus musculus (mouse); mmu05016 Huntington's disease - Mus musculus (mouse); mmu04068 FoxO signaling pathway - Mus musculus (mouse); mmu04146 Peroxisome - Mus musculus (mouse); mmu04211 Longevity regulating pathway - Mus musculus (mouse);	IPR019831; IPR019832;	Manganese/iron superoxide dismutase, N-terminal; Manganese/iron superoxide dismutase, C-terminal;
P09803	Cadherin-1	Cdh1	98.255	1.222	0.163		1.672	0.0094	up	2.045	0.00634	up	1.667	0.0853		2.899	0.0192	up	1.73913	0.00146	up	1.437	0.152		1.053	0.379		1.013	0.882		peroxisome	GO:0044085 cellular component biogenesis; GO:0010941 regulation of cell death; GO:0048732 gland development; GO:0022414 reproductive process; GO:0043009 chordate embryonic development; GO:0035148 tube formation; GO:1903318 negative regulation of protein maturation; GO:0009891 positive regulation of biosynthetic process; GO:0008152 metabolic process; GO:0065003 macromolecular complex assembly; GO:…	GO:0016020 membrane; GO:0044421 extracellular region part; GO:0019898 extrinsic component of membrane; GO:0098857 membrane microdomain; GO:0099568 cytoplasmic region; GO:0005737 cytoplasm; GO:0032991 macromolecular complex; GO:0005913 cell-cell adherens junction; GO:0005623 cell; GO:0009898 cytoplasmic side of plasma membrane; GO:0044422 organelle part; GO:0043228 non-membrane-bounded organelle; …	GO:0045295 gamma-catenin binding; GO:0019903 protein phosphatase binding; GO:0043167 ion binding; GO:0005515 protein binding; GO:0098632 protein binding involved in cell-cell adhesion; GO:0045294 alpha-catenin binding; GO:0030506 ankyrin binding; GO:0032794 GTPase activating protein binding; GO:0098641 cadherin binding involved in cell-cell adhesion; GO:0050839 cell adhesion molecule binding; GO:…	K05689	CDH1; cadherin 1, type 1, E-cadherin	mmu05216 Thyroid cancer - Mus musculus (mouse); mmu05213 Endometrial cancer - Mus musculus (mouse); mmu04520 Adherens junction - Mus musculus (mouse); mmu04390 Hippo signaling pathway - Mus musculus (mouse); mmu05200 Pathways in cancer - Mus musculus (mouse); mmu05219 Bladder cancer - Mus musculus (mouse); mmu04514 Cell adhesion molecules (CAMs) - Mus musculus (mouse); mmu05100 Bacterial invasion…	IPR015919; IPR027397; IPR014868; IPR000233; IPR002126;	Cadherin-like; Catenin binding domain; Cadherin prodomain; Cadherin, cytoplasmic domain; Cadherin;
P09813	Apolipoprotein A-II	Apoa2	11.309	1.337	0.0452		1.332	0.0173		1.783	0.00431	up	1.34	0.00386		1.898	0.000198	up	1.41443	0.00148		1.064	0.532		1.061	0.226		0.999	0.965		extracellular	GO:0044085 cellular component biogenesis; GO:0032371 regulation of sterol transport; GO:0006066 alcohol metabolic process; GO:0009891 positive regulation of biosynthetic process; GO:0002698 negative regulation of immune effector process; GO:0044255 cellular lipid metabolic process; GO:0044237 cellular metabolic process; GO:0008610 lipid biosynthetic process; GO:0046461 neutral lipid catabolic pro…	GO:0005615 extracellular space; GO:0044421 extracellular region part; GO:0005737 cytoplasm; GO:0031982 vesicle; GO:0034358 plasma lipoprotein particle; GO:0034385 triglyceride-rich plasma lipoprotein particle; GO:0032991 macromolecular complex; GO:0044424 intracellular part; GO:0034364 high-density lipoprotein particle; GO:0042627 chylomicron; GO:0005623 cell; GO:0005829 cytosol; GO:0034361 very-…	GO:0032934 sterol binding; GO:0070405 ammonium ion binding; GO:0005102 receptor binding; GO:0046983 protein dimerization activity; GO:0005319 lipid transporter activity; GO:0022892 substrate-specific transporter activity; GO:0005515 protein binding; GO:0098772 molecular function regulator; GO:0004857 enzyme inhibitor activity; GO:0005496 steroid binding; GO:0097159 organic cyclic compound binding…	K08758	APOA2; apolipoprotein A-II	mmu03320 PPAR signaling pathway - Mus musculus (mouse);
P0C0A3	Charged multivesicular body protein 6	Chmp6	23.415	1.099	0.417		1.406	0.00526		1.546	0.0368	up	1.103	0.217		1.332	0.00432		1.20773	0.052		0.92	0.442		0.917	0.288		1.067	0.154		nucleus	GO:0051640 organelle localization; GO:0044085 cellular component biogenesis; GO:0006997 nucleus organization; GO:0016043 cellular component organization; GO:0019068 virion assembly; GO:0048285 organelle fission; GO:0007067 mitotic nuclear division; GO:0019058 viral life cycle; GO:0044699 single-organism process; GO:0007080 mitotic metaphase plate congression; GO:0000920 cell separation after cyto…	GO:0016020 membrane; GO:0044421 extracellular region part; GO:0031410 cytoplasmic vesicle; GO:0031090 organelle membrane; GO:0098796 membrane protein complex; GO:0005737 cytoplasm; GO:0031982 vesicle; GO:0044433 cytoplasmic vesicle part; GO:0032991 macromolecular complex; GO:0044424 intracellular part; GO:0005623 cell; GO:0044422 organelle part; GO:0070062 extracellular exosome; GO:0036452 ESCRT …	GO:0005515 protein binding; GO:0047485 protein N-terminus binding; GO:0005488 binding;	K12195	CHMP6; charged multivesicular body protein 6	mmu04144 Endocytosis - Mus musculus (mouse);
P10107	Annexin A1	Anxa1	38.734	1.205	0.024		1.957	0.000132	up	2.358	0.000341	up	1.024	0.604		1.976	0.00154	up	1.9305	0.000948	up	0.794	0.0123		0.936	0.197		0.947	0.188		cytoplasm	GO:0044700 single organism signaling; GO:0002694 regulation of leukocyte activation; GO:0010941 regulation of cell death; GO:0048732 gland development; GO:0022414 reproductive process; GO:0002698 negative regulation of immune effector process; GO:0071384 cellular response to corticosteroid stimulus; GO:0009891 positive regulation of biosynthetic process; GO:0070555 response to interleukin-1; GO:0…	GO:0016020 membrane; GO:0044421 extracellular region part; GO:0009897 external side of plasma membrane; GO:0031090 organelle membrane; GO:0019898 extrinsic component of membrane; GO:0005737 cytoplasm; GO:0044433 cytoplasmic vesicle part; GO:0032991 macromolecular complex; GO:0005913 cell-cell adherens junction; GO:0005623 cell; GO:0044422 organelle part; GO:0005769 early endosome; GO:0070062 extr…	GO:0046983 protein dimerization activity; GO:0004859 phospholipase inhibitor activity; GO:0003697 single-stranded DNA binding; GO:0016817 hydrolase activity, acting on acid anhydrides; GO:0005515 protein binding; GO:0016787 hydrolase activity; GO:0004857 enzyme inhibitor activity; GO:0098772 molecular function regulator; GO:0048306 calcium-dependent protein binding; GO:0016887 ATPase activity; GO…	K17091
P10493	Nidogen-1	Nid1	136.54	1.319	0.00227		1.597	0.00144	up	2.105	0.000958	up	1.608	0.000248	up	2.183	0.000233	up	1.35685	0.00263		1.046	0.329		0.858	0.014		1.01	0.533		extracellular	GO:0016043 cellular component organization; GO:0044707 single-multicellular organism process; GO:0044699 single-organism process; GO:0072001 renal system development; GO:0032835 glomerulus development; GO:0022610 biological adhesion; GO:0043062 extracellular structure organization; GO:0022617 extracellular matrix disassembly; GO:0007160 cell-matrix adhesion; GO:0007155 cell adhesion; GO:0072006 n…	GO:0005615 extracellular space; GO:0044421 extracellular region part; GO:0071944 cell periphery; GO:0031982 vesicle; GO:0005623 cell; GO:0044420 extracellular matrix component; GO:0005576 extracellular region; GO:0005604 basement membrane; GO:0005605 basal lamina; GO:0031012 extracellular matrix; GO:0043226 organelle; GO:0070062 extracellular exosome; GO:0044464 cell part; GO:1903561 extracellula…	GO:0043167 ion binding; GO:0044877 macromolecular complex binding; GO:0043394 proteoglycan binding; GO:0043237 laminin-1 binding; GO:0005515 protein binding; GO:0050840 extracellular matrix binding; GO:0097367 carbohydrate derivative binding; GO:0043236 laminin binding; GO:0005488 binding; GO:0046872 metal ion binding; GO:0043169 cation binding; GO:0005518 collagen binding; GO:0005509 calcium ion…	K06826			IPR003886; IPR001881; IPR000742; IPR000716; IPR011042; IPR009030; IPR006605; IPR009017; IPR026823; IPR024731; IPR023413;	NIDO domain; EGF-like calcium-binding domain; EGF-like domain; Thyroglobulin type-1; Six-bladed beta-propeller, TolB-like; Growth factor receptor cysteine-rich domain; G2 nidogen/fibulin G2F; Green fluorescent protein; Complement Clr-like EGF domain; EGF domain; Green fluorescent protein-like;
P10518	Delta-aminolevulinic acid dehydratase	Alad	36.023	0.931	0.0151		0.694	0.00974		0.647	0.00628	down	0.918	0.138		0.58	0.000555	down	0.632111	0.00552	down	0.915	0.123		0.928	0.00933		1.02	0.763		mitochondria	GO:0051188 cofactor biosynthetic process; GO:0044085 cellular component biogenesis; GO:0046148 pigment biosynthetic process; GO:0001101 response to acid chemical; GO:0044699 single-organism process; GO:0009058 biosynthetic process; GO:0033197 response to vitamin E; GO:0046685 response to arsenic-containing substance; GO:0071345 cellular response to cytokine stimulus; GO:0044237 cellular metabolic…	GO:0043229 intracellular organelle; GO:0005615 extracellular space; GO:0044421 extracellular region part; GO:0005737 cytoplasm; GO:0031982 vesicle; GO:0044424 intracellular part; GO:0005623 cell; GO:0005829 cytosol; GO:0005576 extracellular region; GO:0043231 intracellular membrane-bounded organelle; GO:0043226 organelle; GO:0070062 extracellular exosome; GO:0005634 nucleus; GO:0005622 intracellu…	GO:0042802 identical protein binding; GO:0046914 transition metal ion binding; GO:0003824 catalytic activity; GO:0005488 binding; GO:0043167 ion binding; GO:0016829 lyase activity; GO:0046872 metal ion binding; GO:0043169 cation binding; GO:0016836 hydro-lyase activity; GO:0005515 protein binding; GO:0008270 zinc ion binding; GO:0032791 lead ion binding; GO:0004655 porphobilinogen synthase activi…	K01698	hemB; porphobilinogen synthase [EC:4.2.1.24]	mmu00860 Porphyrin and chlorophyll metabolism - Mus musculus (mouse); mmu01100 Metabolic pathways - Mus musculus (mouse);	IPR013785;	Aldolase-type TIM barrel;
P10630	Eukaryotic initiation factor 4A-II	Eif4a2	46.402	0.834	0.0279		0.664	0.00161	down	0.554	0.000484	down	0.93	0.101		0.546	0.00245	down	0.587199	0.00665	down	1.099	0.137		0.985	0.696		1.115	0.187		nucleus	GO:0006518 peptide metabolic process; GO:0009058 biosynthetic process; GO:0044237 cellular metabolic process; GO:0051253 negative regulation of RNA metabolic process; GO:2001141 regulation of RNA biosynthetic process; GO:0008152 metabolic process; GO:0006413 translational initiation; GO:0043170 macromolecule metabolic process; GO:0019538 protein metabolic process; GO:0010558 negative regulation o…	GO:0044464 cell part; GO:0005622 intracellular; GO:0005737 cytoplasm; GO:0048471 perinuclear region of cytoplasm; GO:0044424 intracellular part; GO:0005623 cell; GO:0044444 cytoplasmic part;	GO:1901265 nucleoside phosphate binding; GO:0008026 ATP-dependent helicase activity; GO:0003743 translation initiation factor activity; GO:0016817 hydrolase activity, acting on acid anhydrides; GO:0016787 hydrolase activity; GO:0016887 ATPase activity; GO:1901363 heterocyclic compound binding; GO:0097159 organic cyclic compound binding; GO:0016462 pyrophosphatase activity; GO:0003824 catalytic ac…	K03257	EIF4A; translation initiation factor 4A	mmu03013 RNA transport - Mus musculus (mouse);	IPR014014; IPR011545; IPR014001; IPR027417; IPR001650;	RNA helicase, DEAD-box type, Q motif; DEAD/DEAH box helicase domain; Helicase superfamily 1/2, ATP-binding domain; P-loop containing nucleoside triphosphate hydrolase; Helicase, C-terminal;
P10649	Glutathione S-transferase Mu 1	Gstm1	25.97	1.115	0.0075		1.842	0.021	up	2.053	0.0142	up	1.185	0.00228		2.762	0.00455	up	2.331	0.00782	up	0.892	0.00946		0.839	0.000589		0.662	0.0284	down	cytoplasm	GO:0006790 sulfur compound metabolic process; GO:0051716 cellular response to stimulus; GO:0035690 cellular response to drug; GO:0006518 peptide metabolic process; GO:0006807 nitrogen compound metabolic process; GO:0043603 cellular amide metabolic process; GO:0050896 response to stimulus; GO:0044237 cellular metabolic process; GO:0071704 organic substance metabolic process; GO:0042493 response to…	GO:0044424 intracellular part; GO:0005623 cell; GO:0005622 intracellular; GO:0043209 myelin sheath; GO:0044464 cell part; GO:0005737 cytoplasm;	GO:0004364 glutathione transferase activity; GO:0042802 identical protein binding; GO:0046982 protein heterodimerization activity; GO:0003824 catalytic activity; GO:0042803 protein homodimerization activity; GO:0005488 binding; GO:0046983 protein dimerization activity; GO:0016765 transferase activity, transferring alkyl or aryl (other than methyl) groups; GO:0005515 protein binding; GO:0016740 tr…	K00799	GST; glutathione S-transferase [EC:2.5.1.18]	mmu05215 Prostate cancer - Mus musculus (mouse); mmu05204 Chemical carcinogenesis - Mus musculus (mouse); mmu00480 Glutathione metabolism - Mus musculus (mouse); mmu00982 Drug metabolism - cytochrome P450 - Mus musculus (mouse); mmu00980 Metabolism of xenobiotics by cytochrome P450 - Mus musculus (mouse); mmu01524 Platinum drug resistance - Mus musculus (mouse); mmu05418 Fluid shear stress and at…	IPR004046; IPR010987; IPR004045; IPR012336;	Glutathione S-transferase, C-terminal; Glutathione S-transferase, C-terminal-like; Glutathione S-transferase, N-terminal; Thioredoxin-like fold;
P10810	Monocyte differentiation antigen CD14	Cd14	39.203	1.042	0.705		2.02	0.00241	up	2.101	0.00366	up	1.075	0.708		1.934	0.0262	up	1.8018	0.0225	up	0.875	0.518		0.848	0.35		0.951	0.636		extracellular	GO:0044700 single organism signaling; GO:0060627 regulation of vesicle-mediated transport; GO:0032481 positive regulation of type I interferon production; GO:1903555 regulation of tumor necrosis factor superfamily cytokine production; GO:0071725 response to triacyl bacterial lipopeptide; GO:0032026 response to magnesium ion; GO:0007166 cell surface receptor signaling pathway; GO:0032680 regulatio…	GO:0016020 membrane; GO:0005615 extracellular space; GO:0044421 extracellular region part; GO:0009897 external side of plasma membrane; GO:0098857 membrane microdomain; GO:0071944 cell periphery; GO:0005737 cytoplasm; GO:0031982 vesicle; GO:0046696 lipopolysaccharide receptor complex; GO:0031224 intrinsic component of membrane; GO:0032991 macromolecular complex; GO:0044424 intracellular part; GO:…	GO:0008289 lipid binding; GO:0001530 lipopolysaccharide binding; GO:0097367 carbohydrate derivative binding; GO:0005515 protein binding; GO:0070891 lipoteichoic acid binding; GO:0005488 binding;	K04391	CD14; monocyte differentiation antigen CD14	mmu04620 Toll-like receptor signaling pathway - Mus musculus (mouse); mmu05152 Tuberculosis - Mus musculus (mouse); mmu05133 Pertussis - Mus musculus (mouse); mmu05132 Salmonella infection - Mus musculus (mouse); mmu05202 Transcriptional misregulation in cancer - Mus musculus (mouse); mmu04810 Regulation of actin cytoskeleton - Mus musculus (mouse); mmu05134 Legionellosis - Mus musculus (mouse); …	IPR032675;	Leucine-rich repeat domain, L domain-like;
P10852	4F2 cell-surface antigen heavy chain	Slc3a2	58.336	1.067	0.33		1.479	0.000604		1.58	0.00952	up	1	0.993		1.414	0.00286		1.41243	0.000202		0.839	0.0789		0.895	0.0244		0.937	0.0529		cytoplasm	GO:0043090 amino acid import; GO:0044699 single-organism process; GO:0050896 response to stimulus; GO:0071704 organic substance metabolic process; GO:0051234 establishment of localization; GO:0022610 biological adhesion; GO:0008152 metabolic process; GO:1902578 single-organism localization; GO:0006812 cation transport; GO:0007155 cell adhesion; GO:0006865 amino acid transport; GO:0044765 single-o…	GO:0016020 membrane; GO:0044421 extracellular region part; GO:0016324 apical plasma membrane; GO:0031410 cytoplasmic vesicle; GO:0030054 cell junction; GO:0071944 cell periphery; GO:0005737 cytoplasm; GO:0031982 vesicle; GO:0031224 intrinsic component of membrane; GO:0044424 intracellular part; GO:0005913 cell-cell adherens junction; GO:0005911 cell-cell junction; GO:0005623 cell; GO:0048770 pigm…	GO:0005342 organic acid transmembrane transporter activity; GO:0003723 RNA binding; GO:0015075 ion transmembrane transporter activity; GO:0003725 double-stranded RNA binding; GO:0022892 substrate-specific transporter activity; GO:0005515 protein binding; GO:0098632 protein binding involved in cell-cell adhesion; GO:0022891 substrate-specific transmembrane transporter activity; GO:1901363 heterocy…	K06519	SLC3A2; solute carrier family 3, member 2	mmu04974 Protein digestion and absorption - Mus musculus (mouse); mmu04150 mTOR signaling pathway - Mus musculus (mouse);	IPR013780; IPR031984; IPR017853; IPR013781; IPR006047;	Glycosyl hydrolase, all-beta; Solute carrier family 3 member 2, N-terminal domain; Glycoside hydrolase superfamily; Glycoside hydrolase, catalytic domain; Glycosyl hydrolase, family 13, catalytic domain;
P11087	Collagen alpha-1(I) chain	Col1a1	138.03	0.644	0.000663	down	1.351	0.00188		0.87	0.0103		0.853	0.0172		1.035	0.5		1.21212	0.0333		0.989	0.737		0.746	0.00818		0.831	0.0207		extracellular	GO:0044700 single organism signaling; GO:0044085 cellular component biogenesis; GO:0030199 collagen fibril organization; GO:0043009 chordate embryonic development; GO:0009891 positive regulation of biosynthetic process; GO:0046683 response to organophosphorus; GO:0008152 metabolic process; GO:0065003 macromolecular complex assembly; GO:0060343 trabecula formation; GO:0090263 positive regulation o…	GO:0005584 collagen type I trimer; GO:0005783 endoplasmic reticulum; GO:0005615 extracellular space; GO:0098643 banded collagen fibril; GO:0044421 extracellular region part; GO:0031410 cytoplasmic vesicle; GO:0031982 vesicle; GO:0005737 cytoplasm; GO:0005583 fibrillar collagen trimer; GO:0032991 macromolecular complex; GO:0099512 supramolecular fiber; GO:0044424 intracellular part; GO:0099080 sup…	GO:0005201 extracellular matrix structural constituent; GO:0042802 identical protein binding; GO:0019838 growth factor binding; GO:0005488 binding; GO:0043167 ion binding; GO:0048407 platelet-derived growth factor binding; GO:0046872 metal ion binding; GO:0043169 cation binding; GO:0005515 protein binding; GO:0005198 structural molecule activity;	K06236	COL1A; collagen, type I, alpha	mmu04151 PI3K-Akt signaling pathway - Mus musculus (mouse); mmu05146 Amoebiasis - Mus musculus (mouse); mmu04510 Focal adhesion - Mus musculus (mouse); mmu04933 AGE-RAGE signaling pathway in diabetic complications - Mus musculus (mouse); mmu04974 Protein digestion and absorption - Mus musculus (mouse); mmu04512 ECM-receptor interaction - Mus musculus (mouse); mmu05205 Proteoglycans in cancer - Mu…	IPR001007; IPR000885;	VWFC domain; Fibrillar collagen, C-terminal;
P11247	Myeloperoxidase	Mpo	81.181	1.172	0.000785		1.159	0.0737		1.357	0.0146		0.824	0.0614		1.642	0.000675	up	1.99203	0.00132	up	0.677	0.00271		0.964	0.632		0.56	0.000568	down	endoplasmic reticulum	GO:0006801 superoxide metabolic process; GO:0034367 macromolecular complex remodeling; GO:0000303 response to superoxide; GO:0098542 defense response to other organism; GO:0044699 single-organism process; GO:0009058 biosynthetic process; GO:0044237 cellular metabolic process; GO:0001878 response to yeast; GO:0009607 response to biotic stimulus; GO:0019430 removal of superoxide radicals; GO:004412…	GO:0097708 intracellular vesicle; GO:0043229 intracellular organelle; GO:0005615 extracellular space; GO:0044421 extracellular region part; GO:0031410 cytoplasmic vesicle; GO:0031982 vesicle; GO:0005737 cytoplasm; GO:0012505 endomembrane system; GO:0044424 intracellular part; GO:0005623 cell; GO:0005576 extracellular region; GO:0005739 mitochondrion; GO:0042582 azurophil granule; GO:0070062 extra…	GO:0043167 ion binding; GO:0016209 antioxidant activity; GO:0008201 heparin binding; GO:1901681 sulfur compound binding; GO:0016491 oxidoreductase activity; GO:1901363 heterocyclic compound binding; GO:0097159 organic cyclic compound binding; GO:0020037 heme binding; GO:0097367 carbohydrate derivative binding; GO:0003824 catalytic activity; GO:0005488 binding; GO:0043169 cation binding; GO:004687…	K10789	MPO; myeloperoxidase [EC:1.11.2.2]	mmu05202 Transcriptional misregulation in cancer - Mus musculus (mouse); mmu04145 Phagosome - Mus musculus (mouse);
P11276	Fibronectin	Fn1	272.53	1.56	0.00314	up	2.155	0.000147	up	3.367	8.46e-05	up	1.605	0.0191	up	3.367	0.00166	up	2.09644	0.000518	up	0.935	0.486		0.909	0.125		0.935	0.214		extracellular	GO:0044085 cellular component biogenesis; GO:0030335 positive regulation of cell migration; GO:0065008 regulation of biological quality; GO:0032270 positive regulation of cellular protein metabolic process; GO:0032989 cellular component morphogenesis; GO:0044237 cellular metabolic process; GO:0045927 positive regulation of growth; GO:0001558 regulation of cell growth; GO:0007492 endoderm developm…	GO:0016020 membrane; GO:0005615 extracellular space; GO:0044421 extracellular region part; GO:0016324 apical plasma membrane; GO:0071944 cell periphery; GO:0005737 cytoplasm; GO:0031982 vesicle; GO:0032991 macromolecular complex; GO:0044424 intracellular part; GO:0005623 cell; GO:0044420 extracellular matrix component; GO:0005604 basement membrane; GO:0005605 basal lamina; GO:0070062 extracellula…	GO:0005102 receptor binding; GO:0043167 ion binding; GO:0044877 macromolecular complex binding; GO:0061134 peptidase regulator activity; GO:0016504 peptidase activator activity; GO:0005515 protein binding; GO:0005178 integrin binding; GO:0008201 heparin binding; GO:0098772 molecular function regulator; GO:1901681 sulfur compound binding; GO:0002020 protease binding; GO:0050839 cell adhesion molec…	K05717	FN1; fibronectin 1	mmu04810 Regulation of actin cytoskeleton - Mus musculus (mouse); mmu04151 PI3K-Akt signaling pathway - Mus musculus (mouse); mmu05146 Amoebiasis - Mus musculus (mouse); mmu05200 Pathways in cancer - Mus musculus (mouse); mmu05222 Small cell lung cancer - Mus musculus (mouse); mmu04510 Focal adhesion - Mus musculus (mouse); mmu04933 AGE-RAGE signaling pathway in diabetic complications - Mus muscu…	IPR000083; IPR013783; IPR013806; IPR003961; IPR000562;	Fibronectin, type I; Immunoglobulin-like fold; Kringle-like fold; Fibronectin type III; Fibronectin, type II, collagen-binding;
P11352	Glutathione peroxidase 1	Gpx1	22.329	0.62	0.000335	down	0.388	0.00014	down	0.24	8.1e-07	down	0.688	0.00112		0.294	0.000934	down	0.426803	0.000625	down	0.997	0.887		0.898	0.0459		0.815	0.0415		mitochondria	GO:0044700 single organism signaling; GO:0090130 tissue migration; GO:0010941 regulation of cell death; GO:0090201 negative regulation of release of cytochrome c from mitochondria; GO:0043523 regulation of neuron apoptotic process; GO:0044255 cellular lipid metabolic process; GO:0031347 regulation of defense response; GO:0044237 cellular metabolic process; GO:0010821 regulation of mitochondrion o…	GO:0043229 intracellular organelle; GO:0044421 extracellular region part; GO:0016234 inclusion body; GO:0031982 vesicle; GO:0005737 cytoplasm; GO:0044424 intracellular part; GO:0005829 cytosol; GO:0005623 cell; GO:0005576 extracellular region; GO:0005739 mitochondrion; GO:0043231 intracellular membrane-bounded organelle; GO:0043226 organelle; GO:0070062 extracellular exosome; GO:0005622 intracell…	GO:0004602 glutathione peroxidase activity; GO:0003824 catalytic activity; GO:0005488 binding; GO:0016209 antioxidant activity; GO:0005515 protein binding; GO:0019904 protein domain specific binding; GO:0004601 peroxidase activity; GO:0017124 SH3 domain binding; GO:0016684 oxidoreductase activity, acting on peroxide as acceptor; GO:0016491 oxidoreductase activity;	K00432	gpx; glutathione peroxidase [EC:1.11.1.9]	mmu05014 Amyotrophic lateral sclerosis (ALS) - Mus musculus (mouse); mmu05016 Huntington's disease - Mus musculus (mouse); mmu00480 Glutathione metabolism - Mus musculus (mouse); mmu00590 Arachidonic acid metabolism - Mus musculus (mouse); mmu04918 Thyroid hormone synthesis - Mus musculus (mouse);	IPR012336;	Thioredoxin-like fold;
P11588	Major urinary protein 1	Mup1	20.648	0.296	0.000858	down	0.093	0.0149	down	0.028	0.00742	down	1.328	0.534		0.976	0.871		0.734214	0.487		25.58	0.00774	up	5.695	0.0155	up	0.723	0.638		extracellular	GO:0044700 single organism signaling; GO:0065008 regulation of biological quality; GO:0051896 regulation of protein kinase B signaling; GO:0007166 cell surface receptor signaling pathway; GO:0050796 regulation of insulin secretion; GO:0042593 glucose homeostasis; GO:0032989 cellular component morphogenesis; GO:0019216 regulation of lipid metabolic process; GO:0044237 cellular metabolic process; G…	GO:0043229 intracellular organelle; GO:0005615 extracellular space; GO:0044421 extracellular region part; GO:0005737 cytoplasm; GO:0044424 intracellular part; GO:0005623 cell; GO:0005829 cytosol; GO:0005576 extracellular region; GO:0043231 intracellular membrane-bounded organelle; GO:0043226 organelle; GO:0005634 nucleus; GO:0005622 intracellular; GO:0044464 cell part; GO:0043227 membrane-bounded…	GO:0038023 signaling receptor activity; GO:0005009 insulin-activated receptor activity; GO:0016773 phosphotransferase activity, alcohol group as acceptor; GO:0005102 receptor binding; GO:0005550 pheromone binding; GO:0004713 protein tyrosine kinase activity; GO:0005515 protein binding; GO:0004672 protein kinase activity; GO:0004888 transmembrane signaling receptor activity; GO:0004871 signal tran…				IPR012674; IPR000566; IPR011038;	Calycin; Lipocalin/cytosolic fatty-acid binding domain; Calycin-like;
P11589	Major urinary protein 2	Mup2	20.663	0.528	0.0432	down	0.278	0.00587	down	0.147	0.00438	down	0.679	0.044		0.365	0.00375	down	0.538503	0.0186	down	2.657	0.0029	up	2.066	0.0317	up	1.066	0.822		extracellular	GO:0044700 single organism signaling; GO:0065008 regulation of biological quality; GO:0051896 regulation of protein kinase B signaling; GO:0007166 cell surface receptor signaling pathway; GO:0050796 regulation of insulin secretion; GO:0042593 glucose homeostasis; GO:0032989 cellular component morphogenesis; GO:0019216 regulation of lipid metabolic process; GO:0044237 cellular metabolic process; G…	GO:0043229 intracellular organelle; GO:0005615 extracellular space; GO:0044421 extracellular region part; GO:0005737 cytoplasm; GO:0044424 intracellular part; GO:0005623 cell; GO:0005829 cytosol; GO:0005576 extracellular region; GO:0043231 intracellular membrane-bounded organelle; GO:0043226 organelle; GO:0005634 nucleus; GO:0005622 intracellular; GO:0044464 cell part; GO:0043227 membrane-bounded…	GO:0038023 signaling receptor activity; GO:0005009 insulin-activated receptor activity; GO:0016773 phosphotransferase activity, alcohol group as acceptor; GO:0005550 pheromone binding; GO:0004713 protein tyrosine kinase activity; GO:0004672 protein kinase activity; GO:0004888 transmembrane signaling receptor activity; GO:0004871 signal transducer activity; GO:0004714 transmembrane receptor protei…				IPR000566; IPR012674; IPR011038;	Lipocalin/cytosolic fatty-acid binding domain; Calycin; Calycin-like;
P11672	Neutrophil gelatinase-associated lipocalin	Lcn2	22.875	1.103	0.413		3.546	0.00162	up	3.906	0.000801	up	1.1	0.34		5.988	0.000109	up	5.46448	3.39e-05	up	1.243	0.184		1.246	0.0146		0.809	0.0786		extracellular	GO:0044085 cellular component biogenesis; GO:0044700 single organism signaling; GO:0065008 regulation of biological quality; GO:0007166 cell surface receptor signaling pathway; GO:0044699 single-organism process; GO:0044764 multi-organism cellular process; GO:0070555 response to interleukin-1; GO:0071345 cellular response to cytokine stimulus; GO:0051234 establishment of localization; GO:0009607 …	GO:0005615 extracellular space; GO:0044421 extracellular region part; GO:0005737 cytoplasm; GO:0031982 vesicle; GO:0044424 intracellular part; GO:0005623 cell; GO:0005829 cytosol; GO:0005576 extracellular region; GO:0043226 organelle; GO:0070062 extracellular exosome; GO:0005622 intracellular; GO:0044464 cell part; GO:1903561 extracellular vesicle; GO:0043227 membrane-bounded organelle; GO:004323…	GO:0002020 protease binding; GO:0042802 identical protein binding; GO:0005506 iron ion binding; GO:0046914 transition metal ion binding; GO:0042803 protein homodimerization activity; GO:0005488 binding; GO:0046983 protein dimerization activity; GO:0043167 ion binding; GO:0046872 metal ion binding; GO:0043169 cation binding; GO:0005515 protein binding; GO:0019899 enzyme binding; GO:0036094 small m…	K21129	LCN2; lipocalin 2	mmu04657 IL-17 signaling pathway - Mus musculus (mouse);	IPR000566; IPR012674; IPR011038;	Lipocalin/cytosolic fatty-acid binding domain; Calycin; Calycin-like;
P11714	Cytochrome P450 2D9	Cyp2d9	56.949	0.46	0.00249	down	0.521	0.000939	down	0.239	0.00013	down	1.076	0.587		1.481	0.0507		1.37741	0.0339		6.435	0.000482	up	2.749	0.0015	up	1.039	0.668		extracellular	GO:0033559 unsaturated fatty acid metabolic process; GO:0019369 arachidonic acid metabolic process; GO:0055114 oxidation-reduction process; GO:0044281 small molecule metabolic process; GO:0044763 single-organism cellular process; GO:1901568 fatty acid derivative metabolic process; GO:0044699 single-organism process; GO:0044255 cellular lipid metabolic process; GO:0006631 fatty acid metabolic proc…	GO:0016020 membrane; GO:0043229 intracellular organelle; GO:0042175 nuclear outer membrane-endoplasmic reticulum membrane network; GO:0005783 endoplasmic reticulum; GO:0031090 organelle membrane; GO:0044446 intracellular organelle part; GO:0005737 cytoplasm; GO:0012505 endomembrane system; GO:0044424 intracellular part; GO:0005623 cell; GO:0044422 organelle part; GO:0043226 organelle; GO:0043231 …	GO:0005506 iron ion binding; GO:0043167 ion binding; GO:0016705 oxidoreductase activity, acting on paired donors, with incorporation or reduction of molecular oxygen; GO:0016491 oxidoreductase activity; GO:1901363 heterocyclic compound binding; GO:0097159 organic cyclic compound binding; GO:0020037 heme binding; GO:0046914 transition metal ion binding; GO:0003824 catalytic activity; GO:0005488 bi…	K07414	CYP2D; cytochrome P450 family 2 subfamily D [EC:1.14.14.1]	mmu04726 Serotonergic synapse - Mus musculus (mouse); mmu00140 Steroid hormone biosynthesis - Mus musculus (mouse);
P11725	"Ornithine carbamoyltransferase, mitochondrial"	Otc	39.764	0.756	0.00614		0.415	1.13e-07	down	0.314	0.000241	down	0.813	0.00224		0.291	2.28e-06	down	0.357654	1.62e-06	down	1.051	0.222		0.977	0.218		1.135	0.00701		mitochondria	GO:0044085 cellular component biogenesis; GO:1901606 alpha-amino acid catabolic process; GO:0001101 response to acid chemical; GO:0065008 regulation of biological quality; GO:0048732 gland development; GO:0019240 citrulline biosynthetic process; GO:0016053 organic acid biosynthetic process; GO:0044699 single-organism process; GO:0009058 biosynthetic process; GO:0044237 cellular metabolic process;…	GO:0016020 membrane; GO:0005759 mitochondrial matrix; GO:0043229 intracellular organelle; GO:0044429 mitochondrial part; GO:0031090 organelle membrane; GO:0031967 organelle envelope; GO:0005737 cytoplasm; GO:0044446 intracellular organelle part; GO:0044424 intracellular part; GO:0005623 cell; GO:0005739 mitochondrion; GO:0044422 organelle part; GO:0005740 mitochondrial envelope; GO:0031974 membra…	GO:0016597 amino acid binding; GO:0043167 ion binding; GO:0043177 organic acid binding; GO:0016741 transferase activity, transferring one-carbon groups; GO:0042301 phosphate ion binding; GO:0004585 ornithine carbamoyltransferase activity; GO:0016743 carboxyl- or carbamoyltransferase activity; GO:0031406 carboxylic acid binding; GO:0003824 catalytic activity; GO:0005488 binding; GO:0005543 phospho…	K00611	OTC; ornithine carbamoyltransferase [EC:2.1.3.3]	mmu00220 Arginine biosynthesis - Mus musculus (mouse); mmu01100 Metabolic pathways - Mus musculus (mouse); mmu01230 Biosynthesis of amino acids - Mus musculus (mouse);	IPR006132; IPR006131;	Aspartate/ornithine carbamoyltransferase, carbamoyl-P binding; Aspartate/ornithine carbamoyltransferase, Asp/Orn-binding domain;
P11835	Integrin beta-2	Itgb2	85.025	1.107	0.118		1.393	0.00057		1.541	0.00254	up	0.617	0.0177	down	0.745	0.051		1.20919	0.00569		0.445	0.00236	down	0.799	0.00259		0.921	0.0742		plasma membrane	GO:0044700 single organism signaling; GO:0045321 leukocyte activation; GO:0031623 receptor internalization; GO:0051674 localization of cell; GO:0007166 cell surface receptor signaling pathway; GO:0044699 single-organism process; GO:0051668 localization within membrane; GO:0034113 heterotypic cell-cell adhesion; GO:0044237 cellular metabolic process; GO:0006909 phagocytosis; GO:0051234 establishme…	GO:0016020 membrane; GO:0044421 extracellular region part; GO:0034687 integrin alphaL-beta2 complex; GO:0098636 protein complex involved in cell adhesion; GO:0098857 membrane microdomain; GO:0071944 cell periphery; GO:0098796 membrane protein complex; GO:0031982 vesicle; GO:0032991 macromolecular complex; GO:0031224 intrinsic component of membrane; GO:0005887 integral component of plasma membrane…	GO:0038023 signaling receptor activity; GO:0043167 ion binding; GO:0019901 protein kinase binding; GO:0005515 protein binding; GO:0004888 transmembrane signaling receptor activity; GO:0019900 kinase binding; GO:0004871 signal transducer activity; GO:0050839 cell adhesion molecule binding; GO:0060089 molecular transducer activity; GO:0097367 carbohydrate derivative binding; GO:0004872 receptor act…	K06464	ITGB2; integrin beta 2	mmu05133 Pertussis - Mus musculus (mouse); mmu04670 Leukocyte transendothelial migration - Mus musculus (mouse); mmu05134 Legionellosis - Mus musculus (mouse); mmu05416 Viral myocarditis - Mus musculus (mouse); mmu04514 Cell adhesion molecules (CAMs) - Mus musculus (mouse); mmu05144 Malaria - Mus musculus (mouse); mmu04650 Natural killer cell mediated cytotoxicity - Mus musculus (mouse); mmu05140…	IPR032695; IPR033760; IPR002369; IPR016201; IPR012896; IPR014836; IPR002035;	Integrin domain; Integrin beta N-terminal; Integrin beta subunit, VWA domain; PSI domain; Integrin beta subunit, tail; Integrin beta subunit, cytoplasmic domain; von Willebrand factor, type A;
P11928	2'-5'-oligoadenylate synthase 1A	Oas1a	42.428	1.374	0.00708		1.447	0.0045		1.988	0.000103	up	1.391	0.00643		2.11	0.000338	up	1.51515	0.00237	up	0.754	0.011		0.744	0.00863		0.71	0.00495		cytoplasm	GO:0009117 nucleotide metabolic process; GO:0098542 defense response to other organism; GO:0044699 single-organism process; GO:0009058 biosynthetic process; GO:0044764 multi-organism cellular process; GO:0044237 cellular metabolic process; GO:0006796 phosphate-containing compound metabolic process; GO:0009607 response to biotic stimulus; GO:0009605 response to external stimulus; GO:0008152 metabo…	GO:0043229 intracellular organelle; GO:0005783 endoplasmic reticulum; GO:0005737 cytoplasm; GO:0012505 endomembrane system; GO:0044424 intracellular part; GO:0005829 cytosol; GO:0005623 cell; GO:0005739 mitochondrion; GO:0043231 intracellular membrane-bounded organelle; GO:0043226 organelle; GO:0005634 nucleus; GO:0005622 intracellular; GO:0044464 cell part; GO:0043227 membrane-bounded organelle;…	GO:1901265 nucleoside phosphate binding; GO:0005515 protein binding; GO:1901363 heterocyclic compound binding; GO:0097159 organic cyclic compound binding; GO:0003824 catalytic activity; GO:0032553 ribonucleotide binding; GO:0005488 binding; GO:0032550 purine ribonucleoside binding; GO:0043169 cation binding; GO:0043168 anion binding; GO:0032559 adenyl ribonucleotide binding; GO:0030554 adenyl nuc…	K14216	OAS; 2'-5'-oligoadenylate synthetase [EC:2.7.7.84]	mmu05162 Measles - Mus musculus (mouse); mmu05164 Influenza A - Mus musculus (mouse); mmu05168 Herpes simplex infection - Mus musculus (mouse); mmu05160 Hepatitis C - Mus musculus (mouse); mmu04621 NOD-like receptor signaling pathway - Mus musculus (mouse);	IPR018952; IPR002934; IPR006116;	2'-5'-oligoadenylate synthetase 1, domain 2/C-terminal; Polymerase, nucleotidyl transferase domain; 2-5-oligoadenylate synthetase, N-terminal;
P12246	Serum amyloid P-component	Apcs	26.247	1.261	0.233		5.917	0.00172	up	7.463	0.00276	up	1.294	0.158		8.85	0.00133	up	6.84932	0.000378	up	1.017	0.942		0.991	0.935		0.854	0.0407		extracellular	GO:0051093 negative regulation of developmental process; GO:0065008 regulation of biological quality; GO:0002762 negative regulation of myeloid leukocyte differentiation; GO:0045637 regulation of myeloid cell differentiation; GO:0044359 modulation of molecular function in other organism; GO:1903016 negative regulation of exo-alpha-sialidase activity; GO:0051241 negative regulation of multicellula…	GO:0043229 intracellular organelle; GO:0005615 extracellular space; GO:0044421 extracellular region part; GO:0031982 vesicle; GO:0044424 intracellular part; GO:0005623 cell; GO:0005576 extracellular region; GO:0031012 extracellular matrix; GO:0043226 organelle; GO:0070062 extracellular exosome; GO:0043231 intracellular membrane-bounded organelle; GO:0072562 blood microparticle; GO:0005634 nucleus…	GO:0001849 complement component C1q binding; GO:0001846 opsonin binding; GO:0005488 binding; GO:0043167 ion binding; GO:0001848 complement binding; GO:0046872 metal ion binding; GO:0030246 carbohydrate binding; GO:0043169 cation binding; GO:0005515 protein binding; GO:0005509 calcium ion binding; GO:0046790 virion binding;				IPR013320;	Concanavalin A-like lectin/glucanase domain;
P12710	"Fatty acid-binding protein, liver"	Fabp1	14.245	0.811	0.00317		0.787	0.0101		0.639	0.00518	down	0.873	0.0989		0.511	0.00092	down	0.585823	0.00237	down	1.238	1.83e-05		1.151	0.0863		1.547	0.000713	up	cytoplasm	GO:0010941 regulation of cell death; GO:0007586 digestion; GO:0046321 positive regulation of fatty acid oxidation; GO:0050892 intestinal absorption; GO:0031331 positive regulation of cellular catabolic process; GO:0044699 single-organism process; GO:0019216 regulation of lipid metabolic process; GO:0051234 establishment of localization; GO:0032000 positive regulation of fatty acid beta-oxidation;…	GO:0045179 apical cortex; GO:0044421 extracellular region part; GO:0005938 cell cortex; GO:0071944 cell periphery; GO:0031982 vesicle; GO:0005737 cytoplasm; GO:0099568 cytoplasmic region; GO:0032991 macromolecular complex; GO:0044438 microbody part; GO:0044424 intracellular part; GO:0005623 cell; GO:0044422 organelle part; GO:0031974 membrane-enclosed lumen; GO:0070062 extracellular exosome; GO:0…	GO:0005324 long-chain fatty acid transporter activity; GO:0043167 ion binding; GO:0043177 organic acid binding; GO:0005319 lipid transporter activity; GO:0016209 antioxidant activity; GO:0022892 substrate-specific transporter activity; GO:0003682 chromatin binding; GO:0008144 drug binding; GO:0033293 monocarboxylic acid binding; GO:0005496 steroid binding; GO:0097159 organic cyclic compound bindi…	K08750	FABP1; fatty acid-binding protein 1, liver	mmu03320 PPAR signaling pathway - Mus musculus (mouse); mmu04975 Fat digestion and absorption - Mus musculus (mouse);	IPR000463; IPR012674; IPR011038;	Cytosolic fatty-acid binding; Calycin; Calycin-like;
P12787	"Cytochrome c oxidase subunit 5A, mitochondrial"	Cox5a	16.101	0.862	0.00981		0.611	0.000187	down	0.527	4.86e-05	down	0.876	0.00893		0.584	0.00471	down	0.666223	0.00409	down	1.039	0.255		1.022	0.376		0.937	0.243		mitochondria	GO:0009116 nucleoside metabolic process; GO:0042278 purine nucleoside metabolic process; GO:0006123 mitochondrial electron transport, cytochrome c to oxygen; GO:0009167 purine ribonucleoside monophosphate metabolic process; GO:0009117 nucleotide metabolic process; GO:0044699 single-organism process; GO:0044237 cellular metabolic process; GO:0006796 phosphate-containing compound metabolic process;…	GO:0016020 membrane; GO:0044421 extracellular region part; GO:0098800 inner mitochondrial membrane protein complex; GO:0031090 organelle membrane; GO:0098796 membrane protein complex; GO:0005737 cytoplasm; GO:0031982 vesicle; GO:0032991 macromolecular complex; GO:0098798 mitochondrial protein complex; GO:0044424 intracellular part; GO:0044455 mitochondrial membrane part; GO:0005623 cell; GO:00444…	GO:0015075 ion transmembrane transporter activity; GO:0043167 ion binding; GO:0022892 substrate-specific transporter activity; GO:0015077 monovalent inorganic cation transmembrane transporter activity; GO:0016676 oxidoreductase activity, acting on a heme group of donors, oxygen as acceptor; GO:0016675 oxidoreductase activity, acting on a heme group of donors; GO:0015078 hydrogen ion transmembrane…	K02264	COX5A; cytochrome c oxidase subunit 5a	mmu00190 Oxidative phosphorylation - Mus musculus (mouse); mmu05010 Alzheimer's disease - Mus musculus (mouse); mmu05012 Parkinson's disease - Mus musculus (mouse); mmu05016 Huntington's disease - Mus musculus (mouse); mmu04260 Cardiac muscle contraction - Mus musculus (mouse); mmu01100 Metabolic pathways - Mus musculus (mouse); mmu04932 Non-alcoholic fatty liver disease (NAFLD) - Mus musculus (m…
P12790	Cytochrome P450 2B9	Cyp2b9	55.74	2.331	0.0239	up	0.609	0.00692	down	1.42	0.106		1.028	0.68		0.452	0.0014	down	0.440335	0.000129	down	0.365	0.0106	down	0.828	0.0188		1.146	0.116		endoplasmic reticulum	GO:0033559 unsaturated fatty acid metabolic process; GO:0014070 response to organic cyclic compound; GO:0019369 arachidonic acid metabolic process; GO:0055114 oxidation-reduction process; GO:0044281 small molecule metabolic process; GO:0044763 single-organism cellular process; GO:1901568 fatty acid derivative metabolic process; GO:0044699 single-organism process; GO:0044255 cellular lipid metabol…	GO:0016020 membrane; GO:0043229 intracellular organelle; GO:0042175 nuclear outer membrane-endoplasmic reticulum membrane network; GO:0005783 endoplasmic reticulum; GO:0031090 organelle membrane; GO:0044446 intracellular organelle part; GO:0005737 cytoplasm; GO:0012505 endomembrane system; GO:0044424 intracellular part; GO:0005623 cell; GO:0044422 organelle part; GO:0043226 organelle; GO:0043231 …	GO:0008391 arachidonic acid monooxygenase activity; GO:0005506 iron ion binding; GO:0008392 arachidonic acid epoxygenase activity; GO:0043167 ion binding; GO:0016705 oxidoreductase activity, acting on paired donors, with incorporation or reduction of molecular oxygen; GO:0016491 oxidoreductase activity; GO:1901363 heterocyclic compound binding; GO:0097159 organic cyclic compound binding; GO:00200…	K07412	CYP2B; cytochrome P450 family 2 subfamily B [EC:1.14.14.1]	mmu05204 Chemical carcinogenesis - Mus musculus (mouse); mmu01100 Metabolic pathways - Mus musculus (mouse); mmu00830 Retinol metabolism - Mus musculus (mouse); mmu00590 Arachidonic acid metabolism - Mus musculus (mouse); mmu00140 Steroid hormone biosynthesis - Mus musculus (mouse);
P12970	60S ribosomal protein L7a	Rpl7a	29.976	0.866	0.0296		1.513	0.0123	up	1.311	0.0506		1.101	0.0461		1.608	0.000199	up	1.46199	0.000444		1.371	0.0019		1.078	0.125		1.117	0.241		cytoplasm	GO:0044085 cellular component biogenesis; GO:0022613 ribonucleoprotein complex biogenesis; GO:0006518 peptide metabolic process; GO:0006725 cellular aromatic compound metabolic process; GO:0044267 cellular protein metabolic process; GO:0009058 biosynthetic process; GO:1901566 organonitrogen compound biosynthetic process; GO:0044237 cellular metabolic process; GO:0042273 ribosomal large subunit bi…	GO:0016020 membrane; GO:0044421 extracellular region part; GO:0030054 cell junction; GO:0031982 vesicle; GO:0005737 cytoplasm; GO:0032991 macromolecular complex; GO:0044424 intracellular part; GO:0005913 cell-cell adherens junction; GO:0005911 cell-cell junction; GO:0005623 cell; GO:0044422 organelle part; GO:0043228 non-membrane-bounded organelle; GO:0070062 extracellular exosome; GO:0031974 mem…	GO:0097159 organic cyclic compound binding; GO:1901363 heterocyclic compound binding; GO:0098641 cadherin binding involved in cell-cell adhesion; GO:0050839 cell adhesion molecule binding; GO:0003723 RNA binding; GO:0098631 protein binding involved in cell adhesion; GO:0005488 binding; GO:0045296 cadherin binding; GO:0003676 nucleic acid binding; GO:0005515 protein binding; GO:0098632 protein bin…	K02936	RP-L7Ae; large subunit ribosomal protein L7Ae	mmu03010 Ribosome - Mus musculus (mouse);	IPR029064; IPR004038;	50S ribosomal protein L30e-like; Ribosomal protein L7Ae/L30e/S12e/Gadd45;
P13516	Acyl-CoA desaturase 1	Scd1	41.046	2.222	0.00936	up	1.111	0.43		2.469	0.00282	up	1.504	6.64e-05	up	1.88	0.00959	up	1.25	0.087		0.777	0.112		1.148	0.0288		1.02	0.905		plasma membrane	GO:0065008 regulation of biological quality; GO:0001101 response to acid chemical; GO:0046486 glycerolipid metabolic process; GO:0048732 gland development; GO:0016053 organic acid biosynthetic process; GO:0048869 cellular developmental process; GO:0098542 defense response to other organism; GO:0044699 single-organism process; GO:0009058 biosynthetic process; GO:0044255 cellular lipid metabolic pr…	GO:0016020 membrane; GO:0042175 nuclear outer membrane-endoplasmic reticulum membrane network; GO:0005783 endoplasmic reticulum; GO:0031090 organelle membrane; GO:0005737 cytoplasm; GO:0031224 intrinsic component of membrane; GO:0044424 intracellular part; GO:0005623 cell; GO:0044422 organelle part; GO:0043228 non-membrane-bounded organelle; GO:0031974 membrane-enclosed lumen; GO:0070013 intracel…	GO:0005506 iron ion binding; GO:0046914 transition metal ion binding; GO:0004768 stearoyl-CoA 9-desaturase activity; GO:0003824 catalytic activity; GO:0005488 binding; GO:0016215 acyl-CoA desaturase activity; GO:0043167 ion binding; GO:0016717 oxidoreductase activity, acting on paired donors, with oxidation of a pair of donors resulting in the reduction of molecular oxygen to two molecules of wat…	K00507	SCD; stearoyl-CoA desaturase (Delta-9 desaturase) [EC:1.14.19.1]	mmu01040 Biosynthesis of unsaturated fatty acids - Mus musculus (mouse); mmu03320 PPAR signaling pathway - Mus musculus (mouse); mmu01212 Fatty acid metabolism - Mus musculus (mouse); mmu04152 AMPK signaling pathway - Mus musculus (mouse);	IPR005804;	Fatty acid desaturase domain;
P14069	Protein S100-A6	S100a6	10.051	1.152	0.179		2.342	0.00115	up	2.703	0.000659	up	1.062	0.554		2.165	0.00821	up	2.04082	0.000459	up	0.852	0.246		0.925	0.215		1.062	0.412		cytoplasm	GO:0006810 transport; GO:0055085 transmembrane transport; GO:0034220 ion transmembrane transport; GO:0051179 localization; GO:0006811 ion transport; GO:0051234 establishment of localization;	GO:0016020 membrane; GO:0044421 extracellular region part; GO:0019898 extrinsic component of membrane; GO:0071944 cell periphery; GO:0031982 vesicle; GO:0005737 cytoplasm; GO:0044424 intracellular part; GO:0031234 extrinsic component of cytoplasmic side of plasma membrane; GO:0005623 cell; GO:0009898 cytoplasmic side of plasma membrane; GO:0098562 cytoplasmic side of membrane; GO:0044422 organell…	GO:0015075 ion transmembrane transporter activity; GO:0046983 protein dimerization activity; GO:0043167 ion binding; GO:0022892 substrate-specific transporter activity; GO:0005515 protein binding; GO:0005523 tropomyosin binding; GO:0008270 zinc ion binding; GO:0048306 calcium-dependent protein binding; GO:0022891 substrate-specific transmembrane transporter activity; GO:0008092 cytoskeletal prote…				IPR002048; IPR011992; IPR013787;	EF-hand domain; EF-hand domain pair; S100/CaBP-9k-type, calcium binding, subdomain;
P14115	60S ribosomal protein L27a	Rpl27a	16.605	1.148	0.0298		1.153	0.0283		1.325	0.00167		1.318	0.00889		1.637	0.00546	up	1.24378	0.00871		1.35	0.00727		1.178	0.0185		1.092	0.071		cytoplasm	GO:0006518 peptide metabolic process; GO:0043043 peptide biosynthetic process; GO:0044267 cellular protein metabolic process; GO:0006807 nitrogen compound metabolic process; GO:0009058 biosynthetic process; GO:0043603 cellular amide metabolic process; GO:0044238 primary metabolic process; GO:1901566 organonitrogen compound biosynthetic process; GO:1901576 organic substance biosynthetic process; G…	GO:0005840 ribosome; GO:0043229 intracellular organelle; GO:0016020 membrane; GO:0005783 endoplasmic reticulum; GO:0043232 intracellular non-membrane-bounded organelle; GO:0022625 cytosolic large ribosomal subunit; GO:0044446 intracellular organelle part; GO:0005737 cytoplasm; GO:0012505 endomembrane system; GO:0032991 macromolecular complex; GO:0044424 intracellular part; GO:0005829 cytosol; GO:…	GO:0097159 organic cyclic compound binding; GO:1901363 heterocyclic compound binding; GO:0003723 RNA binding; GO:0005488 binding; GO:0003676 nucleic acid binding; GO:0005198 structural molecule activity; GO:0003735 structural constituent of ribosome;	K02900	RP-L27Ae; large subunit ribosomal protein L27Ae	mmu03010 Ribosome - Mus musculus (mouse);	IPR021131;	Ribosomal protein L18e/L15P;
P14131	40S ribosomal protein S16	Rps16	16.445	1.002	0.949		1.312	0.00595		1.316	0.00956		1.297	0.000165		1.546	0.000846	up	1.1919	0.0135		1.184	0.000875		0.914	0.0239		1.007	0.894		cytoplasm	GO:0044085 cellular component biogenesis; GO:0022613 ribonucleoprotein complex biogenesis; GO:0006518 peptide metabolic process; GO:0006725 cellular aromatic compound metabolic process; GO:0044267 cellular protein metabolic process; GO:0009058 biosynthetic process; GO:1901566 organonitrogen compound biosynthetic process; GO:0044237 cellular metabolic process; GO:0071704 organic substance metaboli…	GO:0016020 membrane; GO:0044421 extracellular region part; GO:0030054 cell junction; GO:0015935 small ribosomal subunit; GO:0005737 cytoplasm; GO:0031982 vesicle; GO:0032991 macromolecular complex; GO:0044424 intracellular part; GO:0005623 cell; GO:0044422 organelle part; GO:0043228 non-membrane-bounded organelle; GO:0070062 extracellular exosome; GO:0005925 focal adhesion; GO:0044391 ribosomal s…	GO:0097159 organic cyclic compound binding; GO:1901363 heterocyclic compound binding; GO:0003723 RNA binding; GO:0005488 binding; GO:0003676 nucleic acid binding; GO:0005198 structural molecule activity; GO:0003735 structural constituent of ribosome;	K02960	RP-S16e; small subunit ribosomal protein S16e	mmu03010 Ribosome - Mus musculus (mouse);	IPR020568; IPR014721;	Ribosomal protein S5 domain 2-type fold; Ribosomal protein S5 domain 2-type fold, subgroup;
P14148	60S ribosomal protein L7	Rpl7	31.419	0.651	0.000654	down	1.957	0.00125	up	1.272	0.0295		1.026	0.774		2.257	2.56e-06	up	2.1978	0.00564	up	1.634	5.96e-05	up	1.036	0.613		0.921	0.194		cytoplasm	GO:0044085 cellular component biogenesis; GO:0022613 ribonucleoprotein complex biogenesis; GO:0006518 peptide metabolic process; GO:0006725 cellular aromatic compound metabolic process; GO:0044267 cellular protein metabolic process; GO:0009058 biosynthetic process; GO:1901566 organonitrogen compound biosynthetic process; GO:0044237 cellular metabolic process; GO:0042273 ribosomal large subunit bi…	GO:0016020 membrane; GO:0044421 extracellular region part; GO:0030054 cell junction; GO:0031982 vesicle; GO:0005737 cytoplasm; GO:0032991 macromolecular complex; GO:0044424 intracellular part; GO:0005623 cell; GO:0044422 organelle part; GO:0043228 non-membrane-bounded organelle; GO:0070062 extracellular exosome; GO:0031974 membrane-enclosed lumen; GO:0005925 focal adhesion; GO:0070013 intracellul…	GO:0097159 organic cyclic compound binding; GO:1901363 heterocyclic compound binding; GO:0003729 mRNA binding; GO:0003677 DNA binding; GO:0003723 RNA binding; GO:0042802 identical protein binding; GO:0042803 protein homodimerization activity; GO:0005488 binding; GO:0046983 protein dimerization activity; GO:0003676 nucleic acid binding; GO:0005515 protein binding; GO:0005198 structural molecule ac…	K02937	RP-L7e; large subunit ribosomal protein L7e	mmu03010 Ribosome - Mus musculus (mouse);	IPR012988; IPR016082;	Ribosomal protein L30, N-terminal; Ribosomal protein L30, ferredoxin-like fold domain;
P14152	"Malate dehydrogenase, cytoplasmic"	Mdh1	36.511	0.965	0.0525		0.576	0.000612	down	0.556	0.000293	down	0.935	0.00373		0.583	7.26e-05	down	0.623441	0.000147	down	1.027	0.108		1.061	0.0053		0.979	0.488		cytoplasm	GO:0043648 dicarboxylic acid metabolic process; GO:0019362 pyridine nucleotide metabolic process; GO:0006725 cellular aromatic compound metabolic process; GO:0046496 nicotinamide nucleotide metabolic process; GO:0006734 NADH metabolic process; GO:0009117 nucleotide metabolic process; GO:0044699 single-organism process; GO:0044237 cellular metabolic process; GO:0072524 pyridine-containing compound…	GO:0043229 intracellular organelle; GO:0005615 extracellular space; GO:0044421 extracellular region part; GO:0031982 vesicle; GO:0005737 cytoplasm; GO:0044424 intracellular part; GO:0005829 cytosol; GO:0005623 cell; GO:0005576 extracellular region; GO:0005739 mitochondrion; GO:0043231 intracellular membrane-bounded organelle; GO:0043226 organelle; GO:0070062 extracellular exosome; GO:0043209 myel…	GO:0097159 organic cyclic compound binding; GO:1901363 heterocyclic compound binding; GO:0016614 oxidoreductase activity, acting on CH-OH group of donors; GO:0016616 oxidoreductase activity, acting on the CH-OH group of donors, NAD or NADP as acceptor; GO:1901265 nucleoside phosphate binding; GO:0051287 NAD binding; GO:0003824 catalytic activity; GO:0005488 binding; GO:0016615 malate dehydrogenas…	K00025	MDH1; malate dehydrogenase [EC:1.1.1.37]	mmu00630 Glyoxylate and dicarboxylate metabolism - Mus musculus (mouse); mmu00020 Citrate cycle (TCA cycle) - Mus musculus (mouse); mmu00270 Cysteine and methionine metabolism - Mus musculus (mouse); mmu01100 Metabolic pathways - Mus musculus (mouse); mmu01200 Carbon metabolism - Mus musculus (mouse); mmu00620 Pyruvate metabolism - Mus musculus (mouse); mmu04964 Proximal tubule bicarbonate reclam…	IPR022383; IPR016040; IPR001236; IPR015955;	Lactate/malate dehydrogenase, C-terminal; NAD(P)-binding domain; Lactate/malate dehydrogenase, N-terminal; Lactate dehydrogenase/glycoside hydrolase, family 4, C-terminal;
P14211	Calreticulin	Calr	47.994	1.178	0.00968		1.572	0.000885	up	1.852	0.00135	up	1.114	0.0316		1.866	0.0125	up	1.67504	0.0175	up	0.982	0.518		1.039	0.334		0.975	0.833		endoplasmic reticulum	GO:0044085 cellular component biogenesis; GO:0022414 reproductive process; GO:0010608 posttranscriptional regulation of gene expression; GO:0009891 positive regulation of biosynthetic process; GO:0010564 regulation of cell cycle process; GO:1901224 positive regulation of NIK/NF-kappaB signaling; GO:0065003 macromolecular complex assembly; GO:0051716 cellular response to stimulus; GO:0051054 posit…	GO:0016020 membrane; GO:0044421 extracellular region part; GO:0009897 external side of plasma membrane; GO:0005737 cytoplasm; GO:0032991 macromolecular complex; GO:0033018 sarcoplasmic reticulum lumen; GO:0016528 sarcoplasm; GO:0005623 cell; GO:0044422 organelle part; GO:0070062 extracellular exosome; GO:0005925 focal adhesion; GO:0005622 intracellular; GO:0099503 secretory vesicle; GO:0030055 ce…	GO:0031625 ubiquitin protein ligase binding; GO:0005102 receptor binding; GO:0042562 hormone binding; GO:0050681 androgen receptor binding; GO:0005515 protein binding; GO:0005178 integrin binding; GO:0051427 hormone receptor binding; GO:1901363 heterocyclic compound binding; GO:0097159 organic cyclic compound binding; GO:0003729 mRNA binding; GO:0042277 peptide binding; GO:0005488 binding; GO:003…	K08057	CALR; calreticulin	mmu05142 Chagas disease (American trypanosomiasis) - Mus musculus (mouse); mmu05166 HTLV-I infection - Mus musculus (mouse); mmu04141 Protein processing in endoplasmic reticulum - Mus musculus (mouse); mmu04612 Antigen processing and presentation - Mus musculus (mouse); mmu04145 Phagosome - Mus musculus (mouse);	IPR009033; IPR013320;	Calreticulin/calnexin, P domain; Concanavalin A-like lectin/glucanase domain;
P14246	"Solute carrier family 2, facilitated glucose transporter member 2"	Slc2a2	57.106	1.117	0.0109		0.607	0.00791	down	0.678	0.0155		1.112	0.13		0.714	0.00572		0.641849	0.00093	down	1.11	0.136		1.115	0.0129		1.054	0.496		plasma membrane	GO:0044707 single-multicellular organism process; GO:0015749 monosaccharide transport; GO:0044699 single-organism process; GO:0051234 establishment of localization; GO:0034219 carbohydrate transmembrane transport; GO:1902578 single-organism localization; GO:0031018 endocrine pancreas development; GO:0015758 glucose transport; GO:0008643 carbohydrate transport; GO:0070837 dehydroascorbic acid tran…	GO:0016020 membrane; GO:0098862 cluster of actin-based cell projections; GO:0005903 brush border; GO:0016324 apical plasma membrane; GO:0030054 cell junction; GO:0071944 cell periphery; GO:0005737 cytoplasm; GO:0031224 intrinsic component of membrane; GO:0044424 intracellular part; GO:0005911 cell-cell junction; GO:0005623 cell; GO:0016021 integral component of membrane; GO:0005886 plasma membran…	GO:0055056 D-glucose transmembrane transporter activity; GO:0015144 carbohydrate transmembrane transporter activity; GO:0005355 glucose transmembrane transporter activity; GO:0051119 sugar transmembrane transporter activity; GO:1901476 carbohydrate transporter activity; GO:0015149 hexose transmembrane transporter activity; GO:0022892 substrate-specific transporter activity; GO:0051183 vitamin tra…	K07593	SLC2A2; MFS transporter, SP family, solute carrier family 2 (facilitated glucose transporter), member 2	mmu04973 Carbohydrate digestion and absorption - Mus musculus (mouse); mmu05230 Central carbon metabolism in cancer - Mus musculus (mouse); mmu04931 Insulin resistance - Mus musculus (mouse); mmu04930 Type II diabetes mellitus - Mus musculus (mouse); mmu04950 Maturity onset diabetes of the young - Mus musculus (mouse); mmu04922 Glucagon signaling pathway - Mus musculus (mouse); mmu04917 Prolactin…	IPR020846;	Major facilitator superfamily domain;
P14438	"H-2 class II histocompatibility antigen, A-U alpha chain (Fragment)"	H2-Aa	25.135	0.939	0.419		2.016	0.000158	up	1.894	0.00453	up	0.694	0.0042		1.073	0.163		1.5456	0.00116	up	0.657	0.0119	down	0.889	0.0793		1.16	0.0278		cytoplasm	GO:0050794 regulation of cellular process; GO:0050863 regulation of T cell activation; GO:0002694 regulation of leukocyte activation; GO:0045580 regulation of T cell differentiation; GO:0050896 response to stimulus; GO:0051249 regulation of lymphocyte activation; GO:0051239 regulation of multicellular organismal process; GO:0045597 positive regulation of cell differentiation; GO:1903706 regulatio…	GO:0043229 intracellular organelle; GO:0016020 membrane; GO:0009897 external side of plasma membrane; GO:0071944 cell periphery; GO:0098796 membrane protein complex; GO:0005737 cytoplasm; GO:0098797 plasma membrane protein complex; GO:0042611 MHC protein complex; GO:0031224 intrinsic component of membrane; GO:0032991 macromolecular complex; GO:0044424 intracellular part; GO:0005623 cell; GO:00160…	GO:0005515 protein binding; GO:0042605 peptide antigen binding; GO:0033218 amide binding; GO:0042277 peptide binding; GO:0003823 antigen binding; GO:0005488 binding;				IPR007110; IPR001003; IPR013783; IPR014745; IPR011162; IPR032431; IPR003597;	Immunoglobulin-like domain; MHC class II, alpha chain, N-terminal; Immunoglobulin-like fold; MHC class II, alpha/beta chain, N-terminal; MHC classes I/II-like antigen recognition protein; Immunoglobulin C1-set, C-terminal extension; Immunoglobulin C1-set;
P14483	"H-2 class II histocompatibility antigen, A beta chain"	H2-Ab1	30.128	0.867	0.128		2.283	0.000396	up	1.98	0.00063	up	0.791	0.0375		1.157	0.0526		1.46199	0.00428		0.696	0.0179		0.762	0.0207		1.189	0.0347		extracellular	GO:0050863 regulation of T cell activation; GO:0002694 regulation of leukocyte activation; GO:0016064 immunoglobulin mediated immune response; GO:0045321 leukocyte activation; GO:0048869 cellular developmental process; GO:0002824 positive regulation of adaptive immune response based on somatic recombination of immune receptors built from immunoglobulin superfamily domains; GO:0071346 cellular res…	GO:0016020 membrane; GO:0009897 external side of plasma membrane; GO:0031410 cytoplasmic vesicle; GO:0098796 membrane protein complex; GO:0071944 cell periphery; GO:0042611 MHC protein complex; GO:0005737 cytoplasm; GO:0031982 vesicle; GO:0032991 macromolecular complex; GO:0031224 intrinsic component of membrane; GO:0044424 intracellular part; GO:0005623 cell; GO:0005769 early endosome; GO:004261…	GO:0015643 toxic substance binding; GO:0031625 ubiquitin protein ligase binding; GO:0042277 peptide binding; GO:0005488 binding; GO:0005515 protein binding; GO:1990405 protein antigen binding; GO:0042605 peptide antigen binding; GO:0033218 amide binding; GO:0044389 ubiquitin-like protein ligase binding; GO:0008134 transcription factor binding; GO:0003823 antigen binding; GO:0019899 enzyme binding;	K06752	MHC2; major histocompatibility complex, class II	mmu05332 Graft-versus-host disease - Mus musculus (mouse); mmu04940 Type I diabetes mellitus - Mus musculus (mouse); mmu05145 Toxoplasmosis - Mus musculus (mouse); mmu05321 Inflammatory bowel disease (IBD) - Mus musculus (mouse); mmu05416 Viral myocarditis - Mus musculus (mouse); mmu04640 Hematopoietic cell lineage - Mus musculus (mouse); mmu05168 Herpes simplex infection - Mus musculus (mouse); …	IPR007110; IPR013783; IPR014745; IPR011162; IPR003597; IPR000353;	Immunoglobulin-like domain; Immunoglobulin-like fold; MHC class II, alpha/beta chain, N-terminal; MHC classes I/II-like antigen recognition protein; Immunoglobulin C1-set; MHC class II, beta chain, N-terminal;
P14602	Heat shock protein beta-1	Hspb1	23.014	0.469	0.000542	down	1.493	0.00649		0.7	0.00159		0.703	0.00154		1.018	0.814		1.44718	0.00853		1.485	0.00139		0.991	0.868		1.021	0.727		mitochondria	GO:0044700 single organism signaling; GO:0098840 protein transport along microtubule; GO:0007596 blood coagulation; GO:0065008 regulation of biological quality; GO:0010941 regulation of cell death; GO:0030335 positive regulation of cell migration; GO:0032680 regulation of tumor necrosis factor production; GO:0042108 positive regulation of cytokine biosynthetic process; GO:0007166 cell surface rec…	GO:0016020 membrane; GO:0005615 extracellular space; GO:0044421 extracellular region part; GO:0071944 cell periphery; GO:0030054 cell junction; GO:0030016 myofibril; GO:0099568 cytoplasmic region; GO:0031982 vesicle; GO:0005737 cytoplasm; GO:0032838 cell projection cytoplasm; GO:0032991 macromolecular complex; GO:0099512 supramolecular fiber; GO:0044424 intracellular part; GO:0030018 Z disc; GO:0…	GO:0030291 protein serine/threonine kinase inhibitor activity; GO:0003723 RNA binding; GO:0019901 protein kinase binding; GO:0004860 protein kinase inhibitor activity; GO:0008426 protein kinase C inhibitor activity; GO:0005515 protein binding; GO:0019207 kinase regulator activity; GO:0019887 protein kinase regulator activity; GO:0004857 enzyme inhibitor activity; GO:0098772 molecular function reg…	K04455	HSPB1; heat shock protein beta-1	mmu05146 Amoebiasis - Mus musculus (mouse); mmu04370 VEGF signaling pathway - Mus musculus (mouse); mmu05169 Epstein-Barr virus infection - Mus musculus (mouse); mmu04010 MAPK signaling pathway - Mus musculus (mouse);	IPR002068; IPR008978;	Alpha crystallin/Hsp20 domain; HSP20-like chaperone;
P14901	Heme oxygenase 1	Hmox1	32.928	1.473	0.000837		0.663	0.000439	down	0.976	0.558		1.144	0.149		0.801	0.127		0.69979	0.0485		0.801	0.0544		1.031	0.512		0.976	0.888		cytoplasm	GO:0044085 cellular component biogenesis; GO:0044700 single organism signaling; GO:0002694 regulation of leukocyte activation; GO:0035094 response to nicotine; GO:0010941 regulation of cell death; GO:0048732 gland development; GO:0072718 response to cisplatin; GO:0043523 regulation of neuron apoptotic process; GO:0002698 negative regulation of immune effector process; GO:1903306 negative regulati…	GO:0016020 membrane; GO:0005783 endoplasmic reticulum; GO:0042175 nuclear outer membrane-endoplasmic reticulum membrane network; GO:0098857 membrane microdomain; GO:0071944 cell periphery; GO:0005737 cytoplasm; GO:0044424 intracellular part; GO:0005623 cell; GO:0044422 organelle part; GO:0043228 non-membrane-bounded organelle; GO:0031974 membrane-enclosed lumen; GO:0070013 intracellular organelle…	GO:0043167 ion binding; GO:0046983 protein dimerization activity; GO:0004630 phospholipase D activity; GO:0016705 oxidoreductase activity, acting on paired donors, with incorporation or reduction of molecular oxygen; GO:0005515 protein binding; GO:0016787 hydrolase activity; GO:0004392 heme oxygenase (decyclizing) activity; GO:0016298 lipase activity; GO:0004871 signal transducer activity; GO:001…	K00510	HMOX; heme oxygenase (biliverdin-producing) [EC:1.14.14.18]	mmu00860 Porphyrin and chlorophyll metabolism - Mus musculus (mouse); mmu04978 Mineral absorption - Mus musculus (mouse); mmu04066 HIF-1 signaling pathway - Mus musculus (mouse); mmu01100 Metabolic pathways - Mus musculus (mouse); mmu05418 Fluid shear stress and atherosclerosis - Mus musculus (mouse);	IPR016084;	Haem oxygenase-like, multi-helical;
P15392	Cytochrome P450 2A4	Cyp2a4	56.781	1.267	0.106		5.102	0.000111	up	6.452	0.00206	up	1.98	0.000993	up	4.348	2.33e-05	up	2.19298	6.64e-05	up	0.668	0.0468		0.428	8.02e-05	down	0.995	0.827		endoplasmic reticulum	GO:0033559 unsaturated fatty acid metabolic process; GO:0014070 response to organic cyclic compound; GO:0019369 arachidonic acid metabolic process; GO:0055114 oxidation-reduction process; GO:0044281 small molecule metabolic process; GO:0044763 single-organism cellular process; GO:1901568 fatty acid derivative metabolic process; GO:0044699 single-organism process; GO:0044255 cellular lipid metabol…	GO:0043229 intracellular organelle; GO:0016020 membrane; GO:0042175 nuclear outer membrane-endoplasmic reticulum membrane network; GO:0099513 polymeric cytoskeletal fiber; GO:0005783 endoplasmic reticulum; GO:0005874 microtubule; GO:0005881 cytoplasmic microtubule; GO:0043232 intracellular non-membrane-bounded organelle; GO:0031090 organelle membrane; GO:0044430 cytoskeletal part; GO:0044446 intr…	GO:0008391 arachidonic acid monooxygenase activity; GO:0005506 iron ion binding; GO:0008392 arachidonic acid epoxygenase activity; GO:0043167 ion binding; GO:0016705 oxidoreductase activity, acting on paired donors, with incorporation or reduction of molecular oxygen; GO:0005515 protein binding; GO:0016491 oxidoreductase activity; GO:1901363 heterocyclic compound binding; GO:0097159 organic cycli…	K07411	CYP2A; cytochrome P450 family 2 subfamily A [EC:1.14.14.1]	mmu01100 Metabolic pathways - Mus musculus (mouse); mmu00830 Retinol metabolism - Mus musculus (mouse);
P15508	"Spectrin beta chain, erythrocytic"	Sptb	245.25	1.294	0.00369		1.161	0.00029		1.502	0.00165	up	1.188	0.000467		1.318	0.00133		1.10988	0.024		0.99	0.731		1.079	0.00673		1.129	0.0215		nucleus	GO:0030833 regulation of actin filament polymerization; GO:0051188 cofactor biosynthetic process; GO:0065008 regulation of biological quality; GO:0010256 endomembrane system organization; GO:0030835 negative regulation of actin filament depolymerization; GO:0051129 negative regulation of cellular component organization; GO:0044699 single-organism process; GO:0009058 biosynthetic process; GO:00308…	GO:0016020 membrane; GO:0005938 cell cortex; GO:0071944 cell periphery; GO:0005737 cytoplasm; GO:0099568 cytoplasmic region; GO:0030863 cortical cytoskeleton; GO:0032991 macromolecular complex; GO:0030864 cortical actin cytoskeleton; GO:0044424 intracellular part; GO:0005623 cell; GO:0044422 organelle part; GO:0043228 non-membrane-bounded organelle; GO:0005856 cytoskeleton; GO:0005622 intracellul…	GO:0051015 actin filament binding; GO:0008092 cytoskeletal protein binding; GO:0046982 protein heterodimerization activity; GO:0005200 structural constituent of cytoskeleton; GO:0005488 binding; GO:0046983 protein dimerization activity; GO:0044877 macromolecular complex binding; GO:0003779 actin binding; GO:0005515 protein binding; GO:0005198 structural molecule activity; GO:0030506 ankyrin bindi…	K06115			IPR001715;	Calponin homology domain;
P15532	Nucleoside diphosphate kinase A	Nme1	17.208	1.25	0.0263		1.227	0.0341		1.534	0.0026	up	1.253	0.117		1.497	0.0236		1.19474	0.107		1.124	0.305		1.12	0.138		1.151	0.144		cytoplasm	GO:0065008 regulation of biological quality; GO:0009116 nucleoside metabolic process; GO:0048732 gland development; GO:0006165 nucleoside diphosphate phosphorylation; GO:0009147 pyrimidine nucleoside triphosphate metabolic process; GO:0046129 purine ribonucleoside biosynthetic process; GO:0009163 nucleoside biosynthetic process; GO:0044237 cellular metabolic process; GO:0046390 ribose phosphate b…	GO:0016020 membrane; GO:0044421 extracellular region part; GO:0071944 cell periphery; GO:0032587 ruffle membrane; GO:0031982 vesicle; GO:0005737 cytoplasm; GO:0044424 intracellular part; GO:0005623 cell; GO:0070062 extracellular exosome; GO:0098590 plasma membrane region; GO:0031256 leading edge membrane; GO:0043209 myelin sheath; GO:0005622 intracellular; GO:0044464 cell part; GO:0044425 membran…	GO:1901265 nucleoside phosphate binding; GO:0019205 nucleobase-containing compound kinase activity; GO:0016787 hydrolase activity; GO:0005515 protein binding; GO:0016776 phosphotransferase activity, phosphate group as acceptor; GO:0097159 organic cyclic compound binding; GO:1901363 heterocyclic compound binding; GO:0042802 identical protein binding; GO:0016301 kinase activity; GO:0032553 ribonucl…	K00940	ndk; nucleoside-diphosphate kinase [EC:2.7.4.6]	mmu01100 Metabolic pathways - Mus musculus (mouse); mmu00230 Purine metabolism - Mus musculus (mouse); mmu00240 Pyrimidine metabolism - Mus musculus (mouse);
P15626	Glutathione S-transferase Mu 2	Gstm2	25.716	1.159	0.0325		1.203	0.261		1.395	0.0925		1.01	0.746		1.818	0.00296	up	1.79856	0.00336	up	0.758	0.00544		0.87	0.00798		0.582	0.0248	down	cytoplasm	GO:0071466 cellular response to xenobiotic stimulus; GO:0033554 cellular response to stress; GO:0006518 peptide metabolic process; GO:0006725 cellular aromatic compound metabolic process; GO:0051410 detoxification of nitrogen compound; GO:0050896 response to stimulus; GO:0044237 cellular metabolic process; GO:0071704 organic substance metabolic process; GO:0008152 metabolic process; GO:1990748 ce…	GO:0044424 intracellular part; GO:0005623 cell; GO:0044464 cell part; GO:0005622 intracellular; GO:0005737 cytoplasm;	GO:0046982 protein heterodimerization activity; GO:0043167 ion binding; GO:0046983 protein dimerization activity; GO:0005515 protein binding; GO:0033218 amide binding; GO:0043295 glutathione binding; GO:1900750 oligopeptide binding; GO:1901681 sulfur compound binding; GO:0004364 glutathione transferase activity; GO:0042802 identical protein binding; GO:0072341 modified amino acid binding; GO:0003…	K00799	GST; glutathione S-transferase [EC:2.5.1.18]	mmu05215 Prostate cancer - Mus musculus (mouse); mmu05204 Chemical carcinogenesis - Mus musculus (mouse); mmu00480 Glutathione metabolism - Mus musculus (mouse); mmu00982 Drug metabolism - cytochrome P450 - Mus musculus (mouse); mmu00980 Metabolism of xenobiotics by cytochrome P450 - Mus musculus (mouse); mmu01524 Platinum drug resistance - Mus musculus (mouse); mmu05418 Fluid shear stress and at…	IPR004046; IPR010987; IPR012336; IPR004045;	Glutathione S-transferase, C-terminal; Glutathione S-transferase, C-terminal-like; Thioredoxin-like fold; Glutathione S-transferase, N-terminal;
P16015	Carbonic anhydrase 3	Ca3	29.366	0.716	0.00152		0.252	5.82e-06	down	0.181	4.22e-05	down	0.986	0.843		0.315	2.22e-05	down	0.319081	0.000998	down	1.809	0.00135	up	1.314	0.0527		1.039	0.467		cytoplasm	GO:0006950 response to stress; GO:0045471 response to ethanol; GO:0044281 small molecule metabolic process; GO:1901700 response to oxygen-containing compound; GO:0044763 single-organism cellular process; GO:0044699 single-organism process; GO:0097305 response to alcohol; GO:0010033 response to organic substance; GO:0050896 response to stimulus; GO:0016311 dephosphorylation; GO:0044237 cellular me…	GO:0044464 cell part; GO:0005622 intracellular; GO:0005737 cytoplasm; GO:0044424 intracellular part; GO:0005623 cell; GO:0005829 cytosol; GO:0044444 cytoplasmic part;	GO:0016791 phosphatase activity; GO:0043167 ion binding; GO:0016829 lyase activity; GO:0016836 hydro-lyase activity; GO:0016787 hydrolase activity; GO:0008270 zinc ion binding; GO:0004089 carbonate dehydratase activity; GO:0016151 nickel cation binding; GO:0016835 carbon-oxygen lyase activity; GO:0046914 transition metal ion binding; GO:0042578 phosphoric ester hydrolase activity; GO:0003824 cata…	K01672	CA; carbonic anhydrase [EC:4.2.1.1]	mmu00910 Nitrogen metabolism - Mus musculus (mouse);	IPR001148;	Alpha carbonic anhydrase;
P16045	Galectin-1	Lgals1	14.866	0.91	0.147		2.74	7.37e-05	up	2.494	0.000156	up	0.973	0.733		2.315	0.000721	up	2.38095	0.00109	up	0.917	0.286		0.858	0.0573		0.986	0.891		extracellular	GO:0044700 single organism signaling; GO:0002694 regulation of leukocyte activation; GO:0065008 regulation of biological quality; GO:0045321 leukocyte activation; GO:0042593 glucose homeostasis; GO:0045445 myoblast differentiation; GO:0009749 response to glucose; GO:0022610 biological adhesion; GO:0007157 heterophilic cell-cell adhesion via plasma membrane cell adhesion molecules; GO:0043122 regu…	GO:0043229 intracellular organelle; GO:0005615 extracellular space; GO:0044421 extracellular region part; GO:0031982 vesicle; GO:0005737 cytoplasm; GO:0044424 intracellular part; GO:0005829 cytosol; GO:0005623 cell; GO:0005576 extracellular region; GO:0043231 intracellular membrane-bounded organelle; GO:0031012 extracellular matrix; GO:0043226 organelle; GO:0070062 extracellular exosome; GO:00056…	GO:0003723 RNA binding; GO:0030395 lactose binding; GO:0046983 protein dimerization activity; GO:0005515 protein binding; GO:0048029 monosaccharide binding; GO:0004871 signal transducer activity; GO:0050840 extracellular matrix binding; GO:1901363 heterocyclic compound binding; GO:0097159 organic cyclic compound binding; GO:0097367 carbohydrate derivative binding; GO:0042802 identical protein bin…	K06830			IPR001079; IPR013320;	Galectin, carbohydrate recognition domain; Concanavalin A-like lectin/glucanase domain;
P16110	Galectin-3	Lgals3	27.515	1.217	0.075		2.193	0.000316	up	2.667	0.00171	up	0.982	0.675		1.764	0.000511	up	1.79533	0.00107	up	0.7	0.0182		0.867	0.057		1.06	0.293		cytoplasm	GO:0060627 regulation of vesicle-mediated transport; GO:0002694 regulation of leukocyte activation; GO:0030335 positive regulation of cell migration; GO:0065008 regulation of biological quality; GO:0010941 regulation of cell death; GO:0032944 regulation of mononuclear cell proliferation; GO:2001189 negative regulation of T cell activation via T cell receptor contact with antigen bound to MHC mole…	GO:0016020 membrane; GO:0005615 extracellular space; GO:0044421 extracellular region part; GO:0009897 external side of plasma membrane; GO:0031090 organelle membrane; GO:0071944 cell periphery; GO:0031982 vesicle; GO:0005737 cytoplasm; GO:0032991 macromolecular complex; GO:0044424 intracellular part; GO:0005623 cell; GO:0044422 organelle part; GO:0097386 glial cell projection; GO:0005740 mitochon…	GO:0097159 organic cyclic compound binding; GO:1901363 heterocyclic compound binding; GO:0003723 RNA binding; GO:0019865 immunoglobulin binding; GO:0043236 laminin binding; GO:0005488 binding; GO:0003676 nucleic acid binding; GO:0044877 macromolecular complex binding; GO:0030246 carbohydrate binding; GO:0005515 protein binding; GO:0050840 extracellular matrix binding; GO:0042056 chemoattractant a…	K06831			IPR001079; IPR013320;	Galectin, carbohydrate recognition domain; Concanavalin A-like lectin/glucanase domain;
P16331	Phenylalanine-4-hydroxylase	Pah	51.899	1.17	0.00176		0.315	0.00723	down	0.369	0.0092	down	0.94	0.0601		0.461	0.00289	down	0.490196	0.00263	down	0.926	0.0225		1.152	0.00488		0.741	0.0779		cytoplasm	GO:1902222 erythrose 4-phosphate/phosphoenolpyruvate family amino acid catabolic process; GO:1901606 alpha-amino acid catabolic process; GO:0006725 cellular aromatic compound metabolic process; GO:0044699 single-organism process; GO:0044237 cellular metabolic process; GO:0006559 L-phenylalanine catabolic process; GO:0071704 organic substance metabolic process; GO:0008152 metabolic process; GO:000…	GO:0070062 extracellular exosome; GO:0043226 organelle; GO:0044421 extracellular region part; GO:0031982 vesicle; GO:1903561 extracellular vesicle; GO:0043227 membrane-bounded organelle; GO:0005576 extracellular region; GO:0043230 extracellular organelle;	GO:0016597 amino acid binding; GO:0005506 iron ion binding; GO:0043167 ion binding; GO:0043177 organic acid binding; GO:0004505 phenylalanine 4-monooxygenase activity; GO:0016705 oxidoreductase activity, acting on paired donors, with incorporation or reduction of molecular oxygen; GO:0016491 oxidoreductase activity; GO:0031406 carboxylic acid binding; GO:0046914 transition metal ion binding; GO:0…	K00500	phhA; phenylalanine-4-hydroxylase [EC:1.14.16.1]	mmu00360 Phenylalanine metabolism - Mus musculus (mouse); mmu00400 Phenylalanine, tyrosine and tryptophan biosynthesis - Mus musculus (mouse); mmu01100 Metabolic pathways - Mus musculus (mouse); mmu01230 Biosynthesis of amino acids - Mus musculus (mouse);	IPR019774; IPR002912;	Aromatic amino acid hydroxylase, C-terminal; ACT domain;
P16332	"Methylmalonyl-CoA mutase, mitochondrial"	Mut	82.843	0.845	0.0013		0.646	0.00135	down	0.545	0.000111	down	0.873	0.00252		0.625	0.00182	down	0.716332	0.00725		1.017	0.342		0.985	0.0998		0.887	0.0364		mitochondria	GO:0006790 sulfur compound metabolic process; GO:0032502 developmental process; GO:0044707 single-multicellular organism process; GO:0044281 small molecule metabolic process; GO:0044763 single-organism cellular process; GO:0006807 nitrogen compound metabolic process; GO:0044699 single-organism process; GO:0009791 post-embryonic development; GO:0044238 primary metabolic process; GO:1901605 alpha-a…	GO:0005759 mitochondrial matrix; GO:0043229 intracellular organelle; GO:0044429 mitochondrial part; GO:0005737 cytoplasm; GO:0044446 intracellular organelle part; GO:0044424 intracellular part; GO:0005623 cell; GO:0005739 mitochondrion; GO:0044422 organelle part; GO:0031974 membrane-enclosed lumen; GO:0043226 organelle; GO:0043231 intracellular membrane-bounded organelle; GO:0070013 intracellular…	GO:0019842 vitamin binding; GO:0043167 ion binding; GO:0004494 methylmalonyl-CoA mutase activity; GO:0031419 cobalamin binding; GO:1901363 heterocyclic compound binding; GO:0097159 organic cyclic compound binding; GO:0072341 modified amino acid binding; GO:0016853 isomerase activity; GO:0003824 catalytic activity; GO:0005488 binding; GO:0046872 metal ion binding; GO:0043169 cation binding; GO:004…	K01847	MUT; methylmalonyl-CoA mutase [EC:5.4.99.2]	mmu00630 Glyoxylate and dicarboxylate metabolism - Mus musculus (mouse); mmu00640 Propanoate metabolism - Mus musculus (mouse); mmu01100 Metabolic pathways - Mus musculus (mouse); mmu01200 Carbon metabolism - Mus musculus (mouse); mmu00280 Valine, leucine and isoleucine degradation - Mus musculus (mouse);	IPR014348; IPR006099; IPR006159; IPR006098; IPR016176; IPR006158;	Cobalamin (vitamin B12)-dependent enzyme, catalytic subdomain; Methylmalonyl-CoA mutase, alpha/beta chain, catalytic; Methylmalonyl-CoA mutase, C-terminal; Methylmalonyl-CoA mutase, alpha chain, catalytic; Cobalamin (vitamin B12)-dependent enzyme, catalytic; Cobalamin (vitamin B12)-binding domain;
P16406	Glutamyl aminopeptidase	Enpep	107.96	1.242	0.00151		0.432	0.0078	down	0.537	0.0148	down	1.074	0.0423		0.591	0.00513	down	0.550055	0.00641	down	1.052	0.135		1.217	0.00422		0.956	0.657		endoplasmic reticulum	GO:0065008 regulation of biological quality; GO:0006518 peptide metabolic process; GO:0051674 localization of cell; GO:0001568 blood vessel development; GO:0016486 peptide hormone processing; GO:0044699 single-organism process; GO:0016485 protein processing; GO:0060177 regulation of angiotensin metabolic process; GO:0044237 cellular metabolic process; GO:0001525 angiogenesis; GO:0008152 metabolic…	GO:0016020 membrane; GO:0044421 extracellular region part; GO:0098862 cluster of actin-based cell projections; GO:0005903 brush border; GO:0009897 external side of plasma membrane; GO:0016324 apical plasma membrane; GO:0031090 organelle membrane; GO:0031410 cytoplasmic vesicle; GO:0071944 cell periphery; GO:0005737 cytoplasm; GO:0031982 vesicle; GO:0031224 intrinsic component of membrane; GO:0044…	GO:0008238 exopeptidase activity; GO:0008233 peptidase activity; GO:0043167 ion binding; GO:0070006 metalloaminopeptidase activity; GO:0008235 metalloexopeptidase activity; GO:0004177 aminopeptidase activity; GO:0016787 hydrolase activity; GO:0008237 metallopeptidase activity; GO:0033218 amide binding; GO:0008270 zinc ion binding; GO:0046914 transition metal ion binding; GO:0042277 peptide bindin…	K11141	ENPEP; glutamyl aminopeptidase [EC:3.4.11.7]	mmu04614 Renin-angiotensin system - Mus musculus (mouse);	IPR014782; IPR024571;	Peptidase M1, membrane alanine aminopeptidase, N-terminal; ERAP1-like C-terminal domain;
P16460	Argininosuccinate synthase	Ass1	46.584	0.808	0.0024		0.402	5.06e-06	down	0.325	4.14e-06	down	0.666	0.00671	down	0.295	0.000396	down	0.443656	1.74e-06	down	0.82	0.0195		0.995	0.825		0.903	0.0175		cytoplasm	GO:0045428 regulation of nitric oxide biosynthetic process; GO:0016053 organic acid biosynthetic process; GO:0009891 positive regulation of biosynthetic process; GO:0071499 cellular response to laminar fluid shear stress; GO:0044699 single-organism process; GO:0009058 biosynthetic process; GO:0044237 cellular metabolic process; GO:0009084 glutamine family amino acid biosynthetic process; GO:00719…	GO:0043229 intracellular organelle; GO:0044421 extracellular region part; GO:0031982 vesicle; GO:0005737 cytoplasm; GO:0044424 intracellular part; GO:0005623 cell; GO:0005576 extracellular region; GO:0005739 mitochondrion; GO:0043231 intracellular membrane-bounded organelle; GO:0043226 organelle; GO:0070062 extracellular exosome; GO:0043209 myelin sheath; GO:0005622 intracellular; GO:0044464 cell…	GO:0016597 amino acid binding; GO:0004055 argininosuccinate synthase activity; GO:1901265 nucleoside phosphate binding; GO:0016874 ligase activity; GO:0005515 protein binding; GO:1901363 heterocyclic compound binding; GO:0097159 organic cyclic compound binding; GO:0042802 identical protein binding; GO:0031406 carboxylic acid binding; GO:0003824 catalytic activity; GO:0032553 ribonucleotide bindin…	K01940	argG; argininosuccinate synthase [EC:6.3.4.5]	mmu00220 Arginine biosynthesis - Mus musculus (mouse); mmu01100 Metabolic pathways - Mus musculus (mouse); mmu01230 Biosynthesis of amino acids - Mus musculus (mouse); mmu00250 Alanine, aspartate and glutamate metabolism - Mus musculus (mouse); mmu05418 Fluid shear stress and atherosclerosis - Mus musculus (mouse);	IPR014729; IPR024074;	Rossmann-like alpha/beta/alpha sandwich fold; Argininosuccinate synthetase, catalytic/multimerisation domain body;
P17095	High mobility group protein HMG-I/HMG-Y	Hmga1	11.614	1.106	0.00732		1.451	0.00349		1.608	0.000988	up	1.152	0.0767		1.362	0.0138		1.18343	0.0321		1.129	0.103		1.084	0.153		1.331	0.00405		nucleus	GO:0044085 cellular component biogenesis; GO:0090342 regulation of cell aging; GO:0022414 reproductive process; GO:0097659 nucleic acid-templated transcription; GO:0009891 positive regulation of biosynthetic process; GO:0044237 cellular metabolic process; GO:0008285 negative regulation of cell proliferation; GO:0008152 metabolic process; GO:0044702 single organism reproductive process; GO:0010558…	GO:0043229 intracellular organelle; GO:0043232 intracellular non-membrane-bounded organelle; GO:0030054 cell junction; GO:0044446 intracellular organelle part; GO:0070161 anchoring junction; GO:0032991 macromolecular complex; GO:0044424 intracellular part; GO:0005667 transcription factor complex; GO:0044798 nuclear transcription factor complex; GO:0005623 cell; GO:0000792 heterochromatin; GO:0044…	GO:0000981 RNA polymerase II transcription factor activity, sequence-specific DNA binding; GO:0005102 receptor binding; GO:0001077 transcriptional activator activity, RNA polymerase II core promoter proximal region sequence-specific binding; GO:0003690 double-stranded DNA binding; GO:0003705 transcription factor activity, RNA polymerase II distal enhancer sequence-specific binding; GO:0005515 pro…	K09282
P17665	"Cytochrome c oxidase subunit 7C, mitochondrial"	Cox7c	7.3325	0.873	0.0223		0.489	0.000486	down	0.427	4.56e-05	down	0.874	0.004		0.444	7.55e-06	down	0.507614	0.00012	down	0.948	0.184		0.946	0.0378		0.913	0.0865		mitochondria	GO:0009116 nucleoside metabolic process; GO:0042278 purine nucleoside metabolic process; GO:0006123 mitochondrial electron transport, cytochrome c to oxygen; GO:0009167 purine ribonucleoside monophosphate metabolic process; GO:0009117 nucleotide metabolic process; GO:0044699 single-organism process; GO:0044237 cellular metabolic process; GO:0006796 phosphate-containing compound metabolic process;…	GO:0016020 membrane; GO:0098800 inner mitochondrial membrane protein complex; GO:0031090 organelle membrane; GO:0098796 membrane protein complex; GO:0005737 cytoplasm; GO:0032991 macromolecular complex; GO:0031224 intrinsic component of membrane; GO:0098798 mitochondrial protein complex; GO:0044424 intracellular part; GO:0044455 mitochondrial membrane part; GO:0005623 cell; GO:0044422 organelle p…	GO:0015075 ion transmembrane transporter activity; GO:0022892 substrate-specific transporter activity; GO:0015077 monovalent inorganic cation transmembrane transporter activity; GO:0016676 oxidoreductase activity, acting on a heme group of donors, oxygen as acceptor; GO:0016675 oxidoreductase activity, acting on a heme group of donors; GO:0015078 hydrogen ion transmembrane transporter activity; G…	K02272	COX7C; cytochrome c oxidase subunit 7c	mmu00190 Oxidative phosphorylation - Mus musculus (mouse); mmu05010 Alzheimer's disease - Mus musculus (mouse); mmu05012 Parkinson's disease - Mus musculus (mouse); mmu05016 Huntington's disease - Mus musculus (mouse); mmu04260 Cardiac muscle contraction - Mus musculus (mouse); mmu01100 Metabolic pathways - Mus musculus (mouse); mmu04932 Non-alcoholic fatty liver disease (NAFLD) - Mus musculus (m…
P17717	UDP-glucuronosyltransferase 2B17	Ugt2b17	60.855	0.68	0.000841		0.791	0.0015		0.538	0.00101	down	0.877	0.00543		0.888	0.0129		1.01215	0.627		1.517	0.000108	up	1.176	0.00132		0.919	0.0361		peroxisome	GO:0008152 metabolic process;	GO:0016020 membrane; GO:0043229 intracellular organelle; GO:0042175 nuclear outer membrane-endoplasmic reticulum membrane network; GO:0005783 endoplasmic reticulum; GO:0044429 mitochondrial part; GO:0031090 organelle membrane; GO:0031967 organelle envelope; GO:0044446 intracellular organelle part; GO:0005737 cytoplasm; GO:0031224 intrinsic component of membrane; GO:0012505 endomembrane system; GO…	GO:0008194 UDP-glycosyltransferase activity; GO:0016757 transferase activity, transferring glycosyl groups; GO:0015020 glucuronosyltransferase activity; GO:0016758 transferase activity, transferring hexosyl groups; GO:0003824 catalytic activity; GO:0016740 transferase activity;	K00699	UGT; glucuronosyltransferase [EC:2.4.1.17]	mmu00053 Ascorbate and aldarate metabolism - Mus musculus (mouse); mmu00982 Drug metabolism - cytochrome P450 - Mus musculus (mouse); mmu00830 Retinol metabolism - Mus musculus (mouse); mmu00980 Metabolism of xenobiotics by cytochrome P450 - Mus musculus (mouse); mmu00140 Steroid hormone biosynthesis - Mus musculus (mouse); mmu00983 Drug metabolism - other enzymes - Mus musculus (mouse); mmu00040…
P18581	Cationic amino acid transporter 2	Slc7a2	71.855	1.049	0.622		0.615	0.042	down	0.646	0.0422	down	0.726	0.0359		0.73	0.0815		1.00705	0.971		0.866	0.294		1.253	0.00231		0.766	0.164		plasma membrane	GO:0061461 L-lysine import; GO:0002694 regulation of leukocyte activation; GO:1903411 L-ornithine import into cell; GO:0045321 leukocyte activation; GO:0043030 regulation of macrophage activation; GO:0043090 amino acid import; GO:0097639 L-lysine import across plasma membrane; GO:0044699 single-organism process; GO:0009058 biosynthetic process; GO:0031347 regulation of defense response; GO:190341…	GO:0016020 membrane; GO:0044464 cell part; GO:0071944 cell periphery; GO:0044425 membrane part; GO:0030054 cell junction; GO:0031224 intrinsic component of membrane; GO:0005623 cell; GO:0016021 integral component of membrane; GO:0005886 plasma membrane;	GO:0005342 organic acid transmembrane transporter activity; GO:0005287 high-affinity basic amino acid transmembrane transporter activity; GO:0015189 L-lysine transmembrane transporter activity; GO:0015075 ion transmembrane transporter activity; GO:0015179 L-amino acid transmembrane transporter activity; GO:0097625 low-affinity basic amino acid transmembrane transporter activity; GO:0022892 substr…	K13864			IPR029485;	Cationic amino acid transporter, C-terminal;
P18760	Cofilin-1	Cfl1	18.559	1.064	0.0847		1.437	0.000442		1.529	0.000213	up	1.091	0.0504		1.486	0.00195		1.3624	0.0133		0.975	0.434		0.951	0.0999		1.003	0.931		mitochondria	GO:0065008 regulation of biological quality; GO:0043243 positive regulation of protein complex disassembly; GO:0035148 tube formation; GO:0043009 chordate embryonic development; GO:0001842 neural fold formation; GO:0030832 regulation of actin filament length; GO:0044237 cellular metabolic process; GO:0008152 metabolic process; GO:0001755 neural crest cell migration; GO:0030036 actin cytoskeleton …	GO:0016020 membrane; GO:0005615 extracellular space; GO:0044421 extracellular region part; GO:0005938 cell cortex; GO:0030054 cell junction; GO:0071944 cell periphery; GO:0032587 ruffle membrane; GO:0099568 cytoplasmic region; GO:0005737 cytoplasm; GO:0031982 vesicle; GO:0030863 cortical cytoskeleton; GO:0030864 cortical actin cytoskeleton; GO:0044424 intracellular part; GO:0005911 cell-cell junc…	GO:0051015 actin filament binding; GO:0008092 cytoskeletal protein binding; GO:0005488 binding; GO:0044877 macromolecular complex binding; GO:0003779 actin binding; GO:0005515 protein binding; GO:0032403 protein complex binding;	K05765	CFL; cofilin	mmu04360 Axon guidance - Mus musculus (mouse); mmu05133 Pertussis - Mus musculus (mouse); mmu04666 Fc gamma R-mediated phagocytosis - Mus musculus (mouse); mmu04810 Regulation of actin cytoskeleton - Mus musculus (mouse);	IPR029006; IPR002108;	ADF-H/Gelsolin-like domain; Actin-depolymerising factor homology domain;
P19096	Fatty acid synthase	Fasn	272.43	1.706	0.000214	up	0.935	0.225		1.595	0.00106	up	1.054	0.446		0.987	0.749		0.937207	0.373		0.726	0.000451		1.177	0.067		1.174	0.0315		cytoplasm	GO:0001649 osteoblast differentiation; GO:0044707 single-multicellular organism process; GO:0048732 gland development; GO:0016053 organic acid biosynthetic process; GO:0071310 cellular response to organic substance; GO:0048869 cellular developmental process; GO:0044699 single-organism process; GO:0044255 cellular lipid metabolic process; GO:0009058 biosynthetic process; GO:0050896 response to sti…	GO:0016020 membrane; GO:0044421 extracellular region part; GO:0031410 cytoplasmic vesicle; GO:0071944 cell periphery; GO:0030054 cell junction; GO:0031982 vesicle; GO:0005737 cytoplasm; GO:0044424 intracellular part; GO:0005913 cell-cell adherens junction; GO:0005623 cell; GO:0005911 cell-cell junction; GO:0048770 pigment granule; GO:0070062 extracellular exosome; GO:0042587 glycogen granule; GO:…	GO:0016417 S-acyltransferase activity; GO:0070402 NADPH binding; GO:0097159 organic cyclic compound binding; GO:0016746 transferase activity, transferring acyl groups; GO:0042802 identical protein binding; GO:0003824 catalytic activity; GO:0005488 binding; GO:0043168 anion binding; GO:0004312 fatty acid synthase activity; GO:0016419 S-malonyltransferase activity; GO:0004313 [acyl-carrier-protein]…	K00665	FASN; fatty acid synthase, animal type [EC:2.3.1.85]	mmu00061 Fatty acid biosynthesis - Mus musculus (mouse); mmu01100 Metabolic pathways - Mus musculus (mouse); mmu01212 Fatty acid metabolism - Mus musculus (mouse); mmu04152 AMPK signaling pathway - Mus musculus (mouse); mmu04910 Insulin signaling pathway - Mus musculus (mouse);	IPR016035; IPR020807; IPR013149; IPR020841; IPR011032; IPR020843; IPR013217; IPR016036; IPR013968; IPR032821; IPR014031; IPR029058; IPR029063; IPR014030; IPR014043; IPR020801; IPR016039; IPR020806; IPR023102; IPR009081; IPR016040; IPR001227; IPR001031;	Acyl transferase/acyl hydrolase/lysophospholipase; Polyketide synthase, dehydratase domain; Alcohol dehydrogenase, C-terminal; Polyketide synthase, beta-ketoacyl synthase domain; GroES-like; Polyketide synthase, enoylreductase domain; Methyltransferase type 12; Malonyl-CoA ACP transacylase, ACP-binding; Polyketide synthase, ketoreductase domain; Ketoacyl-synthetase, C-terminal extension; Beta-ket…
P19157	Glutathione S-transferase P 1	Gstp1	23.609	0.734	0.00592		0.874	0.103		0.642	0.0112	down	1.282	0.0194		2.421	1.37e-05	up	1.88679	0.000993	up	3.601	5.76e-06	up	2.063	0.000342	up	0.955	0.467		cytoplasm	GO:0010941 regulation of cell death; GO:0032872 regulation of stress-activated MAPK cascade; GO:0006518 peptide metabolic process; GO:0032680 regulation of tumor necrosis factor production; GO:0071384 cellular response to corticosteroid stimulus; GO:0032651 regulation of interleukin-1 beta production; GO:0043506 regulation of JUN kinase activity; GO:0031347 regulation of defense response; GO:0044…	GO:0016020 membrane; GO:0043229 intracellular organelle; GO:0005615 extracellular space; GO:0044421 extracellular region part; GO:0071944 cell periphery; GO:0005737 cytoplasm; GO:0031982 vesicle; GO:0032991 macromolecular complex; GO:0044424 intracellular part; GO:0005829 cytosol; GO:0005623 cell; GO:0005576 extracellular region; GO:0005739 mitochondrion; GO:0005886 plasma membrane; GO:0043231 in…	GO:0004602 glutathione peroxidase activity; GO:0019901 protein kinase binding; GO:0016209 antioxidant activity; GO:0005515 protein binding; GO:0008144 drug binding; GO:0019207 kinase regulator activity; GO:0019900 kinase binding; GO:0098772 molecular function regulator; GO:1901681 sulfur compound binding; GO:0016491 oxidoreductase activity; GO:0004364 glutathione transferase activity; GO:0008432 …	K00799	GST; glutathione S-transferase [EC:2.5.1.18]	mmu05215 Prostate cancer - Mus musculus (mouse); mmu05204 Chemical carcinogenesis - Mus musculus (mouse); mmu00480 Glutathione metabolism - Mus musculus (mouse); mmu00982 Drug metabolism - cytochrome P450 - Mus musculus (mouse); mmu00980 Metabolism of xenobiotics by cytochrome P450 - Mus musculus (mouse); mmu01524 Platinum drug resistance - Mus musculus (mouse); mmu05418 Fluid shear stress and at…	IPR010987; IPR004046; IPR012336; IPR004045;	Glutathione S-transferase, C-terminal-like; Glutathione S-transferase, C-terminal; Thioredoxin-like fold; Glutathione S-transferase, N-terminal;
P19221	Prothrombin	F2	70.268	1.43	0.000457		1.6	5.73e-06	up	2.28	1.13e-05	up	1.63	8.94e-05	up	2.36	5.07e-06	up	0.689655	5.86e-05		0.97	0.554		0.85	0.0011		0.94	0.0213		extracellular	GO:0044700 single organism signaling; GO:0007596 blood coagulation; GO:0065008 regulation of biological quality; GO:0032270 positive regulation of cellular protein metabolic process; GO:0014013 regulation of gliogenesis; GO:0007166 cell surface receptor signaling pathway; GO:0009891 positive regulation of biosynthetic process; GO:0019216 regulation of lipid metabolic process; GO:1904427 positive …	GO:0070062 extracellular exosome; GO:0043226 organelle; GO:0072562 blood microparticle; GO:0005615 extracellular space; GO:0044421 extracellular region part; GO:0031982 vesicle; GO:1903561 extracellular vesicle; GO:0005623 cell; GO:0043227 membrane-bounded organelle; GO:0005576 extracellular region; GO:0043230 extracellular organelle;	GO:0038023 signaling receptor activity; GO:0008233 peptidase activity; GO:0005102 receptor binding; GO:0043167 ion binding; GO:0008236 serine-type peptidase activity; GO:0016787 hydrolase activity; GO:0005515 protein binding; GO:0004871 signal transducer activity; GO:0004252 serine-type endopeptidase activity; GO:0004175 endopeptidase activity; GO:0060089 molecular transducer activity; GO:0004872…	K01313	F2; coagulation factor II (thrombin) [EC:3.4.21.5]	mmu04080 Neuroactive ligand-receptor interaction - Mus musculus (mouse); mmu04610 Complement and coagulation cascades - Mus musculus (mouse); mmu04810 Regulation of actin cytoskeleton - Mus musculus (mouse);	IPR009003; IPR017857; IPR000001; IPR000294; IPR001254; IPR018992; IPR013806;	Peptidase S1, PA clan; Coagulation factor, subgroup, Gla domain; Kringle; Gamma-carboxyglutamic acid-rich (GLA) domain; Serine proteases, trypsin domain; Thrombin light chain; Kringle-like fold;
P19253	60S ribosomal protein L13a	Rpl13a	23.464	0.875	0.00453		1.664	0.000103	up	1.453	0.000316		1.098	0.124		1.887	0.000224	up	1.71821	0.000325	up	1.489	0.00288		1.186	0.0168		1.148	0.0343		cytoplasm	GO:0065008 regulation of biological quality; GO:0006518 peptide metabolic process; GO:0010608 posttranscriptional regulation of gene expression; GO:0030323 respiratory tube development; GO:0044237 cellular metabolic process; GO:0071345 cellular response to cytokine stimulus; GO:0009607 response to biotic stimulus; GO:0009605 response to external stimulus; GO:0008152 metabolic process; GO:0043170 …	GO:0016020 membrane; GO:0030054 cell junction; GO:0005737 cytoplasm; GO:0032991 macromolecular complex; GO:0044424 intracellular part; GO:0005623 cell; GO:0097452 GAIT complex; GO:0044422 organelle part; GO:0043228 non-membrane-bounded organelle; GO:0031974 membrane-enclosed lumen; GO:0005925 focal adhesion; GO:0070013 intracellular organelle lumen; GO:0044391 ribosomal subunit; GO:0005622 intrac…	GO:0097159 organic cyclic compound binding; GO:1901363 heterocyclic compound binding; GO:0003729 mRNA binding; GO:0003723 RNA binding; GO:0005488 binding; GO:0003676 nucleic acid binding; GO:0005198 structural molecule activity; GO:0003735 structural constituent of ribosome;	K02872	RP-L13Ae; large subunit ribosomal protein L13Ae	mmu03010 Ribosome - Mus musculus (mouse);
P19258	Protein Mpv17	Mpv17	19.686	0.974	0.672		0.729	0.00238		0.71	0.0144		1.133	0.155		0.732	0.0198		0.646412	0.00248	down	1.072	0.396		0.922	0.0802		1.04	0.25		mitochondria	GO:0050794 regulation of cellular process; GO:0016043 cellular component organization; GO:0044707 single-multicellular organism process; GO:0033554 cellular response to stress; GO:0065008 regulation of biological quality; GO:1901700 response to oxygen-containing compound; GO:0044699 single-organism process; GO:0072001 renal system development; GO:0050896 response to stimulus; GO:0044237 cellular …	GO:0043229 intracellular organelle; GO:0016020 membrane; GO:0044429 mitochondrial part; GO:0031090 organelle membrane; GO:0005777 peroxisome; GO:0031967 organelle envelope; GO:0044446 intracellular organelle part; GO:0005737 cytoplasm; GO:0031224 intrinsic component of membrane; GO:0044424 intracellular part; GO:0005623 cell; GO:0016021 integral component of membrane; GO:0044422 organelle part; G…		K13348	MPV17; protein Mpv17	mmu04146 Peroxisome - Mus musculus (mouse);
P19324	Serpin H1	Serpinh1	46.533	0.908	0.298		1.905	0.00347	up	1.73	0.000559	up	0.864	0.0416		1.49	0.00053		1.72712	0.000851	up	0.84	0.0176		0.884	0.213		0.975	0.598		extracellular	GO:0030199 collagen fibril organization; GO:0051216 cartilage development; GO:0048869 cellular developmental process; GO:0032964 collagen biosynthetic process; GO:0044236 multicellular organism metabolic process; GO:0044699 single-organism process; GO:0009058 biosynthetic process; GO:0010466 negative regulation of peptidase activity; GO:0008152 metabolic process; GO:0002062 chondrocyte differenti…	GO:0016020 membrane; GO:0005615 extracellular space; GO:0044421 extracellular region part; GO:0005783 endoplasmic reticulum; GO:0098857 membrane microdomain; GO:0031982 vesicle; GO:0005737 cytoplasm; GO:0044424 intracellular part; GO:0005623 cell; GO:0044422 organelle part; GO:0070062 extracellular exosome; GO:0031974 membrane-enclosed lumen; GO:0070013 intracellular organelle lumen; GO:0044425 m…	GO:0003723 RNA binding; GO:0044877 macromolecular complex binding; GO:0061134 peptidase regulator activity; GO:0005515 protein binding; GO:0004857 enzyme inhibitor activity; GO:0098772 molecular function regulator; GO:0004866 endopeptidase inhibitor activity; GO:1901363 heterocyclic compound binding; GO:0097159 organic cyclic compound binding; GO:0004867 serine-type endopeptidase inhibitor activi…	K09501			IPR033830; IPR023796;	Serpin H1 inhibitory domain; Serpin domain;
P19536	"Cytochrome c oxidase subunit 5B, mitochondrial"	Cox5b	13.813	0.877	0.0132		0.634	0.000743	down	0.556	1.5e-05	down	0.893	0.0244		0.628	0.000179	down	0.70373	0.000131		1.074	0.0749		1.055	0.0298		0.95	0.0877		mitochondria	GO:0009116 nucleoside metabolic process; GO:0042278 purine nucleoside metabolic process; GO:0006123 mitochondrial electron transport, cytochrome c to oxygen; GO:0009167 purine ribonucleoside monophosphate metabolic process; GO:0006839 mitochondrial transport; GO:0009117 nucleotide metabolic process; GO:0044699 single-organism process; GO:0009058 biosynthetic process; GO:0009163 nucleoside biosynt…	GO:0016020 membrane; GO:0098800 inner mitochondrial membrane protein complex; GO:0031090 organelle membrane; GO:0098796 membrane protein complex; GO:0005737 cytoplasm; GO:0032991 macromolecular complex; GO:0098798 mitochondrial protein complex; GO:0044424 intracellular part; GO:0044455 mitochondrial membrane part; GO:0005623 cell; GO:0044422 organelle part; GO:0005740 mitochondrial envelope; GO:0…	GO:0015075 ion transmembrane transporter activity; GO:0043167 ion binding; GO:0022892 substrate-specific transporter activity; GO:0015077 monovalent inorganic cation transmembrane transporter activity; GO:0016676 oxidoreductase activity, acting on a heme group of donors, oxygen as acceptor; GO:0016675 oxidoreductase activity, acting on a heme group of donors; GO:0015078 hydrogen ion transmembrane…	K02265	COX5B; cytochrome c oxidase subunit 5b	mmu00190 Oxidative phosphorylation - Mus musculus (mouse); mmu05010 Alzheimer's disease - Mus musculus (mouse); mmu05012 Parkinson's disease - Mus musculus (mouse); mmu05016 Huntington's disease - Mus musculus (mouse); mmu04260 Cardiac muscle contraction - Mus musculus (mouse); mmu01100 Metabolic pathways - Mus musculus (mouse); mmu04932 Non-alcoholic fatty liver disease (NAFLD) - Mus musculus (m…
P19639	Glutathione S-transferase Mu 3	Gstm3	25.701	1.248	0.119		1.835	0.00526	up	2.294	0.0027	up	1.266	0.0565		4.049	0.000273	up	3.20513	8.11e-05	up	0.877	0.313		0.865	0.125		0.496	0.00471	down	cytoplasm	GO:0014070 response to organic cyclic compound; GO:0042493 response to drug; GO:0051716 cellular response to stimulus; GO:0008152 metabolic process; GO:0035690 cellular response to drug; GO:0042221 response to chemical; GO:0071310 cellular response to organic substance; GO:0071407 cellular response to organic cyclic compound; GO:0010033 response to organic substance; GO:0050896 response to stimul…	GO:0044424 intracellular part; GO:0005623 cell; GO:0044464 cell part; GO:0005622 intracellular; GO:0005737 cytoplasm;	GO:0004364 glutathione transferase activity; GO:0042802 identical protein binding; GO:0003824 catalytic activity; GO:0042803 protein homodimerization activity; GO:0005488 binding; GO:0046983 protein dimerization activity; GO:0016765 transferase activity, transferring alkyl or aryl (other than methyl) groups; GO:0005515 protein binding; GO:0016740 transferase activity;	K00799	GST; glutathione S-transferase [EC:2.5.1.18]	mmu05215 Prostate cancer - Mus musculus (mouse); mmu05204 Chemical carcinogenesis - Mus musculus (mouse); mmu00480 Glutathione metabolism - Mus musculus (mouse); mmu00982 Drug metabolism - cytochrome P450 - Mus musculus (mouse); mmu00980 Metabolism of xenobiotics by cytochrome P450 - Mus musculus (mouse); mmu01524 Platinum drug resistance - Mus musculus (mouse); mmu05418 Fluid shear stress and at…	IPR004046; IPR010987; IPR004045; IPR012336;	Glutathione S-transferase, C-terminal; Glutathione S-transferase, C-terminal-like; Glutathione S-transferase, N-terminal; Thioredoxin-like fold;
P19783	"Cytochrome c oxidase subunit 4 isoform 1, mitochondrial"	Cox4i1	19.53	0.894	0.0367		0.679	2.31e-05		0.607	0.000675	down	0.946	0.102		0.66	2.02e-05	down	0.697837	0.000461		1.059	0.13		1	0.992		0.973	0.163		mitochondria	GO:0009116 nucleoside metabolic process; GO:0042278 purine nucleoside metabolic process; GO:0006123 mitochondrial electron transport, cytochrome c to oxygen; GO:0009167 purine ribonucleoside monophosphate metabolic process; GO:0009117 nucleotide metabolic process; GO:0044699 single-organism process; GO:0044237 cellular metabolic process; GO:0006796 phosphate-containing compound metabolic process;…	GO:0016020 membrane; GO:0044421 extracellular region part; GO:0098800 inner mitochondrial membrane protein complex; GO:0031090 organelle membrane; GO:0098796 membrane protein complex; GO:0005737 cytoplasm; GO:0031982 vesicle; GO:0032991 macromolecular complex; GO:0098798 mitochondrial protein complex; GO:0044424 intracellular part; GO:0044455 mitochondrial membrane part; GO:0005623 cell; GO:00444…	GO:0015075 ion transmembrane transporter activity; GO:0022892 substrate-specific transporter activity; GO:0015077 monovalent inorganic cation transmembrane transporter activity; GO:0016676 oxidoreductase activity, acting on a heme group of donors, oxygen as acceptor; GO:0016675 oxidoreductase activity, acting on a heme group of donors; GO:0015078 hydrogen ion transmembrane transporter activity; G…	K02263	COX4; cytochrome c oxidase subunit 4	mmu00190 Oxidative phosphorylation - Mus musculus (mouse); mmu05010 Alzheimer's disease - Mus musculus (mouse); mmu05012 Parkinson's disease - Mus musculus (mouse); mmu05016 Huntington's disease - Mus musculus (mouse); mmu04260 Cardiac muscle contraction - Mus musculus (mouse); mmu01100 Metabolic pathways - Mus musculus (mouse); mmu04932 Non-alcoholic fatty liver disease (NAFLD) - Mus musculus (m…
P20029	78 kDa glucose-regulated protein	Hspa5	72.421	1.176	0.0513		3.175	6.65e-05	up	3.731	1.18e-05	up	1.271	0.00631		3.759	0.001	up	2.95858	0.000663	up	1.03	0.538		0.954	0.441		1.022	0.753		endoplasmic reticulum	GO:0044700 single organism signaling; GO:0010941 regulation of cell death; GO:0046683 response to organophosphorus; GO:0044237 cellular metabolic process; GO:0009607 response to biotic stimulus; GO:0021762 substantia nigra development; GO:0008152 metabolic process; GO:0070972 protein localization to endoplasmic reticulum; GO:0044093 positive regulation of molecular function; GO:0051220 cytoplasmi…	GO:0005790 smooth endoplasmic reticulum; GO:0016020 membrane; GO:0005783 endoplasmic reticulum; GO:0042175 nuclear outer membrane-endoplasmic reticulum membrane network; GO:0044421 extracellular region part; GO:0031410 cytoplasmic vesicle; GO:0071944 cell periphery; GO:0030054 cell junction; GO:0031982 vesicle; GO:0005737 cytoplasm; GO:0031224 intrinsic component of membrane; GO:0032991 macromole…	GO:1901265 nucleoside phosphate binding; GO:0031625 ubiquitin protein ligase binding; GO:0016817 hydrolase activity, acting on acid anhydrides; GO:0016787 hydrolase activity; GO:0005515 protein binding; GO:0016887 ATPase activity; GO:0097159 organic cyclic compound binding; GO:1901363 heterocyclic compound binding; GO:0098641 cadherin binding involved in cell-cell adhesion; GO:0016462 pyrophospha…	K09490	HSPA5; heat shock 70kDa protein 5	mmu05020 Prion diseases - Mus musculus (mouse); mmu04918 Thyroid hormone synthesis - Mus musculus (mouse); mmu04141 Protein processing in endoplasmic reticulum - Mus musculus (mouse); mmu03060 Protein export - Mus musculus (mouse); mmu04612 Antigen processing and presentation - Mus musculus (mouse);	IPR029048; IPR029047;	Heat shock protein 70kD, C-terminal domain; Heat shock protein 70kD, peptide-binding domain;
P20065	Thymosin beta-4	Tmsb4x	5.6794	1.1	0.459		1.49	0.0027		1.64	0.0067	up	0.75	0.187		0.74	0.201		1	0.953		0.55	0.055		0.8	0.0124		1.21	0.0725		cytoplasm	GO:0030335 positive regulation of cell migration; GO:0040017 positive regulation of locomotion; GO:0009891 positive regulation of biosynthetic process; GO:0044699 single-organism process; GO:2001141 regulation of RNA biosynthetic process; GO:0030036 actin cytoskeleton organization; GO:0009893 positive regulation of metabolic process; GO:0032879 regulation of localization; GO:0051173 positive regu…	GO:0043229 intracellular organelle; GO:0005615 extracellular space; GO:0044421 extracellular region part; GO:0043232 intracellular non-membrane-bounded organelle; GO:0005737 cytoplasm; GO:0044424 intracellular part; GO:0005829 cytosol; GO:0005623 cell; GO:0005576 extracellular region; GO:0043228 non-membrane-bounded organelle; GO:0043226 organelle; GO:0005856 cytoskeleton; GO:0043231 intracellula…	GO:0003779 actin binding; GO:0097159 organic cyclic compound binding; GO:1901363 heterocyclic compound binding; GO:0003723 RNA binding; GO:0005515 protein binding; GO:0008092 cytoskeletal protein binding; GO:0003785 actin monomer binding; GO:0005488 binding; GO:0003676 nucleic acid binding;	K05764	TMSB4; thymosin, beta 4	mmu04810 Regulation of actin cytoskeleton - Mus musculus (mouse);
P20152	Vimentin	Vim	53.687	0.99	0.636		1.821	0.000491	up	1.802	1.51e-05	up	0.862	0.000766		1.323	2.05e-05		1.53374	0.000222	up	0.733	0.00148		0.842	0.00122		0.999	0.966		nucleus	GO:0044700 single organism signaling; GO:0051093 negative regulation of developmental process; GO:0045109 intermediate filament organization; GO:0007166 cell surface receptor signaling pathway; GO:0051129 negative regulation of cellular component organization; GO:0048869 cellular developmental process; GO:0070306 lens fiber cell differentiation; GO:0051241 negative regulation of multicellular org…	GO:0016020 membrane; GO:0044421 extracellular region part; GO:0030054 cell junction; GO:0071944 cell periphery; GO:0031982 vesicle; GO:0005737 cytoplasm; GO:0045098 type III intermediate filament; GO:0099512 supramolecular fiber; GO:0044424 intracellular part; GO:0099080 supramolecular complex; GO:0005623 cell; GO:0044422 organelle part; GO:0043228 non-membrane-bounded organelle; GO:0070062 extra…	GO:0005212 structural constituent of eye lens; GO:0003723 RNA binding; GO:0003725 double-stranded RNA binding; GO:0044877 macromolecular complex binding; GO:0097110 scaffold protein binding; GO:0005515 protein binding; GO:1901363 heterocyclic compound binding; GO:0097159 organic cyclic compound binding; GO:0097367 carbohydrate derivative binding; GO:0042802 identical protein binding; GO:0005200 s…	K07606	VIM; vimentin	mmu05206 MicroRNAs in cancer - Mus musculus (mouse); mmu05169 Epstein-Barr virus infection - Mus musculus (mouse);	IPR006821;	Intermediate filament head, DNA-binding domain;
P20444	Protein kinase C alpha type	Prkca	76.851	1.206	0.0425		1.658	0.000215	up	2	0.000912	up	1.391	0.00583		1.984	0.000565	up	1.42857	0.000531		1	0.997		0.868	0.0183		1.007	0.871		cytoplasm	GO:0044700 single organism signaling; GO:0044085 cellular component biogenesis; GO:0010941 regulation of cell death; GO:0014742 positive regulation of muscle hypertrophy; GO:0070555 response to interleukin-1; GO:0031347 regulation of defense response; GO:0044237 cellular metabolic process; GO:0010594 regulation of endothelial cell migration; GO:0071900 regulation of protein serine/threonine kinas…	GO:0016020 membrane; GO:0030425 dendrite; GO:0005783 endoplasmic reticulum; GO:0044421 extracellular region part; GO:0031090 organelle membrane; GO:0071944 cell periphery; GO:0031982 vesicle; GO:0005737 cytoplasm; GO:0097730 non-motile cilium; GO:0043025 neuronal cell body; GO:0044424 intracellular part; GO:0005623 cell; GO:0097731 9+0 non-motile cilium; GO:0044422 organelle part; GO:0005740 mito…	GO:1901265 nucleoside phosphate binding; GO:0016773 phosphotransferase activity, alcohol group as acceptor; GO:0005515 protein binding; GO:0004672 protein kinase activity; GO:1901363 heterocyclic compound binding; GO:0097159 organic cyclic compound binding; GO:0016301 kinase activity; GO:0032553 ribonucleotide binding; GO:0003824 catalytic activity; GO:0005488 binding; GO:0032550 purine ribonucle…	K02677	PRKCA; classical protein kinase C alpha type [EC:2.7.11.13]	mmu01521 EGFR tyrosine kinase inhibitor resistance - Mus musculus (mouse); mmu04670 Leukocyte transendothelial migration - Mus musculus (mouse); mmu04921 Oxytocin signaling pathway - Mus musculus (mouse); mmu04961 Endocrine and other factor-regulated calcium reabsorption - Mus musculus (mouse); mmu04650 Natural killer cell mediated cytotoxicity - Mus musculus (mouse); mmu04150 mTOR signaling path…	IPR002219; IPR000719; IPR020454; IPR000008; IPR011009; IPR017892; IPR000961;	Protein kinase C-like, phorbol ester/diacylglycerol-binding domain; Protein kinase domain; Diacylglycerol/phorbol-ester binding; C2 domain; Protein kinase-like domain; Protein kinase, C-terminal; AGC-kinase, C-terminal;
P20852	Cytochrome P450 2A5	Cyp2a5	56.74	0.88	0.0307		1.815	0.0136	up	1.597	0.0306	up	1.004	0.931		2.212	0.00969	up	2.20264	0.00454	up	0.964	0.0112		0.845	0.0162		0.696	0.0346		endoplasmic reticulum	GO:0033559 unsaturated fatty acid metabolic process; GO:0019369 arachidonic acid metabolic process; GO:0006725 cellular aromatic compound metabolic process; GO:1901568 fatty acid derivative metabolic process; GO:0044699 single-organism process; GO:0044255 cellular lipid metabolic process; GO:0050896 response to stimulus; GO:0042168 heme metabolic process; GO:0044237 cellular metabolic process; GO…	GO:0043229 intracellular organelle; GO:0016020 membrane; GO:0042175 nuclear outer membrane-endoplasmic reticulum membrane network; GO:0099513 polymeric cytoskeletal fiber; GO:0005783 endoplasmic reticulum; GO:0005874 microtubule; GO:0005881 cytoplasmic microtubule; GO:0043232 intracellular non-membrane-bounded organelle; GO:0031090 organelle membrane; GO:0044430 cytoskeletal part; GO:0044446 intr…	GO:0008391 arachidonic acid monooxygenase activity; GO:0005506 iron ion binding; GO:0008392 arachidonic acid epoxygenase activity; GO:0043167 ion binding; GO:0016705 oxidoreductase activity, acting on paired donors, with incorporation or reduction of molecular oxygen; GO:0005515 protein binding; GO:0016491 oxidoreductase activity; GO:1901363 heterocyclic compound binding; GO:0097159 organic cycli…	K07411	CYP2A; cytochrome P450 family 2 subfamily A [EC:1.14.14.1]	mmu01100 Metabolic pathways - Mus musculus (mouse); mmu00830 Retinol metabolism - Mus musculus (mouse);
P20918	Plasminogen	Plg	90.807	1.43	6.17e-05		1.57	1.7e-05	up	2.26	1.84e-06	up	1.36	3.69e-05		2.3	2.48e-05	up	0.588235	8.18e-05	down	0.89	0.00412		0.94	0.0177		0.87	0.00854		extracellular	GO:0007596 blood coagulation; GO:0065008 regulation of biological quality; GO:0022414 reproductive process; GO:0043009 chordate embryonic development; GO:0001892 embryonic placenta development; GO:0045445 myoblast differentiation; GO:0044237 cellular metabolic process; GO:0060674 placenta blood vessel development; GO:0042730 fibrinolysis; GO:0008152 metabolic process; GO:0051240 positive regulati…	GO:0043229 intracellular organelle; GO:0016020 membrane; GO:0005615 extracellular space; GO:0044421 extracellular region part; GO:0009897 external side of plasma membrane; GO:0019898 extrinsic component of membrane; GO:0031232 extrinsic component of external side of plasma membrane; GO:0071944 cell periphery; GO:0031982 vesicle; GO:0019897 extrinsic component of plasma membrane; GO:0044424 intrac…	GO:0004252 serine-type endopeptidase activity; GO:0004175 endopeptidase activity; GO:0008233 peptidase activity; GO:0034185 apolipoprotein binding; GO:0017171 serine hydrolase activity; GO:0005102 receptor binding; GO:0003824 catalytic activity; GO:0005488 binding; GO:0008236 serine-type peptidase activity; GO:0070011 peptidase activity, acting on L-amino acid peptides; GO:0019904 protein domain …	K01315	PLG; plasminogen [EC:3.4.21.7]	mmu05164 Influenza A - Mus musculus (mouse); mmu04080 Neuroactive ligand-receptor interaction - Mus musculus (mouse); mmu04610 Complement and coagulation cascades - Mus musculus (mouse); mmu05150 Staphylococcus aureus infection - Mus musculus (mouse);	IPR009003; IPR003609; IPR000001; IPR001254; IPR013806;	Peptidase S1, PA clan; PAN/Apple domain; Kringle; Serine proteases, trypsin domain; Kringle-like fold;
P21107	Tropomyosin alpha-3 chain	Tpm3	32.994	0.962	0.15		1.669	7.88e-05	up	1.605	0.000132	up	1.073	0.0509		1.56	0.00282	up	1.45349	0.000873		1.027	0.213		0.92	0.0293		1.057	0.202		cytoplasm	GO:0016043 cellular component organization; GO:0003012 muscle system process; GO:0003008 system process; GO:0044763 single-organism cellular process; GO:0007015 actin filament organization; GO:0044699 single-organism process; GO:0032501 multicellular organismal process; GO:1902589 single-organism organelle organization; GO:0030036 actin cytoskeleton organization; GO:0006936 muscle contraction; GO…	GO:0044421 extracellular region part; GO:0005938 cell cortex; GO:0071944 cell periphery; GO:0030016 myofibril; GO:0031982 vesicle; GO:0099568 cytoplasmic region; GO:0005737 cytoplasm; GO:0030863 cortical cytoskeleton; GO:0032991 macromolecular complex; GO:0099512 supramolecular fiber; GO:0030426 growth cone; GO:0044424 intracellular part; GO:0099080 supramolecular complex; GO:0005623 cell; GO:003…	GO:0051015 actin filament binding; GO:0008092 cytoskeletal protein binding; GO:0005488 binding; GO:0044877 macromolecular complex binding; GO:0003779 actin binding; GO:0005515 protein binding; GO:0008307 structural constituent of muscle; GO:0005198 structural molecule activity; GO:0032403 protein complex binding;	K09290	TPM3; tropomyosin 3	mmu05216 Thyroid cancer - Mus musculus (mouse); mmu05200 Pathways in cancer - Mus musculus (mouse); mmu05410 Hypertrophic cardiomyopathy (HCM) - Mus musculus (mouse); mmu04260 Cardiac muscle contraction - Mus musculus (mouse); mmu05414 Dilated cardiomyopathy - Mus musculus (mouse); mmu04261 Adrenergic signaling in cardiomyocytes - Mus musculus (mouse);
P21300	Aldose reductase-related protein 1	Akr1b7	35.988	1.086	0.645		3.226	0.00165	up	3.509	0.00218	up	1.669	0.0939		6.579	0.00272	up	3.93701	0.00154	up	0.852	0.575		0.554	0.0203	down	0.453	0.00586	down	cytoplasm	GO:0008152 metabolic process; GO:0055114 oxidation-reduction process; GO:0044710 single-organism metabolic process; GO:0044763 single-organism cellular process; GO:0044699 single-organism process; GO:0044255 cellular lipid metabolic process; GO:0044238 primary metabolic process; GO:0009987 cellular process; GO:0044237 cellular metabolic process; GO:0071704 organic substance metabolic process; GO:…	GO:0043226 organelle; GO:0043231 intracellular membrane-bounded organelle; GO:0043229 intracellular organelle; GO:0044464 cell part; GO:0005622 intracellular; GO:0005737 cytoplasm; GO:0044424 intracellular part; GO:0043227 membrane-bounded organelle; GO:0005623 cell; GO:0005739 mitochondrion; GO:0044444 cytoplasmic part;	GO:0016614 oxidoreductase activity, acting on CH-OH group of donors; GO:0004032 alditol:NADP+ 1-oxidoreductase activity; GO:0016616 oxidoreductase activity, acting on the CH-OH group of donors, NAD or NADP as acceptor; GO:0004033 aldo-keto reductase (NADP) activity; GO:0003824 catalytic activity; GO:0008106 alcohol dehydrogenase (NADP+) activity; GO:0016491 oxidoreductase activity;	K00011	E1.1.1.21; aldehyde reductase [EC:1.1.1.21]	mmu00040 Pentose and glucuronate interconversions - Mus musculus (mouse); mmu00561 Glycerolipid metabolism - Mus musculus (mouse); mmu01100 Metabolic pathways - Mus musculus (mouse); mmu00051 Fructose and mannose metabolism - Mus musculus (mouse); mmu00052 Galactose metabolism - Mus musculus (mouse);	IPR023210;	NADP-dependent oxidoreductase domain;
P21440	Phosphatidylcholine translocator ABCB4	Abcb4	140.38	0.58	0.000396	down	1.038	0.11		0.602	0.000121	down	0.835	0.00527		0.858	0.0678		1.02669	0.651		1.288	0.00131		0.895	0.00409		0.905	0.161		plasma membrane	GO:0010941 regulation of cell death; GO:0009914 hormone transport; GO:0065008 regulation of biological quality; GO:0048732 gland development; GO:0007586 digestion; GO:0032371 regulation of sterol transport; GO:0022414 reproductive process; GO:0007420 brain development; GO:0071384 cellular response to corticosteroid stimulus; GO:0097035 regulation of membrane lipid distribution; GO:2001140 positiv…	GO:0016020 membrane; GO:0098862 cluster of actin-based cell projections; GO:0044421 extracellular region part; GO:0016324 apical plasma membrane; GO:0005903 brush border; GO:0031410 cytoplasmic vesicle; GO:0098857 membrane microdomain; GO:0071944 cell periphery; GO:0030054 cell junction; GO:0031982 vesicle; GO:0005737 cytoplasm; GO:0031224 intrinsic component of membrane; GO:0044424 intracellular…	GO:1901265 nucleoside phosphate binding; GO:0015399 primary active transmembrane transporter activity; GO:0005319 lipid transporter activity; GO:0022892 substrate-specific transporter activity; GO:0016817 hydrolase activity, acting on acid anhydrides; GO:0016787 hydrolase activity; GO:0016887 ATPase activity; GO:0097159 organic cyclic compound binding; GO:1901363 heterocyclic compound binding; GO…	K05659	ABCB4; ATP-binding cassette, subfamily B (MDR/TAP), member 4 [EC:3.6.3.44]	mmu04976 Bile secretion - Mus musculus (mouse); mmu02010 ABC transporters - Mus musculus (mouse);	IPR003593; IPR003439; IPR011527; IPR027417;	AAA+ ATPase domain; ABC transporter-like; ABC transporter type 1, transmembrane domain; P-loop containing nucleoside triphosphate hydrolase;
P21570	Angiogenin	Ang	16.228	1.764	0.00827	up	0.882	0.248		1.555	0.00223	up	0.986	0.766		1.033	0.704		1.04822	0.596		0.668	0.000872		1.194	0.131		1.004	0.939		extracellular	GO:0044085 cellular component biogenesis; GO:0032270 positive regulation of cellular protein metabolic process; GO:0097659 nucleic acid-templated transcription; GO:0010608 posttranscriptional regulation of gene expression; GO:0098542 defense response to other organism; GO:0044255 cellular lipid metabolic process; GO:0044237 cellular metabolic process; GO:0001878 response to yeast; GO:0030041 acti…	GO:0005615 extracellular space; GO:0044421 extracellular region part; GO:0031410 cytoplasmic vesicle; GO:0032311 angiogenin-PRI complex; GO:0005737 cytoplasm; GO:0031982 vesicle; GO:0043025 neuronal cell body; GO:0032991 macromolecular complex; GO:0030426 growth cone; GO:0044424 intracellular part; GO:0005623 cell; GO:0044420 extracellular matrix component; GO:0044422 organelle part; GO:0043228 n…	GO:0005102 receptor binding; GO:0046983 protein dimerization activity; GO:0005515 protein binding; GO:0016787 hydrolase activity; GO:0005507 copper ion binding; GO:0008201 heparin binding; GO:0097159 organic cyclic compound binding; GO:1901363 heterocyclic compound binding; GO:0008092 cytoskeletal protein binding; GO:0042802 identical protein binding; GO:0042277 peptide binding; GO:0003824 cataly…	K16631			IPR023412;	Ribonuclease A-domain;
P21614	Vitamin D-binding protein	Gc	53.6	1.34	0.000369		1.704	9.47e-05	up	2.283	9.44e-06	up	1.311	0.000166		2.041	0.000195	up	1.56006	0.000619	up	0.96	0.155		0.981	0.389		1.073	0.0781		extracellular	GO:1901615 organic hydroxy compound metabolic process; GO:0044281 small molecule metabolic process; GO:0008202 steroid metabolic process; GO:1901360 organic cyclic compound metabolic process; GO:0044699 single-organism process; GO:0044238 primary metabolic process; GO:0071704 organic substance metabolic process; GO:0051234 establishment of localization; GO:0006810 transport; GO:0006775 fat-solubl…	GO:0070062 extracellular exosome; GO:0043226 organelle; GO:0072562 blood microparticle; GO:0005615 extracellular space; GO:0044421 extracellular region part; GO:0031982 vesicle; GO:1903561 extracellular vesicle; GO:0043227 membrane-bounded organelle; GO:0005576 extracellular region; GO:0043230 extracellular organelle;	GO:0097159 organic cyclic compound binding; GO:1902118 calcidiol binding; GO:1902271 D3 vitamins binding; GO:0008092 cytoskeletal protein binding; GO:0019842 vitamin binding; GO:0005488 binding; GO:0003779 actin binding; GO:0008289 lipid binding; GO:0005499 vitamin D binding; GO:0051183 vitamin transporter activity; GO:0005515 protein binding; GO:0005496 steroid binding; GO:0005215 transporter ac…	K12258			IPR014760; IPR020858; IPR015247;	Serum albumin, N-terminal; Serum albumin-like; Vitamin D binding protein, domain III;
P21981	Protein-glutamine gamma-glutamyltransferase 2	Tgm2	77.06	1.475	6.66e-05		1.096	0.0467		1.618	0.000231	up	1.221	0.00159		1.534	0.000852	up	1.25786	0.001		0.693	0.000617		0.838	0.000884		0.731	0.00079		cytoplasm	GO:0044085 cellular component biogenesis; GO:0044700 single organism signaling; GO:0010941 regulation of cell death; GO:0065008 regulation of biological quality; GO:0048732 gland development; GO:0035148 tube formation; GO:0031347 regulation of defense response; GO:0044237 cellular metabolic process; GO:0008152 metabolic process; GO:0065003 macromolecular complex assembly; GO:0043122 regulation of…	GO:0016020 membrane; GO:0044421 extracellular region part; GO:0005783 endoplasmic reticulum; GO:0071944 cell periphery; GO:0030054 cell junction; GO:0031982 vesicle; GO:0005737 cytoplasm; GO:0031224 intrinsic component of membrane; GO:0044424 intracellular part; GO:0005623 cell; GO:0070062 extracellular exosome; GO:0005925 focal adhesion; GO:0044425 membrane part; GO:0005622 intracellular; GO:004…	GO:0016769 transferase activity, transferring nitrogenous groups; GO:1901265 nucleoside phosphate binding; GO:0001882 nucleoside binding; GO:0043167 ion binding; GO:0005515 protein binding; GO:0000166 nucleotide binding; GO:0016755 transferase activity, transferring amino-acyl groups; GO:0097159 organic cyclic compound binding; GO:1901363 heterocyclic compound binding; GO:0032549 ribonucleoside b…	K05625	TGM2; transglutaminase 2 [EC:2.3.2.13]	mmu05016 Huntington's disease - Mus musculus (mouse);	IPR008958; IPR013783; IPR002931; IPR014756; IPR001102;	Transglutaminase, C-terminal; Immunoglobulin-like fold; Transglutaminase-like; Immunoglobulin E-set; Transglutaminase, N-terminal;
P22437	Prostaglandin G/H synthase 1	Ptgs1	69.042	1.29	0.0666		0.62	0.0349	down	0.8	0.181		1.119	0.166		0.733	0.175		0.655308	0.101		0.794	0.0275		0.916	0.402		0.867	0.562		lysozyme	GO:0065008 regulation of biological quality; GO:0016053 organic acid biosynthetic process; GO:0048869 cellular developmental process; GO:1901568 fatty acid derivative metabolic process; GO:0044699 single-organism process; GO:0009058 biosynthetic process; GO:0044255 cellular lipid metabolic process; GO:0044237 cellular metabolic process; GO:0008610 lipid biosynthetic process; GO:0009913 epidermal …	GO:0016020 membrane; GO:0042175 nuclear outer membrane-endoplasmic reticulum membrane network; GO:0044421 extracellular region part; GO:0005783 endoplasmic reticulum; GO:0031090 organelle membrane; GO:0031982 vesicle; GO:0005737 cytoplasm; GO:0097730 non-motile cilium; GO:0044424 intracellular part; GO:0005623 cell; GO:0097731 9+0 non-motile cilium; GO:0044422 organelle part; GO:0070062 extracell…	GO:0043167 ion binding; GO:0016209 antioxidant activity; GO:0016705 oxidoreductase activity, acting on paired donors, with incorporation or reduction of molecular oxygen; GO:0005515 protein binding; GO:0016491 oxidoreductase activity; GO:1901363 heterocyclic compound binding; GO:0097159 organic cyclic compound binding; GO:0020037 heme binding; GO:0003824 catalytic activity; GO:0005488 binding; GO…	K00509	PTGS1; prostaglandin-endoperoxide synthase 1 [EC:1.14.99.1]	mmu04726 Serotonergic synapse - Mus musculus (mouse); mmu01100 Metabolic pathways - Mus musculus (mouse); mmu00590 Arachidonic acid metabolism - Mus musculus (mouse); mmu04923 Regulation of lipolysis in adipocytes - Mus musculus (mouse); mmu04611 Platelet activation - Mus musculus (mouse);	IPR000742;	EGF-like domain;
P22599	Alpha-1-antitrypsin 1-2	Serpina1b	45.974	1.527	0.00892	up	1.585	0.000721	up	2.421	0.000426	up	1.855	0.000435	up	2.717	7.07e-05	up	1.46199	0.00305		1.032	0.65		0.849	0.0516		0.919	0.0877		plasma membrane	GO:0043413 macromolecule glycosylation; GO:0043009 chordate embryonic development; GO:0044699 single-organism process; GO:0009058 biosynthetic process; GO:0044237 cellular metabolic process; GO:0010466 negative regulation of peptidase activity; GO:0008152 metabolic process; GO:1901137 carbohydrate derivative biosynthetic process; GO:0009719 response to endogenous stimulus; GO:0043170 macromolecul…	GO:0043229 intracellular organelle; GO:0005615 extracellular space; GO:0044421 extracellular region part; GO:0005783 endoplasmic reticulum; GO:0031982 vesicle; GO:0005737 cytoplasm; GO:0012505 endomembrane system; GO:0044424 intracellular part; GO:0005623 cell; GO:0005576 extracellular region; GO:0043231 intracellular membrane-bounded organelle; GO:0043226 organelle; GO:0070062 extracellular exos…	GO:0061134 peptidase regulator activity; GO:0005515 protein binding; GO:0004857 enzyme inhibitor activity; GO:0098772 molecular function regulator; GO:0004866 endopeptidase inhibitor activity; GO:0002020 protease binding; GO:0004867 serine-type endopeptidase inhibitor activity; GO:0097367 carbohydrate derivative binding; GO:0042802 identical protein binding; GO:0030234 enzyme regulator activity; …	K03984	SERPINA1; alpha-1-antitrypsin	mmu04610 Complement and coagulation cascades - Mus musculus (mouse);	IPR023796;	Serpin domain;
P23249	Putative helicase MOV-10	Mov10	113.58	1.209	0.00626		1.342	9.07e-05		1.623	0.000844	up	1.172	0.00336		1.499	0.00216		1.27877	0.00574		0.974	0.415		1.005	0.83		1.055	0.232		nucleus	GO:0050794 regulation of cellular process; GO:0006725 cellular aromatic compound metabolic process; GO:0010608 posttranscriptional regulation of gene expression; GO:0060255 regulation of macromolecule metabolic process; GO:0035194 posttranscriptional gene silencing by RNA; GO:0044699 single-organism process; GO:0017148 negative regulation of translation; GO:0031324 negative regulation of cellular…	GO:0043229 intracellular organelle; GO:0005615 extracellular space; GO:0044421 extracellular region part; GO:0043232 intracellular non-membrane-bounded organelle; GO:0000932 P-body; GO:0005737 cytoplasm; GO:0032991 macromolecular complex; GO:0044424 intracellular part; GO:0005829 cytosol; GO:0005623 cell; GO:0005576 extracellular region; GO:0036464 cytoplasmic ribonucleoprotein granule; GO:004322…	GO:0003723 RNA binding; GO:0005524 ATP binding; GO:1901265 nucleoside phosphate binding; GO:0004386 helicase activity; GO:0001882 nucleoside binding; GO:0043167 ion binding; GO:0016817 hydrolase activity, acting on acid anhydrides; GO:0005515 protein binding; GO:0016787 hydrolase activity; GO:0000166 nucleotide binding; GO:0017111 nucleoside-triphosphatase activity; GO:1901363 heterocyclic compou…	K18422			IPR027417;	P-loop containing nucleoside triphosphate hydrolase;
P23589	"Carbonic anhydrase 5A, mitochondrial"	Ca5a	34.072	0.884	0.0366		0.453	0.000665	down	0.4	0.00231	down	0.826	0.0308		0.372	0.000346	down	0.44964	0.000111	down	0.908	0.00168		0.972	0.584		0.978	0.708		mitochondria	GO:0016051 carbohydrate biosynthetic process; GO:0019319 hexose biosynthetic process; GO:0044711 single-organism biosynthetic process; GO:0044281 small molecule metabolic process; GO:0044763 single-organism cellular process; GO:0044699 single-organism process; GO:0009058 biosynthetic process; GO:0046364 monosaccharide biosynthetic process; GO:0044238 primary metabolic process; GO:0005975 carbohyd…	GO:0043226 organelle; GO:0043231 intracellular membrane-bounded organelle; GO:0043229 intracellular organelle; GO:0044464 cell part; GO:0005622 intracellular; GO:0005737 cytoplasm; GO:0044424 intracellular part; GO:0043227 membrane-bounded organelle; GO:0005623 cell; GO:0005739 mitochondrion; GO:0044444 cytoplasmic part;	GO:0046914 transition metal ion binding; GO:0003824 catalytic activity; GO:0005488 binding; GO:0043167 ion binding; GO:0043169 cation binding; GO:0046872 metal ion binding; GO:0016829 lyase activity; GO:0016836 hydro-lyase activity; GO:0004089 carbonate dehydratase activity; GO:0008270 zinc ion binding; GO:0016835 carbon-oxygen lyase activity;	K01672	CA; carbonic anhydrase [EC:4.2.1.1]	mmu00910 Nitrogen metabolism - Mus musculus (mouse);	IPR001148;	Alpha carbonic anhydrase;
P24270	Catalase	Cat	59.795	0.856	0.000511		0.701	9.43e-05		0.601	9.36e-06	down	0.818	0.00455		0.639	0.00147	down	0.78125	0.0106		0.978	0.364		1.023	0.461		0.919	0.0196		cytoplasm	GO:0044085 cellular component biogenesis; GO:0001649 osteoblast differentiation; GO:0010941 regulation of cell death; GO:0006066 alcohol metabolic process; GO:0044255 cellular lipid metabolic process; GO:0044237 cellular metabolic process; GO:0032088 negative regulation of NF-kappaB transcription factor activity; GO:0033189 response to vitamin A; GO:0009605 response to external stimulus; GO:00081…	GO:0016020 membrane; GO:0005783 endoplasmic reticulum; GO:0005615 extracellular space; GO:0044421 extracellular region part; GO:0031090 organelle membrane; GO:0071944 cell periphery; GO:0030054 cell junction; GO:0031982 vesicle; GO:0005737 cytoplasm; GO:0044438 microbody part; GO:0044424 intracellular part; GO:0005623 cell; GO:0044422 organelle part; GO:0005778 peroxisomal membrane; GO:0031974 me…	GO:1901265 nucleoside phosphate binding; GO:0005102 receptor binding; GO:0043167 ion binding; GO:0046983 protein dimerization activity; GO:0016209 antioxidant activity; GO:0004096 catalase activity; GO:0016787 hydrolase activity; GO:0005515 protein binding; GO:0000166 nucleotide binding; GO:0004046 aminoacylase activity; GO:0048037 cofactor binding; GO:0016491 oxidoreductase activity; GO:0097159 …	K03781	katE; catalase [EC:1.11.1.6]	mmu00630 Glyoxylate and dicarboxylate metabolism - Mus musculus (mouse); mmu05014 Amyotrophic lateral sclerosis (ALS) - Mus musculus (mouse); mmu04213 Longevity regulating pathway - multiple species - Mus musculus (mouse); mmu01200 Carbon metabolism - Mus musculus (mouse); mmu04068 FoxO signaling pathway - Mus musculus (mouse); mmu00380 Tryptophan metabolism - Mus musculus (mouse); mmu04146 Perox…	IPR020835; IPR011614; IPR010582;	Catalase-like domain; Catalase core domain; Catalase immune-responsive domain;
P24369	Peptidyl-prolyl cis-trans isomerase B	Ppib	23.713	1.199	0.0115		2.404	6.3e-06	up	2.882	2.47e-05	up	1.34	0.00645		2.755	5.53e-05	up	2.05761	0.000209	up	1.084	0.101		0.969	0.547		1.133	0.0573		extracellular	GO:0065008 regulation of biological quality; GO:0044827 modulation by host of viral genome replication; GO:0061077 chaperone-mediated protein folding; GO:0044699 single-organism process; GO:0035821 modification of morphology or physiology of other organism; GO:0044237 cellular metabolic process; GO:0045927 positive regulation of growth; GO:0006457 protein folding; GO:0008152 metabolic process; GO…	GO:0005790 smooth endoplasmic reticulum; GO:0016020 membrane; GO:0044421 extracellular region part; GO:0005783 endoplasmic reticulum; GO:0031410 cytoplasmic vesicle; GO:0030054 cell junction; GO:0031982 vesicle; GO:0005737 cytoplasm; GO:0032991 macromolecular complex; GO:0044424 intracellular part; GO:0005623 cell; GO:0044422 organelle part; GO:0048770 pigment granule; GO:0070062 extracellular ex…	GO:0097159 organic cyclic compound binding; GO:1901363 heterocyclic compound binding; GO:0003723 RNA binding; GO:0003755 peptidyl-prolyl cis-trans isomerase activity; GO:0016853 isomerase activity; GO:0003824 catalytic activity; GO:0005488 binding; GO:0044877 macromolecular complex binding; GO:0003676 nucleic acid binding; GO:0005518 collagen binding; GO:0005515 protein binding; GO:0070063 RNA po…	K03768			IPR002130; IPR029000;	Cyclophilin-type peptidyl-prolyl cis-trans isomerase domain; Cyclophilin-like domain;
P24452	Macrophage-capping protein	Capg	39.24	1.161	0.133		2.188	0.00076	up	2.538	0.000167	up	0.881	0.0336		1.393	0.000724		1.57978	0.000813	up	0.59	0.00277	down	0.777	0.0331		1.075	0.227		cyto_nucl	GO:0050794 regulation of cellular process; GO:0030833 regulation of actin filament polymerization; GO:0044085 cellular component biogenesis; GO:0016043 cellular component organization; GO:0065008 regulation of biological quality; GO:0030835 negative regulation of actin filament depolymerization; GO:0032956 regulation of actin cytoskeleton organization; GO:0051129 negative regulation of cellular c…	GO:0005615 extracellular space; GO:0044421 extracellular region part; GO:0044450 microtubule organizing center part; GO:0031410 cytoplasmic vesicle; GO:0030054 cell junction; GO:0005737 cytoplasm; GO:0031982 vesicle; GO:0044424 intracellular part; GO:0005913 cell-cell adherens junction; GO:0005911 cell-cell junction; GO:0005623 cell; GO:0044422 organelle part; GO:0048770 pigment granule; GO:00432…	GO:0098641 cadherin binding involved in cell-cell adhesion; GO:0050839 cell adhesion molecule binding; GO:0008092 cytoskeletal protein binding; GO:0098631 protein binding involved in cell adhesion; GO:0005488 binding; GO:0044877 macromolecular complex binding; GO:0045296 cadherin binding; GO:0003779 actin binding; GO:0019904 protein domain specific binding; GO:0005515 protein binding; GO:0098632 …	K10368			IPR029006; IPR007123;	ADF-H/Gelsolin-like domain; Gelsolin-like domain;
P24457	Cytochrome P450 2D11	Cyp2d11	56.987	0.907	0.37		0.647	0.0144	down	0.588	0.00694	down	1.174	0.0133		0.596	0.0283	down	0.507872	0.0197	down	1.323	0.0404		1.023	0.82		1.303	0.105		endoplasmic reticulum	GO:0033559 unsaturated fatty acid metabolic process; GO:0019369 arachidonic acid metabolic process; GO:0055114 oxidation-reduction process; GO:0044281 small molecule metabolic process; GO:0044763 single-organism cellular process; GO:1901568 fatty acid derivative metabolic process; GO:0044699 single-organism process; GO:0044255 cellular lipid metabolic process; GO:0006631 fatty acid metabolic proc…	GO:0016020 membrane; GO:0043229 intracellular organelle; GO:0042175 nuclear outer membrane-endoplasmic reticulum membrane network; GO:0005783 endoplasmic reticulum; GO:0031090 organelle membrane; GO:0044446 intracellular organelle part; GO:0005737 cytoplasm; GO:0012505 endomembrane system; GO:0044424 intracellular part; GO:0005623 cell; GO:0044422 organelle part; GO:0043226 organelle; GO:0043231 …	GO:0005506 iron ion binding; GO:0043167 ion binding; GO:0016705 oxidoreductase activity, acting on paired donors, with incorporation or reduction of molecular oxygen; GO:0016491 oxidoreductase activity; GO:1901363 heterocyclic compound binding; GO:0097159 organic cyclic compound binding; GO:0020037 heme binding; GO:0046914 transition metal ion binding; GO:0003824 catalytic activity; GO:0005488 bi…	K07414	CYP2D; cytochrome P450 family 2 subfamily D [EC:1.14.14.1]	mmu04726 Serotonergic synapse - Mus musculus (mouse); mmu00140 Steroid hormone biosynthesis - Mus musculus (mouse);
P24472	Glutathione S-transferase A4	Gsta4	25.564	0.803	0.0107		2	0.000419	up	1.605	0.00336	up	0.847	0.056		1.905	0.00809	up	2.24719	0.000637	up	0.896	0.0325		0.849	0.0433		0.755	0.0227		cytoplasm	GO:0071466 cellular response to xenobiotic stimulus; GO:0035094 response to nicotine; GO:0006518 peptide metabolic process; GO:0043279 response to alkaloid; GO:0050896 response to stimulus; GO:0044237 cellular metabolic process; GO:0071704 organic substance metabolic process; GO:0008152 metabolic process; GO:0006575 cellular modified amino acid metabolic process; GO:0009410 response to xenobiotic…	GO:0043226 organelle; GO:0043231 intracellular membrane-bounded organelle; GO:0043229 intracellular organelle; GO:0044464 cell part; GO:0005622 intracellular; GO:0005737 cytoplasm; GO:0044424 intracellular part; GO:0043227 membrane-bounded organelle; GO:0005623 cell; GO:0005739 mitochondrion; GO:0044444 cytoplasmic part;	GO:0043167 ion binding; GO:0005515 protein binding; GO:0008144 drug binding; GO:0033218 amide binding; GO:0043295 glutathione binding; GO:1900750 oligopeptide binding; GO:1901681 sulfur compound binding; GO:0004364 glutathione transferase activity; GO:0072341 modified amino acid binding; GO:0003824 catalytic activity; GO:0042277 peptide binding; GO:0005488 binding; GO:0016765 transferase activity…	K00799	GST; glutathione S-transferase [EC:2.5.1.18]	mmu05215 Prostate cancer - Mus musculus (mouse); mmu05204 Chemical carcinogenesis - Mus musculus (mouse); mmu00480 Glutathione metabolism - Mus musculus (mouse); mmu00982 Drug metabolism - cytochrome P450 - Mus musculus (mouse); mmu00980 Metabolism of xenobiotics by cytochrome P450 - Mus musculus (mouse); mmu01524 Platinum drug resistance - Mus musculus (mouse); mmu05418 Fluid shear stress and at…	IPR004046; IPR010987; IPR012336; IPR004045;	Glutathione S-transferase, C-terminal; Glutathione S-transferase, C-terminal-like; Thioredoxin-like fold; Glutathione S-transferase, N-terminal;
[truncated: 1,094 more rows]
