# Supplementary material for: Proteomic analysis revealed common, unique and systemic signatures in gender-dependent hepatocarcinogenesis
Source: Biol Sex Differ. 2020 Aug 13;11:46. doi: 10.1186/s13293-020-00316-5 (PMC7427087; doi:10.1186/s13293-020-00316-5)
Supplement: Supplementary file 13 — Additional file 13: Table S6. Clustered KEGG pathway assay for the common DEPs based on the categories in males and females. [file 13293_2020_316_MOESM13_ESM.xlsx]

## Sheet: Table S6
Table S6. Clustered KEGG pathway assay for the common DEPs based on the categories in males and females.
Up-regulated proteins
Category	Term	Count	%	PValue	Genes	List Total	Pop Hits	Pop Total	Fold Enrichment	Bonferroni	Benjamini	FDR
KEGG_PATHWAY	mmu04141:Protein processing in endoplasmic reticulum	16	8.69565	1.51551e-09	Q9EPK6, P20029, P08003, P08113, Q8R180, Q91W90, P27773, P57759, P14211, Q6P5E4, O08795, Q91YW3, Q9JKR6, Q99KV1, P09103, Q9DC23	96	168	7720	7.65873	2.00047e-07	2.00047e-07	1.76968e-06
KEGG_PATHWAY	mmu01100:Metabolic pathways	31	16.8478	0.000207019	Q9DCD0, P52480, Q99LS3, Q61024, P97494, P49442, P47856, P70698, P48758, P21300, O70503, O08528, Q4KWH5, Q3V3R1, Q8CFX1, Q8CI94, Q91W97, P20852, Q99K85, Q8K354, Q8JZR0, Q61753, Q61206, Q9QUJ7, O70152, P45377, Q3TW96, P45376, P70303, P47739, P97363	96	1278	7720	1.95064	0.0269593	0.0135718	0.241472
KEGG_PATHWAY	mmu00520:Amino sugar and nucleotide sugar metabolism	6	3.26087	0.000315511	Q9CYR6, Q91W97, Q9DB73, O08528, Q3TW96, P47856	96	49	7720	9.84694	0.0407984	0.0137887	0.367807
KEGG_PATHWAY	mmu01200:Carbon metabolism	8	4.34783	0.000535604	Q61753, Q8CFX1, Q9DCD0, Q91W97, O08528, P52480, Q99LS3, Q99K85	96	116	7720	5.54598	0.068276	0.0175243	0.623647
KEGG_PATHWAY	mmu00480:Glutathione metabolism	6	3.26087	0.000543101	P24472, Q9DCD0, P19639, Q9CQU0, P10649, P97494	96	55	7720	8.77273	0.0691981	0.0142394	0.632351
KEGG_PATHWAY	mmu00052:Galactose metabolism	5	2.71739	0.000594293	Q91W97, O08528, P45377, P45376, P21300	96	32	7720	12.5651	0.0754701	0.0129932	0.691766
KEGG_PATHWAY	mmu00051:Fructose and mannose metabolism	5	2.71739	0.000752162	Q91W97, O08528, P45377, P45376, P21300	96	34	7720	11.826	0.0945496	0.0140888	0.874792
KEGG_PATHWAY	mmu00980:Metabolism of xenobiotics by cytochrome P450	6	3.26087	0.00109113	P24472, P19639, P10649, P48758, Q8K354, P47739	96	64	7720	7.53906	0.134205	0.0178522	1.26673
KEGG_PATHWAY	mmu01130:Biosynthesis of antibiotics	10	5.43478	0.0012161	Q61753, Q9CYR6, Q9DCD0, Q91W97, O08528, P52480, Q99LS3, Q3TW96, P47856, Q99K85	96	214	7720	3.75779	0.148387	0.0176887	1.41087
KEGG_PATHWAY	mmu00982:Drug metabolism - cytochrome P450	5	2.71739	0.00866815	P24472, P19639, P10649, Q8VHG0, P47739	96	66	7720	6.09217	0.683105	0.108561	9.66637
KEGG_PATHWAY	mmu05204:Chemical carcinogenesis	5	2.71739	0.0264239	P24472, P19639, P10649, P48758, P47739	96	92	7720	4.37047	0.970837	0.274831	26.8534
KEGG_PATHWAY	mmu00010:Glycolysis / Gluconeogenesis	4	2.17391	0.0473635	Q91W97, O08528, P52480, P47739	96	66	7720	4.87374	0.998347	0.413593	43.2547
KEGG_PATHWAY	mmu00500:Starch and sucrose metabolism	3	1.63043	0.0585462	Q8CI94, Q91W97, O08528	96	32	7720	7.53906	0.999652	0.45805	50.5636
KEGG_PATHWAY	mmu00524:Butirosin and neomycin biosynthesis	2	1.08696	0.0600479	Q91W97, O08528	96	5	7720	32.1667	0.999718	0.442268	51.4765
KEGG_PATHWAY	mmu01230:Biosynthesis of amino acids	4	2.17391	0.070985	Q61753, P52480, Q99LS3, Q99K85	96	78	7720	4.12393	0.99994	0.476882	57.675
KEGG_PATHWAY	mmu00040:Pentose and glucuronate interconversions	3	1.63043	0.0720719	P45377, P45376, P21300	96	36	7720	6.70139	0.999948	0.460498	58.2496
KEGG_PATHWAY	mmu00260:Glycine, serine and threonine metabolism	3	1.63043	0.0864934	Q61753, Q99LS3, Q99K85	96	40	7720	6.03125	0.999993	0.504621	65.2284
Down-regulated proteins
Category	Term	Count	%	PValue	Genes	List Total	Pop Hits	Pop Total	Fold Enrichment	Bonferroni	Benjamini	FDR
KEGG_PATHWAY	mmu01100:Metabolic pathways	129	55.1282	5.54538e-66	Q9D8B4, P54071, Q8BW75, Q9CQ75, Q91YI0, Q8R0F8, Q9CXF0, Q78JT3, Q8BWN8, P34914, Q9CQH3, Q9DCS9, Q8K2B3, O09173, O35490, P52503, Q4LDG0, P17665, P97450, Q91X34, P12787, Q9Z2V4, Q9DBL1, Q8R1G2, Q91ZA3, P52430, Q9DBF1, Q8R0V5, Q9ERS2, Q9DBL7, Q99MN9, Q8K157, Q9D6J5, P52196, Q9DCT2, Q9DBT9, P28474, Q9EQF5, Q8CHR6, Q9CRB3, O35945, Q8VBT2, Q9CQ54, Q91X83, Q9EP75, Q8VCX1, Q9DBG1, Q64374, Q9CXZ1, Q3ULD5,…	171	1278	7720	4.55701	6.87627e-64	6.87627e-64	6.40349e-63
KEGG_PATHWAY	mmu00190:Oxidative phosphorylation	35	14.9573	6.44385e-27	Q9D8B4, Q9D7I5, Q9CQ75, Q9CQ54, Q62425, Q9DCJ5, Q91YT0, Q99LC3, Q9CQH3, Q9DCS9, Q9Z1P6, Q8K2B3, Q9CXZ1, Q8BK30, Q8K3J1, P52503, P17665, P97450, Q9CQ91, P12787, P56382, Q9CQ69, Q9D855, Q9CZB0, Q9CPQ1, Q9CR68, Q9DB20, Q9ERS2, Q9DCX2, P48771, Q9D6J5, Q9CQA3, Q9CR21, Q9DCT2, Q9DC70	171	139	7720	11.3677	7.99037e-25	3.99518e-25	7.44099e-24
KEGG_PATHWAY	mmu05012:Parkinson's disease	34	14.5299	1.25235e-24	Q9D8B4, Q9CQ75, Q9CQ54, Q62425, Q9DCJ5, Q91YT0, Q99LC3, Q9CQH3, Q9DCS9, Q9Z1P6, Q8K2B3, Q9CXZ1, Q8BK30, Q8K3J1, P52503, P17665, P97450, Q9CQ91, P12787, P56382, Q9CQ69, Q9D855, Q9CZB0, Q9CPQ1, Q9CR68, Q9DB20, Q9ERS2, Q9DCX2, P48771, Q9D6J5, Q9CQA3, Q9CR21, Q9DCT2, Q9DC70	171	149	7720	10.3018	1.55292e-22	5.17639e-23	1.44615e-21
KEGG_PATHWAY	mmu05010:Alzheimer's disease	35	14.9573	3.30472e-23	Q9D8B4, Q9CQ75, Q9CQ54, Q62425, Q9DCJ5, Q91YT0, Q99LC3, Q9CQH3, Q9DCS9, Q9Z1P6, Q8K2B3, Q9CXZ1, Q8BK30, Q8K3J1, P52503, P17665, O08756, P97450, Q9CQ91, P12787, P56382, Q9CQ69, Q9D855, Q9CZB0, Q9CPQ1, Q9CR68, Q9DB20, Q9ERS2, Q9DCX2, P48771, Q9D6J5, Q9CQA3, Q9CR21, Q9DCT2, Q9DC70	171	177	7720	8.92721	4.09785e-21	1.02446e-21	3.8161e-20
KEGG_PATHWAY	mmu05016:Huntington's disease	35	14.9573	1.49513e-21	Q9D8B4, Q9CQ75, Q9CQ54, Q62425, Q9DCJ5, Q91YT0, Q99LC3, Q9CQH3, Q9DCS9, Q9Z1P6, Q8K2B3, Q9CXZ1, Q8BK30, Q8K3J1, P52503, P17665, P97450, Q9CQ91, P12787, P56382, Q9CQ69, P08228, Q9D855, Q9CZB0, Q9CPQ1, Q9CR68, Q9DB20, Q9ERS2, Q9DCX2, P48771, Q9D6J5, Q9CQA3, Q9CR21, Q9DCT2, Q9DC70	171	198	7720	7.98039	1.85396e-19	3.70793e-20	1.72649e-18
KEGG_PATHWAY	mmu04932:Non-alcoholic fatty liver disease (NAFLD)	31	13.2479	1.87272e-20	Q9D8B4, Q9CQ75, Q9CQ54, Q62425, Q9DCJ5, Q91YT0, Q99LC3, Q9CQH3, Q9DCS9, Q9Z1P6, Q8K2B3, Q9CXZ1, Q8BK30, Q8K3J1, P52503, P17665, Q9CQ91, P12787, Q05421, Q9CQ69, Q9D855, Q9CZB0, Q9CR68, Q9CPQ1, Q9ERS2, P48771, Q9CQA3, Q9D6J5, Q9CR21, Q9DCT2, Q9DC70	171	157	7720	8.91422	2.32217e-18	3.87028e-19	2.16251e-17
KEGG_PATHWAY	mmu01130:Biosynthesis of antibiotics	31	13.2479	1.59909e-16	P54071, Q91YI0, Q8VBT2, Q9WU79, P11725, P50136, P14152, Q8K2B3, Q64374, O08756, Q9WTP7, Q6P3A8, P05202, P54869, Q61425, Q9Z2V4, Q8R1G2, Q9CZB0, Q99K67, Q91ZA3, Q9DBF1, Q60759, Q9QXD6, P52792, Q99MN9, Q8K157, Q9CQA3, Q8BMF4, Q8BWT1, Q9Z2I9, P28474	171	214	7720	6.53987	1.37668e-14	1.9984e-15	1.33227e-13
KEGG_PATHWAY	mmu00280:Valine, leucine and isoleucine degradation	18	7.69231	9.5221e-16	O08756, Q6P3A8, Q9EQ20, P54869, Q61425, P50136, Q9DBL1, Q9JHI5, Q9JLZ3, Q91ZA3, Q99MR8, Q99L13, Q9DBF1, Q99MN9, P61922, Q8BWT1, Q9D7B6, Q3ULD5	171	55	7720	14.7751	1.23901e-13	1.55431e-14	1.15463e-12
KEGG_PATHWAY	mmu01200:Carbon metabolism	17	7.26496	3.87936e-09	P54071, P05202, Q9EQ20, Q8VBT2, Q9CZB0, Q91ZA3, P14152, Q9QXD6, P52792, Q8C196, Q99MN9, Q8K2B3, Q9CQA3, Q64374, Q8BMF4, P28474, Q9Z2I9	171	116	7720	6.61625	4.81041e-07	5.3449e-08	4.47967e-06
KEGG_PATHWAY	mmu00380:Tryptophan metabolism	11	4.70085	5.27316e-08	Q9DBF1, Q60759, Q8BW75, Q8R0V5, Q78JT3, Q9CXF0, Q8K4H1, Q61425, Q91WN4, P40936, O88533	171	47	7720	10.5661	6.5387e-06	6.53871e-07	6.08915e-05
KEGG_PATHWAY	mmu00360:Phenylalanine metabolism	8	3.4188	4.04197e-07	P49429, Q8BW75, P05202, Q91XE0, Q5FW57, P16331, Q9DCY0, O88533	171	23	7720	15.703	5.01192e-05	4.55639e-06	0.000466743
KEGG_PATHWAY	mmu00260:Glycine, serine and threonine metabolism	9	3.84615	1.9777e-06	Q9DBF1, Q8BW75, Q9D826, O88986, Q8VBT2, O35490, Q9DBT9, Q99LB7, Q9QXF8	171	40	7720	10.1579	0.000245204	2.0436e-05	0.00228371
KEGG_PATHWAY	mmu00020:Citrate cycle (TCA cycle)	8	3.4188	4.69438e-06	P54071, Q8K2B3, Q9CQA3, Q9Z2V4, Q8BMF4, Q9CZB0, Q9Z2I9, P14152	171	32	7720	11.2865	0.000581935	4.47763e-05	0.00542067
KEGG_PATHWAY	mmu00071:Fatty acid degradation	9	3.84615	9.79615e-06	Q9DBF1, Q60759, Q61425, P50544, Q9DBL1, P52825, Q9QYY9, Q8BWT1, P28474	171	49	7720	8.29216	0.00121399	8.67626e-05	0.0113115
KEGG_PATHWAY	mmu00330:Arginine and proline metabolism	9	3.84615	9.79615e-06	Q9DBF1, Q8BW75, A2AS89, P05202, Q8VCZ9, Q9WU79, Q9CXA2, Q8CHT0, Q9CPY7	171	49	7720	8.29216	0.00121399	8.67626e-05	0.0113115
KEGG_PATHWAY	mmu00350:Tyrosine metabolism	8	3.4188	1.88384e-05	P49429, Q8BW75, P05202, Q8R0F8, O09173, O88533, Q9QYY9, P28474	171	39	7720	9.26076	0.00233326	0.00015572	0.0217514
KEGG_PATHWAY	mmu00640:Propanoate metabolism	7	2.99145	2.10451e-05	Q9EQ20, Q99J39, Q99MN9, Q14DH7, P61922, Q9Z2I9, Q91ZA3	171	27	7720	11.7046	0.00260622	0.000163088	0.024299
KEGG_PATHWAY	mmu00410:beta-Alanine metabolism	7	2.99145	7.05705e-05	Q9DBF1, Q9EQF5, Q9EQ20, Q99J39, Q8CHR6, P61922, Q8VC97	171	33	7720	9.57647	0.00871288	0.000514635	0.0814606
KEGG_PATHWAY	mmu00250:Alanine, aspartate and glutamate metabolism	7	2.99145	0.000137708	P05202, Q8C196, Q571F8, Q91YI0, P61922, Q8CHT0, P28650	171	37	7720	8.54117	0.016932	0.00094827	0.158902
KEGG_PATHWAY	mmu01230:Biosynthesis of amino acids	9	3.84615	0.000296159	Q9DBF1, P54071, P05202, Q8C196, Q91YI0, Q8VBT2, P11725, P16331, Q91X83	171	78	7720	5.20918	0.0360628	0.00193125	0.341454
KEGG_PATHWAY	mmu04146:Peroxisome	9	3.84615	0.000453881	O35386, P54071, Q99J39, Q9DCM2, Q9D826, Q91X34, P08228, Q9QXE0, P34914	171	83	7720	4.89537	0.0547388	0.00281074	0.522864
KEGG_PATHWAY	mmu00010:Glycolysis / Gluconeogenesis	8	3.4188	0.000579056	Q9DBF1, Q9QXD6, P52792, Q8K157, Q9Z2V4, Q8BMF4, Q9QYY9, P28474	171	66	7720	5.47227	0.0693051	0.00341434	0.666623
KEGG_PATHWAY	mmu00220:Arginine biosynthesis	5	2.13675	0.000679244	P05202, Q8C196, Q571F8, Q91YI0, P11725	171	19	7720	11.8806	0.080803	0.00382244	0.781549
KEGG_PATHWAY	mmu00270:Cysteine and methionine metabolism	6	2.5641	0.00172129	P05202, Q8VBT2, O35490, P52196, Q91X83, P14152	171	40	7720	6.77193	0.192348	0.00924498	1.9697
KEGG_PATHWAY	mmu00650:Butanoate metabolism	5	2.13675	0.00268122	Q91VA0, P54869, P61922, Q61425, Q8JZV9	171	27	7720	8.36041	0.283171	0.0137758	3.05272
KEGG_PATHWAY	mmu00980:Metabolism of xenobiotics by cytochrome P450	7	2.99145	0.00272146	P33267, Q9DBB8, Q9DCM2, Q05421, Q9QYY9, P28474, Q8BWQ1	171	64	7720	4.93787	0.286749	0.0134259	3.09788
KEGG_PATHWAY	mmu00982:Drug metabolism - cytochrome P450	7	2.99145	0.00318115	Q8BW75, Q9DCM2, P97872, Q05421, Q9QYY9, P28474, Q8BWQ1	171	66	7720	4.78823	0.326382	0.015081	3.61241
KEGG_PATHWAY	mmu00120:Primary bile acid biosynthesis	4	1.7094	0.00475697	Q8VCX1, Q91X34, Q9DBG1, Q4LDG0	171	16	7720	11.2865	0.446377	0.0216609	5.35734
KEGG_PATHWAY	mmu00910:Nitrogen metabolism	4	1.7094	0.00568382	P16015, Q8C196, Q9WVT6, P23589	171	17	7720	10.6226	0.506782	0.0249271	6.37013
KEGG_PATHWAY	mmu00770:Pantothenate and CoA biosynthesis	4	1.7094	0.00671147	Q9EQF5, Q9DBL7, Q8CHR6, Q8VC97	171	18	7720	10.0325	0.566137	0.0283835	7.4815
KEGG_PATHWAY	mmu04260:Cardiac muscle contraction	7	2.99145	0.00681026	P48771, P12787, Q9CQ69, Q9D855, Q9CR68, Q9CPQ1, P17665	171	77	7720	4.1042	0.571456	0.0278502	7.5877
KEGG_PATHWAY	mmu00620:Pyruvate metabolism	5	2.13675	0.0102436	Q9DBF1, Q7TNG8, Q9Z2V4, Q8BMF4, P14152	171	39	7720	5.78797	0.721061	0.0403492	11.2101
KEGG_PATHWAY	mmu04964:Proximal tubule bicarbonate reclamation	4	1.7094	0.0118771	Q571F8, Q9Z2V4, Q9QZD8, P14152	171	22	7720	8.2084	0.77272	0.0452437	12.8876
KEGG_PATHWAY	mmu00830:Retinol metabolism	7	2.99145	0.0134633	O09158, P24549, O35945, Q9QYY9, P28474, Q64458, Q8BWQ1	171	89	7720	3.55082	0.813773	0.0496576	14.4888
KEGG_PATHWAY	mmu05204:Chemical carcinogenesis	7	2.99145	0.015659	O09158, Q9DCM2, Q05421, Q9QYY9, P28474, Q64458, Q8BWQ1	171	92	7720	3.43504	0.858729	0.0559358	16.6609
KEGG_PATHWAY	mmu00630:Glyoxylate and dicarboxylate metabolism	4	1.7094	0.0251979	Q99MN9, Q8K4H1, Q91ZA3, P14152	171	29	7720	6.22706	0.957768	0.0864495	25.5245
KEGG_PATHWAY	mmu00983:Drug metabolism - other enzymes	5	2.13675	0.0254178	Q9EQF5, Q8CHR6, Q8QZR3, Q8VC97, Q8BWQ1	171	51	7720	4.4261	0.958933	0.0848635	25.7183
KEGG_PATHWAY	mmu01212:Fatty acid metabolism	5	2.13675	0.0254178	Q61425, P50544, Q9DBL1, P52825, Q8BWT1	171	51	7720	4.4261	0.958933	0.0848635	25.7183
KEGG_PATHWAY	mmu00310:Lysine degradation	5	2.13675	0.0270775	Q9DBF1, Q60759, Q9D826, Q61425, Q99K67	171	52	7720	4.34098	0.966757	0.0878926	27.166
KEGG_PATHWAY	mmu00140:Steroid hormone biosynthesis	6	2.5641	0.0425025	O09158, Q8VCX1, Q05421, P24457, Q64458, Q8BWQ1	171	87	7720	3.11353	0.995418	0.132141	39.4397
KEGG_PATHWAY	mmu00040:Pentose and glucuronate interconversions	4	1.7094	0.0440647	Q9DBB8, Q91X52, Q8BWQ1, Q99KP3	171	36	7720	5.01624	0.996258	0.133492	40.5709
KEGG_PATHWAY	mmu00590:Arachidonic acid metabolism	6	2.5641	0.046128	Q05421, Q9Z2A9, Q9EP75, Q64458, P34914, O54749	171	89	7720	3.04356	0.997137	0.136188	42.0354
KEGG_PATHWAY	mmu01220:Degradation of aromatic compounds	2	0.854701	0.0646263	Q64374, P28474	171	3	7720	30.0975	0.999748	0.182952	53.7669
KEGG_PATHWAY	mmu00340:Histidine metabolism	3	1.28205	0.097059	Q9DBF1, Q8BW75, O88533	171	24	7720	5.64327	0.999997	0.260242	69.2405
KEGG_PATHWAY	mmu00591:Linoleic acid metabolism	4	1.7094	0.0971532	O09158, Q05421, Q64458, O54749	171	50	7720	3.6117	0.999997	0.255262	69.2775
