# Supplementary material for: Proteomic analysis revealed common, unique and systemic signatures in gender-dependent hepatocarcinogenesis
Source: Biol Sex Differ. 2020 Aug 13;11:46. doi: 10.1186/s13293-020-00316-5 (PMC7427087; doi:10.1186/s13293-020-00316-5)
Supplement: Supplementary file 14 — Additional file 14: Table S7. Clustered KEGG pathway assay for the unique DEPs based on the categories in males and females. [file 13293_2020_316_MOESM14_ESM.xlsx]

## Sheet: Male
Table S7-1. Clustered KEGG pathway assay for the unique DEPs based on the categories in males.
Up-regulated proteins in T compared to P and W.
Category	Term	Count	%	PValue	Genes	List Total	Pop Hits	Pop Total	Fold Enrichment	Bonferroni	Benjamini	FDR
KEGG_PATHWAY	mmu05133:Pertussis	4	2.91971	0.0303659	P70677, P97290, P18760, Q8CG14	72	74	7720	5.7958	0.981844	0.981844	30.17
KEGG_PATHWAY	mmu04612:Antigen processing and presentation	4	2.91971	0.0393996	P01887, Q9R233, P36371, P14483	72	82	7720	5.23035	0.994623	0.92667	37.3816
KEGG_PATHWAY	mmu04666:Fc gamma R-mediated phagocytosis	4	2.91971	0.0418491	Q9WV32, P18760, P06800, P26645	72	84	7720	5.10582	0.996142	0.843156	39.2161
KEGG_PATHWAY	mmu05161:Hepatitis B	5	3.64964	0.0450135	P70677, Q9D1L9, P42225, Q9CQV8, P63101	72	146	7720	3.67199	0.99749	0.776174	41.5132
KEGG_PATHWAY	mmu04145:Phagosome	5	3.64964	0.0757421	P36371, Q9Z1G4, P14483, P41317, Q9Z1G3	72	174	7720	3.0811	0.999964	0.87099	60.0382
KEGG_PATHWAY	mmu05150:Staphylococcus aureus infection	3	2.18978	0.0770315	P14483, P41317, Q8CG14	72	50	7720	6.43333	0.99997	0.823918	60.6827
KEGG_PATHWAY	mmu04670:Leukocyte transendothelial migration	4	2.91971	0.0998944	O88792, Q08481, Q3THE2, P26040	72	121	7720	3.54454	0.999999	0.858367	70.6421
Down-regulated proteins in T compared to P and W.
Category	Term	Count	%	PValue	Genes	List Total	Pop Hits	Pop Total	Fold Enrichment	Bonferroni	Benjamini	FDR
KEGG_PATHWAY	mmu01100:Metabolic pathways	37	27.4074	5.3351e-12	Q9CPP6, P97328, Q91W64, P50171, Q8BMS1, P03899, P70699, P50429, Q9D051, O09111, P38060, Q8BGT5, Q8BWM0, P32020, Q3UNX5, Q9D3D9, P17717, Q3TNA1, Q99LY9, Q8C5H8, P22437, Q9EPA7, O55239, Q9JII6, O88587, P97807, Q99JY0, Q91WL5, Q61694, Q9D2G2, Q9D6R2, Q9CQZ5, Q8BKZ9, Q9CQZ6, A7MCT6, Q9CZU6, P35486	69	1278	7720	3.23921	6.61548e-10	6.61548e-10	6.16064e-09
KEGG_PATHWAY	mmu01130:Biosynthesis of antibiotics	9	6.66667	0.000540842	Q9D2G2, Q9D6R2, Q9JII6, Q8BMS1, Q9D051, Q9CZU6, P35486, P97807, Q99JY0	69	214	7720	4.7054	0.064882	0.0111182	0.622756
KEGG_PATHWAY	mmu01200:Carbon metabolism	8	5.92593	6.55794e-05	Q9D2G2, Q8BGT5, Q9D6R2, Q8BMS1, Q9D051, Q9CZU6, P35486, P97807	69	116	7720	7.71614	0.00809913	0.00270703	0.0757012
KEGG_PATHWAY	mmu00190:Oxidative phosphorylation	8	5.92593	0.000204565	Q9CPP6, Q91VM9, Q9CQZ5, P03899, Q9CQZ6, Q9D3D9, Q99LY9, O09111	69	139	7720	6.43937	0.0250495	0.00632208	0.235965
KEGG_PATHWAY	mmu03010:Ribosome	8	5.92593	0.000265478	Q99N95, Q9CQE3, Q9CQF0, Q80ZK0, Q99N87, Q9CQL5, Q80X85, Q9D7N3	69	145	7720	6.17291	0.0323876	0.0065631	0.30613
KEGG_PATHWAY	mmu05012:Parkinson's disease	7	5.18519	0.00191086	Q9CPP6, Q9CQZ5, P03899, Q9CQZ6, Q9D3D9, Q99LY9, O09111	69	149	7720	5.2563	0.211145	0.0292114	2.18445
KEGG_PATHWAY	mmu00020:Citrate cycle (TCA cycle)	6	4.44444	7.6512e-06	Q9D2G2, Q9D6R2, Q9D051, Q9CZU6, P35486, P97807	69	32	7720	20.9783	0.000948303	0.000474264	0.00883482
KEGG_PATHWAY	mmu00140:Steroid hormone biosynthesis	6	4.44444	0.000966227	Q61694, Q91W64, P50171, O88587, P17717, P11714	69	87	7720	7.71614	0.112964	0.0169785	1.11008
KEGG_PATHWAY	mmu04932:Non-alcoholic fatty liver disease (NAFLD)	6	4.44444	0.0121586	Q9CPP6, Q9CQZ5, Q9CQZ6, Q8BQS5, Q99LY9, O09111	69	157	7720	4.27582	0.780611	0.128815	13.1737
KEGG_PATHWAY	mmu05010:Alzheimer's disease	6	4.44444	0.0195094	Q9CPP6, Q9CQZ5, Q9CQZ6, Q9D3D9, Q99LY9, O09111	69	177	7720	3.79268	0.913107	0.171326	20.3486
KEGG_PATHWAY	mmu05016:Huntington's disease	6	4.44444	0.0298845	Q9CPP6, Q9CQZ5, Q9CQZ6, Q9D3D9, Q99LY9, O09111	69	198	7720	3.39043	0.976767	0.209537	29.5559
KEGG_PATHWAY	mmu00620:Pyruvate metabolism	4	2.96296	0.00476251	Q9CPU0, Q9D051, P35486, P97807	69	39	7720	11.4753	0.446759	0.0636571	5.36342
KEGG_PATHWAY	mmu00280:Valine, leucine and isoleucine degradation	4	2.96296	0.0123717	P38060, Q3URE1, Q8BMS1, Q99JY0	69	55	7720	8.13702	0.786403	0.120708	13.3898
KEGG_PATHWAY	mmu04976:Bile secretion	4	2.96296	0.0244047	P97370, Q9QXZ6, Q7TMS5, P21440	69	71	7720	6.30333	0.953286	0.18474	24.8217
KEGG_PATHWAY	mmu00590:Arachidonic acid metabolism	4	2.96296	0.0433964	P22437, Q8BWM0, Q91W64, Q91WL5	69	89	7720	5.0285	0.995919	0.251398	40.0893
KEGG_PATHWAY	mmu04142:Lysosome	4	2.96296	0.0922414	Q8K2I4, O35114, P70699, P50429	69	122	7720	3.66833	0.999994	0.435291	67.2912
KEGG_PATHWAY	mmu01210:2-Oxocarboxylic acid metabolism	3	2.22222	0.0118687	Q8BGT5, Q9D6R2, Q9CZU6	69	19	7720	17.6659	0.772481	0.137614	12.879
KEGG_PATHWAY	mmu00650:Butanoate metabolism	3	2.22222	0.0232867	P38060, Q3UNX5, Q8BMS1	69	27	7720	12.4316	0.946158	0.188355	23.8208
KEGG_PATHWAY	mmu00760:Nicotinate and nicotinamide metabolism	3	2.22222	0.0338686	Q9EPA7, O55239, Q8C5H8	69	33	7720	10.1713	0.986053	0.222228	32.8252
KEGG_PATHWAY	mmu00040:Pentose and glucuronate interconversions	3	2.22222	0.0397381	Q9JII6, P17717, Q3TNA1	69	36	7720	9.32367	0.993449	0.243717	37.3897
KEGG_PATHWAY	mmu00071:Fatty acid degradation	3	2.22222	0.0689963	Q8BMS1, Q91WL5, Q99JY0	69	49	7720	6.85004	0.999859	0.358054	56.2006

## Sheet: Female
Table S7-2. Clustered KEGG pathway assay for the unique DEPs based on the categories in females.
Up-regulated proteins in T compared to P and W.
Category	Term	Count	%	PValue	Genes	List Total	Pop Hits	Pop Total	Fold Enrichment	Bonferroni	Benjamini	FDR
KEGG_PATHWAY	mmu03010:Ribosome	15	15.7895	2.32864e-12	P62849, P62270, P27659, P47964, P62751, Q6ZWV3, P62911, P14115, P62918, P62281, P14131, P62267, O09167, P62242, P62852	60	145	7720	13.3103	2.60814e-10	2.60814e-10	2.63976e-09
KEGG_PATHWAY	mmu04141:Protein processing in endoplasmic reticulum	5	5.26316	0.0390329	O08529, Q9WUD1, Q91V04, Q9CQS8, Q9WTU6	60	168	7720	3.82937	0.988429	0.892433	36.3223
KEGG_PATHWAY	mmu02010:ABC transporters	3	3.15789	0.0479524	Q9DBM0, Q99PE8, B2RX12	60	46	7720	8.3913	0.995928	0.840318	42.71
Down-regulated proteins in T compared to P and W.
Category	Term	Count	%	PValue	Genes	List Total	Pop Hits	Pop Total	Fold Enrichment	Bonferroni	Benjamini	FDR
KEGG_PATHWAY	mmu01100:Metabolic pathways	24	34.7826	2.97162e-08	Q64464, O88428, P51658, Q80YV4, P28271, Q9WVL0, Q71RI9, P35505, Q91XD4, E9Q4Z2, Q5U5V2, P60334, Q99JW2, Q61907, P56593, Q9QXG4, P29758, Q9DBA8, O88958, P56654, Q9QYR7, P56528, P50431, Q64516	44	1278	7720	3.29492	2.76361e-06	2.76361e-06	3.25318e-05
KEGG_PATHWAY	mmu00450:Selenocompound metabolism	3	4.34783	0.00390862	O88428, Q71RI9, Q9JLT4	44	17	7720	30.9626	0.305257	0.166488	4.19673
KEGG_PATHWAY	mmu01130:Biosynthesis of antibiotics	6	8.69565	0.00638106	O88428, Q9QXG4, P29758, P28271, P50431, Q99JW2	44	214	7720	4.91929	0.448625	0.179996	6.76811
KEGG_PATHWAY	mmu05204:Chemical carcinogenesis	4	5.7971	0.0143315	Q64464, Q71RI9, P56654, O09131	44	92	7720	7.62846	0.7388	0.285103	14.6175
KEGG_PATHWAY	mmu01230:Biosynthesis of amino acids	3	4.34783	0.0697552	P28271, P50431, Q99JW2	44	78	7720	6.74825	0.998799	0.739439	54.6874
KEGG_PATHWAY	mmu00140:Steroid hormone biosynthesis	3	4.34783	0.0842461	Q64464, P51658, P56654	44	87	7720	6.05016	0.999721	0.744394	61.843
KEGG_PATHWAY	mmu00830:Retinol metabolism	3	4.34783	0.0875831	Q64464, P56593, P56654	44	89	7720	5.9142	0.999801	0.704103	63.3379
