# Supplementary material for: Proteomic analysis revealed common, unique and systemic signatures in gender-dependent hepatocarcinogenesis
Source: Biol Sex Differ. 2020 Aug 13;11:46. doi: 10.1186/s13293-020-00316-5 (PMC7427087; doi:10.1186/s13293-020-00316-5)
Supplement: Supplementary file 15 — Additional file 15: Table S8. The comparison of results obtained by 2D-DIGE and TMT labeling methods. [file 13293_2020_316_MOESM15_ESM.xlsx]

## Sheet: Table S8
Table S8.The comparison of results obtained by 2D-DIGE and TMT labeling methods.
Note:81 proteins were detected in two methods study. 54 proteins (green) showed significant changes and 26 proteins (yellow) have the same variant trends among W, P, T in males and females.
Identification				Relative quantitation
Protein accession	Protein description	Gene name	MW [kDa]	MP/MW Ratio	MT/MP Ratio	MT/MW Ratio	FP/FW Ratio	FT/FW Ratio	FT/FP Ratio
O35887	Calumenin	Calu	37.063	1.16707	2.95141	3.44451	1.09425	2.51113	2.29484
P08003	Protein disulfide-isomerase A4	Pdia4	71.982	1.20141	2.24854	2.70141	1.16099	3.07967	2.65263
P08113	Endoplasmin	Hsp90b1	92.475	1.2146	2.42219	2.94198	1.15689	3.36084	2.90507
P11725	Ornithine carbamoyltransferase, mitochondrial	Otc	39.764	0.744259	0.41432	0.308361	0.799668	0.291479	0.3645
P12710	Fatty acid-binding protein, liver	Fabp1	14.245	0.798427	0.785736	0.627353	0.857826	0.512545	0.597493
P16015	Carbonic anhydrase 3	Ca3	29.366	0.705276	0.251706	0.177522	0.969478	0.315922	0.325868
P16460	Argininosuccinate synthase	Ass1	46.584	0.795506	0.40113	0.319101	0.654572	0.296289	0.452645
P19157	Glutathione S-transferase P 1	Gstp1	23.609	0.723024	0.872122	0.630566	1.26116	2.42721	1.92459
P24369	Peptidyl-prolyl cis-trans isomerase B	Ppib	23.713	1.1803	2.39854	2.831	1.31837	2.76491	2.09722
P24472	Glutathione S-transferase A4	Gsta4	25.564	0.790909	1.99216	1.57562	0.833521	1.90926	2.2906
P27773	Protein disulfide-isomerase A3	Pdia3	56.678	1.06227	2.1573	2.29165	1.0822	2.89058	2.67102
P49429	4-hydroxyphenylpyruvate dioxygenase	Hpd	45.054	1.11999	0.293498	0.328715	0.908005	0.288388	0.317606
P50247	Adenosylhomocysteinase	Ahcy	47.688	0.923038	0.43518	0.401688	0.873847	0.376215	0.430528
P54869	Hydroxymethylglutaryl-CoA synthase, mitochondrial	Hmgcs2	56.822	0.843053	0.635489	0.535751	0.981882	0.562829	0.573214
Q00915	Retinol-binding protein 1	Rbp1	15.846	1.10332	2.20399	2.43171	1.17017	1.88968	1.61489
Q05816	Fatty acid-binding protein, epidermal	Fabp5	15.137	2.80398	2.18243	6.1195	2.20128	5.69379	2.58658
Q63880	Carboxylesterase 3A	Ces3a	63.317	0.706269	0.282179	0.199295	0.827427	0.429483	0.519058
Q64374	Regucalcin	Rgn	33.406	0.855695	0.351309	0.300613	0.948094	0.370119	0.390382
Q8BK48	Pyrethroid hydrolase Ces2e	Ces2e	62.317	1.16403	4.75902	5.53962	1.50618	4.58746	3.04575
Q8BWT1	3-ketoacyl-CoA thiolase, mitochondrial	Acaa2	41.829	0.732271	0.627445	0.459459	0.808367	0.524966	0.649416
Q8K023	Aldo-keto reductase family 1 member C18	Akr1c18	37.176	1.08089	4.33806	4.68898	1.48544	3.89772	2.62394
Q8K354	Carbonyl reductase [NADPH] 3	Cbr3	30.953	0.970254	4.2642	4.13736	1.37247	7.6872	5.60098
Q9CPT4	Myeloid-derived growth factor	Mydgf	17.982	1.22306	1.95595	2.39225	1.15299	2.111	1.83089
Q9JKR6	Hypoxia up-regulated protein 1	Hyou1	111.18	1.07711	2.12662	2.2906	1.08094	2.49488	2.30806
Q9QXD6	Fructose-1,6-bisphosphatase 1	Fbp1	36.912	1.44744	0.417817	0.604765	0.914131	0.498969	0.545839
Q9R0H0	Peroxisomal acyl-coenzyme A oxidase 1	Acox1	74.648	0.613689	0.673623	0.413395	0.752567	0.443789	0.5897
P07724	Serum albumin	Alb	68.692	1.25091	1.60257	2.00467	1.36247	2.23895	1.64331
P09103	Protein disulfide-isomerase	P4hb	57.058	1.2357	2.42269	2.99371	1.16997	2.58306	2.2078
P10649	Glutathione S-transferase Mu 1	Gstm1	25.97	1.09733	1.8348	2.01337	1.1657	2.77101	2.37712
P11352	Glutathione peroxidase 1	Gpx1	22.329	0.610092	0.386876	0.23603	0.676842	0.294526	0.435148
P11588	Major urinary protein 1	Mup1	20.648	0.29118	0.0931439	0.0271216	1.30658	0.975309	0.746457
P12787	Cytochrome c oxidase subunit 5A, mitochondrial	Cox5a	16.101	0.848594	0.609726	0.51741	0.861872	0.585346	0.679156
P14211	Calreticulin	Calr	47.994	1.15876	1.56869	1.81774	1.0944	1.8712	1.70979
P20029	78 kDa glucose-regulated protein	Hspa5	72.421	1.15838	3.16667	3.66819	1.25068	3.77732	3.02021
P24270	Catalase	Cat	59.795	0.843004	0.699582	0.589751	0.804348	0.64117	0.79713
P30115	Glutathione S-transferase A3	Gsta3	25.36	0.819881	0.686488	0.562839	0.817066	0.766313	0.937884
P32020	Non-specific lipid-transfer protein	Scp2	59.125	0.812862	0.641086	0.521115	0.897111	0.690275	0.769442
P34914	Bifunctional epoxide hydrolase 2	Ephx2	62.515	0.663237	0.538484	0.357143	0.74613	0.4962	0.665032
P56480	ATP synthase subunit beta, mitochondrial	Atp5b	56.3	0.851257	0.668189	0.5688	0.860478	0.618847	0.719189
P58771	Tropomyosin alpha-1 chain	Tpm1	32.68	1.04891	2.01252	2.11096	1.28356	2.03794	1.58772
Q03265	ATP synthase subunit alpha, mitochondrial	Atp5a1	59.752	0.819648	0.666465	0.546266	0.898394	0.636204	0.708157
Q8C196	Carbamoyl-phosphate synthase [ammonia], mitochondrial	Cps1	164.62	0.971303	0.403513	0.391934	1.04099	0.590091	0.566856
Q8R0Y6	Cytosolic 10-formyltetrahydrofolate dehydrogenase	Aldh1l1	98.708	1.05113	0.514706	0.541023	0.816559	0.501735	0.614451
Q8VCR7	Protein ABHD14B	Abhd14b	22.45	1.07574	0.630591	0.678349	0.99645	0.66568	0.668052
Q91X83	S-adenosylmethionine synthase isoform type-1	Mat1a	43.508	1.21879	0.387248	0.471975	0.957026	0.39837	0.416258
Q920E5	Farnesyl pyrophosphate synthase	Fdps	40.581	0.642803	2.66764	1.71477	0.47204	0.933316	1.9772
Q922R8	Protein disulfide-isomerase A6	Pdia6	48.1	1.41293	3.08127	4.35361	1.51257	4.15842	2.74924
Q99J08	SEC14-like protein 2	Sec14l2	46.3	0.932628	0.519104	0.484131	0.735585	0.413278	0.561836
Q99LB7	Sarcosine dehydrogenase, mitochondrial	Sardh	101.68	0.75778	0.463228	0.351025	0.753425	0.357991	0.475152
Q99PT1	Rho GDP-dissociation inhibitor 1	Arhgdia	23.407	1.19106	1.34069	1.59684	0.995039	1.34515	1.35185
Q9D3D9	ATP synthase subunit delta, mitochondrial	Atp5d	17.6	0.847772	0.680744	0.577116	0.967138	0.709169	0.733265
Q9DBB8	Trans-1,2-dihydrobenzene-1,2-diol dehydrogenase	Dhdh	36.3	0.989154	0.532621	0.526844	0.99663	0.510812	0.512539
Q9ESP1	Stromal cell-derived factor 2-like protein 1	Sdf2l1	23.648	1.04436	2.72634	2.84728	1.35674	3.43643	2.53287
Q9QXF8	Glycine N-methyltransferase	Gnmt	32.675	0.869415	0.361158	0.313997	0.75715	0.431602	0.570035
O08709	Peroxiredoxin-6	Prdx6	24.87	1.05095	0.754457	0.792899	1.10668	1.29059	1.16618
P02088	Hemoglobin subunit beta-1	Hbb-b1	15.84	1.23787	0.939748	1.16329	0.976519	1.00656	1.03076
P06151	L-lactate dehydrogenase A chain	Ldha	36.498	1.2536	0.983973	1.23351	1.13615	0.892661	0.785693
P06728	Apolipoprotein A-IV	Apoa4	45.029	0.920415	4.61842	4.25087	1.33832	3.61679	2.70248
P09411	Phosphoglycerate kinase 1	Pgk1	44.55	0.97861	0.913533	0.893992	0.940662	0.870394	0.925299
P14206	40S ribosomal protein SA	Rpsa	32.838	0.937061	1.01532	0.951421	1.07866	1.08728	1.00799
P35700	Peroxiredoxin-1	Prdx1	22.176	1.03794	0.985245	1.02262	1.02447	1.00783	0.983758
P56395	Cytochrome b5	Cyb5a	15.241	1.0838	0.755807	0.819145	0.992836	0.765075	0.770595
P58252	Elongation factor 2	Eef2	95.313	1.13755	1.08366	1.23271	1.04805	1.08158	1.03199
P62204	Calmodulin	Calm1	16.837	0.86401	1.15154	0.99494	0.971429	1.06353	1.09481
P62806	Histone H4	Hist1h4a	11.367	0.93744	1.25	1.1718	1.04671	1.35071	1.29044
P62962	Profilin-1	Pfn1	14.957	1.04527	1.20444	1.25896	1.09187	1.18119	1.0818
P63017	Heat shock cognate 71 kDa protein	Hspa8	70.87	0.91546	1.2557	1.14955	0.969236	1.2203	1.25903
P63260	Actin, cytoplasmic 2	Actg1	41.792	1.08527	1.1113	1.20606	0.944861	1.0721	1.13467
P80316	T-complex protein 1 subunit epsilon	Cct5	59.623	1.02818	1.0137	1.04227	0.964206	0.959092	0.994697
P99026	Proteasome subunit beta type-4	Psmb4	29.116	1.08602	0.909963	0.988239	1.00231	0.970277	0.96804
P99027	60S acidic ribosomal protein P2	Rplp2	11.651	0.975521	1.12479	1.09725	1.0941	1.14187	1.04367
Q00623	Apolipoprotein A-I	Apoa1	30.615	1.38099	5.84154	8.06713	2.17126	2.46161	1.13373
Q61316	Heat shock 70 kDa protein 4	Hspa4	94.132	0.98504	1.05299	1.03723	1.00903	1.02508	1.01591
Q61937	Nucleophosmin	Npm1	32.56	1.01974	0.950492	0.969256	1.1098	1.02355	0.922285
Q64433	10 kDa heat shock protein, mitochondrial	Hspe1	10.963	0.779157	0.980734	0.764145	0.89118	1.09074	1.22392
Q8R317	Ubiquilin-1	Ubqln1	61.976	0.970588	1.20628	1.1708	1.01848	1.27008	1.24703
Q91WS4	S-methylmethionine--homocysteine S-methyltransferase BHMT2	Bhmt2	39.871
Q921I1	Serotransferrin	Tf	76.723	1.75074	1.82763	3.1997	1.65273	3.03136	1.83415
Q9D819	Inorganic pyrophosphatase	Ppa1	32.667	0.956656	1.19813	1.1462	0.917942	1.0153	1.10607
Q9R0N0	Galactokinase	Galk1	42.295	1.09317	1.14734	1.25424	1.176	1.25943	1.07094
Q9Z204	Heterogeneous nuclear ribonucleoproteins C1/C2	Hnrnpc	34.384	0.960063	1.02377	0.982884	1.01335	0.956623	0.944024
