# Supplementary material for: Proteomic analysis revealed common, unique and systemic signatures in gender-dependent hepatocarcinogenesis
Source: Biol Sex Differ. 2020 Aug 13;11:46. doi: 10.1186/s13293-020-00316-5 (PMC7427087; doi:10.1186/s13293-020-00316-5)
Supplement: Supplementary file 16 — Additional file 16: Table S9. The significantly regulated enzymes in the proteomic data corresponding to our previous metabolomic data. [file 13293_2020_316_MOESM16_ESM.xlsx]

## Sheet: Table S9
Table S9. The significantly regulated enzymes in the proteomic data corresponding to our previous metabolomic data.
Note: MW1, molecular weight; MW, liver tissues of non-transgenic mice in 9 month-age male; MT, HCC tissues of Hras12V transgenic mice in 9 month-age male.
Protein accession	Protein description	Gene name	MW1 [kDa]	MT/MW Ratio	MT/MW P value	Regulated
Q9WUA3	"ATP-dependent 6-phosphofructokinase, platelet type"	Pfkp	85.454	1.592	0.00287	up
P52480	Pyruvate kinase PKM	Pkm	57.844	2.101	0.000175	up
Q00612	Glucose-6-phosphate 1-dehydrogenase X	G6pdx	59.262	4.82	1.93e-06	up
Q91V92	ATP-citrate synthase	Acly	119.73	1.761	0.00622	up
P19096	Fatty acid synthase	Fasn	272.43	1.595	0.00106	up
Q8BLN5	Lanosterol synthase	Lss	83.14	2.32	0.00133	up
O88455	7-dehydrocholesterol reductase	Dhcr7	53.918	1.795	0.000824	up
Q99JF5	Diphosphomevalonate decarboxylase	Mvd	44.072	1.675	0.00145	up
P61922	"4-aminobutyrate aminotransferase, mitochondrial"	Abat	56.451	0.444	4.59e-06	down
O88962	7-alpha-hydroxycholest-4-en-3-one 12-alpha-hydroxylase	Cyp8b1	57.706	0.195	2.71e-05	down
Q9DBG1	"Sterol 26-hydroxylase, mitochondrial"	Cyp27a1	60.719	0.351	0.000717	down
Q91X34	Bile acid-CoA:amino acid N-acyltransferase	Baat	46.481	0.495	1.5e-05	down
