# Supplementary material for: Proteomic analysis revealed common, unique and systemic signatures in gender-dependent hepatocarcinogenesis
Source: Biol Sex Differ. 2020 Aug 13;11:46. doi: 10.1186/s13293-020-00316-5 (PMC7427087; doi:10.1186/s13293-020-00316-5)
Supplement: Supplementary file 18 — Additional file 18: Table S11. Detailed information for the primary and secondary antibodies. [file 13293_2020_316_MOESM18_ESM.xlsx]

## Sheet: Sheet1
Table S11. Detailed information for the primary and secondary antibodies.
Rank	Full name	Name	Size (kD)	Catalog number	WB dilution	Company
1	Serum albumin	ALB	69	A1363	1:500-1:2000	ABclonal, Boston, USA
2	Tubulin β (G434) polyclonal antibody	Tubulin β	55	BS1482M	1:1000~1:2000	Bioworld technology,MN,USA
3	GRP94	HSP90 B1	92	EPP13704/ EPM12305	1:1000	Elabscience,Wuhan,China
4	fatty acid binding protein 4, adipocyte	FABP4	15	12802-1-AP	1:500-1:5000	PROTEINTECH,Chicago,USA
5	gamma-glutamyl carboxylase	GGCX	88	16209-1-AP	1:1000-1:10000	PROTEINTECH,Chicago,USA
6	Alpha-fetoprotein	AFP	69	A3722	1:200-1:2000	ABclonal, Boston, USA
7	Vimentin (D21H3)	VIM	57	5741S	1:1000	Cell Signaling Technology,Massachusetts,USA
8	caspase 3, apoptosis-related cysteine peptidase	CASP3	32-35	19677-1-AP	1:200-1:2000	PROTEINTECH,Chicago,USA
9	Anti-Bax antibody [EPR18283]	BAX	21	ab182733	1:2000	Abcam, Cambridge, UK
10	Anti-RhoGDI	ARHGDIA	23	ab133248	1:1000-1:10000	Abcam, Cambridge, UK
11	FABP1 Polyclonal Antibody	FABP1	14	EAP1305	1:500-1:2000	Elabscience,Wuhan,China
12	cytochrome c oxidase subunit IV isoform 1	COX4	17-18	11242-1-AP	1:500-1:5000	PROTEINTECH,Chicago,USA
13	Anti-CYP27A1 antibody [EPR7529]	CYP27A1	60	ab126785	1:1000-1:10000	Abcam, Cambridge, UK
14	CYP8B1 Polyclonal Antibody	CYP8B1	57	Abp51115	1:500-1:2000,	Abbkine, California, USA
15	Glutathione peroxidase 1	GPX1	22	ab22604	1:1000	Abcam, Cambridge, UK
16	Acetaldehyde dehydrogenase 1 antibody	ALDH1A1	55	ab52492	1:1000	Abcam, Cambridge, UK
17	phosphoinositide-3-kinase, catalytic, alpha polypeptide	CA3	124	20583-1-AP	1:500-1:5000	PROTEINTECH,Chicago,USA
18	Anti-EPHX2 antibody [EPR10491(B)]	EPHX2	63	ab155280	1:10000-1:50000	Abcam, Cambridge, UK
19	Anti-FBP1 antibody [EPR4620]	FBP1	37	ab109732	1:1000-1:10000	Abcam, Cambridge, UK
20	GRIM19 Antibody	NDUFA13	18	10986-1-AP	1:1000	PROTEINTECH,Chicago,USA
21	Decorin	DCN	70	14667-1-AP	1:1000	PROTEINTECH,Chicago,USA
22	apoptosis-inducing factor, mitochondrion-associated, 1	PDCD8(Aifm1)	67 , 57	17984-1-AP	1:1000	PROTEINTECH,Chicago,USA
23	PKM2 pyruvate kinase	PKM2	58	15822-1-AP	1:1000	PROTEINTECH,Chicago,USA
24	Anti-GAPDH Mouse Monoclonal Antibody	GAPDH	36	E021010-01	1:1000	Earthox,USA
25	HRP Goat Anti-Rabbit IgG (H+L)			AS014	1:5000	ABclonal, Boston, USA
26	HRP Donkey Anti-Goat IgG (H+L)			AS031	1:5000	ABclonal, Boston, USA
27	HRP Goat Anti-Mouse IgG (H+L)			AS003	1:5000	ABclonal, Boston, USA
